# Supplementary material for: A 62K genic-SNP chip array for genetic studies and breeding applications in pigeonpea (Cajanus cajan L. Millsp.)
Source: Sci Rep. 2020 Mar 18;10:4960. doi: 10.1038/s41598-020-61889-0 (PMC7080765; doi:10.1038/s41598-020-61889-0)
Supplement: Supplementary file 2 — Supplementary information2 [file 41598_2020_61889_MOESM2_ESM.xls]

## Sheet: Sheet1
Table S3: Pigeonpea 62K SNP array information including Affymetrix Probe Id, NIPB SNP Id and SNP flanking DNA sequence. The NIPB SNP Id includes gene category (e.g. AGCP in the first row) gene number (-1 in the first row) and SNP position in the reference gene sequence (_1106 in the first row). The reference gene sequences start at about -500 base pair from the ATG start codon till about +100 bas…
Affymetrix Probe Id	NIPB SNP Id	Sequence
AX-165351841	AGCP-1_1106	CATAGCCACTGGATTCTTTTAACAACTCAACAAAA[A/T]TTTTAAGATAATCATTTAAAAGTACTTAACTGTTT
AX-165361157	AGCP-1_1106	CATAGCCACTGGATTCTTTTAACAACTCAACAAAA[A/T]TTTTAAGATAATCATTTAAAAGTACTTAACTGTTT
AX-165344479	AGCP-1_1485	TGTTGGAAATATTCTTTTTGCAGGATAGTGACAGA[C/T]ATTCCAGGCACAACAGATGCCACATTTGGTAGGTT
AX-165358817	AGCP-1_1485	TGTTGGAAATATTCTTTTTGCAGGATAGTGACAGA[C/T]ATTCCAGGCACAACAGATGCCACATTTGGTAGGTT
AX-165352020	AGCP-1_1713	TCAAGCAAAAGCGTAGGCAGTGTGTTACTCCACCT[G/T]CTTCAAGGGATCACTTCAACACACGCAATTTCGCC
AX-165355614	AGCP-1_1713	TCAAGCAAAAGCGTAGGCAGTGTGTTACTCCACCT[G/T]CTTCAAGGGATCACTTCAACACACGCAATTTCGCC
AX-165352026	AGCP-1_1775	AATTTCGCCGCACAGAATGACCTTGGCCTCCCTGT[G/T]GCTGCTGTCTACTTCAATGCACAGAGGGAAACGGC
AX-165360737	AGCP-1_1775	AATTTCGCCGCACAGAATGACCTTGGCCTCCCTGT[G/T]GCTGCTGTCTACTTCAATGCACAGAGGGAAACGGC
AX-165358689	AGCP-1_1814	GCTGTCTACTTCAATGCACAGAGGGAAACGGCTGC[A/T]AGAAGACGCTAGCGAGCATACTTGGTGATTGCTTC
AX-165359624	AGCP-1_1814	GCTGTCTACTTCAATGCACAGAGGGAAACGGCTGC[A/T]AGAAGACGCTAGCGAGCATACTTGGTGATTGCTTC
AX-165343849	AGCP-1_685	ATACCCAAGGTTGAGATTGATGGTGGTGATATGAG[A/G]TCCTTCTTCACACTGGTATATATGTATCTCTTCTT
AX-165351140	AGCP-1_685	ATACCCAAGGTTGAGATTGATGGTGGTGATATGAG[A/G]TCCTTCTTCACACTGGTATATATGTATCTCTTCTT
AX-165343907	AGCP-10_1035	AAGGGTATCAAGACAGATTGGATTATGCATGAGTA[C/T]AGATTAATTGGATCAAGAAGACAAGCCAATAGGCA
AX-165346488	AGCP-10_1035	AAGGGTATCAAGACAGATTGGATTATGCATGAGTA[C/T]AGATTAATTGGATCAAGAAGACAAGCCAATAGGCA
AX-165347178	AGCP-10_1256	TAATATATAAATGTCATAACTAATATAATTTCTAA[C/T]TGGTTAAGTGGATAAAAGATTTTATATTACTCTTT
AX-165355202	AGCP-10_1256	TAATATATAAATGTCATAACTAATATAATTTCTAA[C/T]TGGTTAAGTGGATAAAAGATTTTATATTACTCTTT
AX-165345747	AGCP-10_1403	TGTGTAGGATCTATAAGAAGAAGAACATGGGAAAA[A/T]CATTGGAGGCAAGAGAGGACTACCCTATATCCCAA
AX-165358960	AGCP-10_1403	TGTGTAGGATCTATAAGAAGAAGAACATGGGAAAA[A/T]CATTGGAGGCAAGAGAGGACTACCCTATATCCCAA
AX-165353308	AGCP-10_541	GGAAGAACAACCACCTCTGTACTCCCACCTGGCTT[C/T]AGGTTTCACCCCACTGATGAGGAACTAATTGTGTA
AX-165360048	AGCP-10_541	GGAAGAACAACCACCTCTGTACTCCCACCTGGCTT[C/T]AGGTTTCACCCCACTGATGAGGAACTAATTGTGTA
AX-165352122	AGCP-10_897	TACCCAAATGGGGTGAGGCCTAATAGAGCAACTGT[G/T]TCTGGGTATTGGAAGGCTACTGGCACTGACAAAGC
AX-165359412	AGCP-10_897	TACCCAAATGGGGTGAGGCCTAATAGAGCAACTGT[G/T]TCTGGGTATTGGAAGGCTACTGGCACTGACAAAGC
AX-165346642	AGCP-10_992	TGGGGTGAAGAAAGCTTTGGTTTTCTACAAGGGTA[A/G]GCCACCAAAGGGTATCAAGACAGATTGGATTATGC
AX-165356564	AGCP-10_992	TGGGGTGAAGAAAGCTTTGGTTTTCTACAAGGGTA[A/G]GCCACCAAAGGGTATCAAGACAGATTGGATTATGC
AX-165342764	AGCP-100_1074	TTAGTTTATGTGATATATAAGTTAAATATTTATTA[C/T]ATATAATTAAAATTTTAAATAAATATTATTTTTTA
AX-165355348	AGCP-100_1074	TTAGTTTATGTGATATATAAGTTAAATATTTATTA[C/T]ATATAATTAAAATTTTAAATAAATATTATTTTTTA
AX-165342891	AGCP-100_1086	ATATATAAGTTAAATATTTATTACATATAATTAAA[A/G]TTTTAAATAAATATTATTTTTTAATTAGTAAATAT
AX-165355037	AGCP-100_1086	ATATATAAGTTAAATATTTATTACATATAATTAAA[A/G]TTTTAAATAAATATTATTTTTTAATTAGTAAATAT
AX-165349604	AGCP-100_1125	TAAATAAATATTATTTTTTAATTAGTAAATATTAT[A/G]TTTAGATATATAAATTATATATAAAATTTGAATAA
AX-165350051	AGCP-100_1125	TAAATAAATATTATTTTTTAATTAGTAAATATTAT[A/G]TTTAGATATATAAATTATATATAAAATTTGAATAA
AX-165354369	AGCP-100_1146	TTAGTAAATATTATGTTTAGATATATAAATTATAT[A/T]TAAAATTTGAATAAATATATAGATTATATTTTAAA
AX-165355687	AGCP-100_1146	TTAGTAAATATTATGTTTAGATATATAAATTATAT[A/T]TAAAATTTGAATAAATATATAGATTATATTTTAAA
AX-165354548	AGCP-100_1270	TTATAAATAATTATGACAAATAAATATACGAGATT[A/G]AAATAATTTCTAAAAACTTTTTCTTGAAGAAAAGT
AX-165356503	AGCP-100_1270	TTATAAATAATTATGACAAATAAATATACGAGATT[A/G]AAATAATTTCTAAAAACTTTTTCTTGAAGAAAAGT
AX-165353178	AGCP-100_1607	TTTTTTCTTTGTATGATAAGAAAAAAGGGTTGATC[A/G]CAAAGCATGTGGCATGGATGTTAAGGTGTTATATG
AX-165358052	AGCP-100_1607	TTTTTTCTTTGTATGATAAGAAAAAAGGGTTGATC[A/G]CAAAGCATGTGGCATGGATGTTAAGGTGTTATATG
AX-165344999	AGCP-100_189	TATAGACATTGACCTCTCAAATAATTTGTCTAAAA[A/T]CTATCCAAACATGTAAAAAAAAAATTCAAAAATTG
AX-165356399	AGCP-100_189	TATAGACATTGACCTCTCAAATAATTTGTCTAAAA[A/T]CTATCCAAACATGTAAAAAAAAAATTCAAAAATTG
AX-165351389	AGCP-100_2155	CATTCTAATGCATTTTTATTTTTCATGAAGGATAT[C/G]CTTTATGCCCTACTTTGGGGGATGGGGTAAGGAAT
AX-165360902	AGCP-100_2155	CATTCTAATGCATTTTTATTTTTCATGAAGGATAT[C/G]CTTTATGCCCTACTTTGGGGGATGGGGTAAGGAAT
AX-165347624	AGCP-100_216	GTCTAAAATCTATCCAAACATGTAAAAAAAAAATT[C/G]AAAAATTGACTTTATGTCCTTATAAGATGTGTCAC
AX-165355330	AGCP-100_216	GTCTAAAATCTATCCAAACATGTAAAAAAAAAATT[C/G]AAAAATTGACTTTATGTCCTTATAAGATGTGTCAC
AX-165345284	AGCP-100_2573	TAAAGATTATTTTTGTCTTTACTTCTCAATTCCGT[G/T]ACAATTATCTCATCTAGAATGATTTAAATCATGAG
AX-165346240	AGCP-100_2573	TAAAGATTATTTTTGTCTTTACTTCTCAATTCCGT[G/T]ACAATTATCTCATCTAGAATGATTTAAATCATGAG
AX-165348958	AGCP-100_326	ATTGCATATAAAAGAGGTTTGGCTGCAAATGAAAG[G/T]ATTGCAGTTTGAAGTAGGCCAAGAATTGTGCCAAA
AX-165350222	AGCP-100_326	ATTGCATATAAAAGAGGTTTGGCTGCAAATGAAAG[G/T]ATTGCAGTTTGAAGTAGGCCAAGAATTGTGCCAAA
AX-165348661	AGCP-100_3982	AAAGACTCAATATTAATTAACAGATATTAAAGACA[C/T]GCATATATATCGACCTAAAGAAAAATATGTTGACT
AX-165354060	AGCP-100_3982	AAAGACTCAATATTAATTAACAGATATTAAAGACA[C/T]GCATATATATCGACCTAAAGAAAAATATGTTGACT
AX-165346145	AGCP-100_4575	CTACCACATATTACCATCATATATATAATAGACAA[A/C]AAAATGTAAATTTTGTGACTCCACACACACACATA
AX-165361073	AGCP-100_4575	CTACCACATATTACCATCATATATATAATAGACAA[A/C]AAAATGTAAATTTTGTGACTCCACACACACACATA
AX-165350121	AGCP-100_4603	TAGACAAAAAAATGTAAATTTTGTGACTCCACACA[A/C]ACACATATAAAAGTCATCATATATTAATGTAAGTC
AX-165351049	AGCP-100_4603	TAGACAAAAAAATGTAAATTTTGTGACTCCACACA[A/C]ACACATATAAAAGTCATCATATATTAATGTAAGTC
AX-165350575	AGCP-100_744	ATGGAGCAGAATTTGTAAAAATCGTGTTTTGAGAA[A/G]CACCACTTCTACTCTTTTTTTTTTTATAATAAAAA
AX-165354492	AGCP-100_744	ATGGAGCAGAATTTGTAAAAATCGTGTTTTGAGAA[A/G]CACCACTTCTACTCTTTTTTTTTTTATAATAAAAA
AX-165357947	AGCP-100_828	AGAGTCGTATTTTAAAACTGATTTATGTTTTTTTT[C/T]CTTAAATTACATGAAAATATTATTTTAATGTAAAA
AX-165358922	AGCP-100_828	AGAGTCGTATTTTAAAACTGATTTATGTTTTTTTT[C/T]CTTAAATTACATGAAAATATTATTTTAATGTAAAA
AX-165345521	AGCP-100_97	ATTATGAGACTCTGATTCCCAAGAAATTAAGAAGA[C/T]CTTTACCAAAAGGTAGCTCCCAAGGCCACAATTTT
AX-165351250	AGCP-100_97	ATTATGAGACTCTGATTCCCAAGAAATTAAGAAGA[C/T]CTTTACCAAAAGGTAGCTCCCAAGGCCACAATTTT
AX-165350449	AGCP-101_2043	TTTACCTTTCAAGTATACAGGTTGCTGGCTTTTCA[A/C]AACTCCGATAAAGTCACAAGGAATAATACGTCCCT
AX-165357773	AGCP-101_2043	TTTACCTTTCAAGTATACAGGTTGCTGGCTTTTCA[A/C]AACTCCGATAAAGTCACAAGGAATAATACGTCCCT
AX-165344454	AGCP-101_3362	AGGAGAGAGTAGTTTTCAAACCATGAAAGCCAATT[C/T]ACATTTTGGATACAAAGATATGTTCATCAAACATG
AX-165351448	AGCP-101_3362	AGGAGAGAGTAGTTTTCAAACCATGAAAGCCAATT[C/T]ACATTTTGGATACAAAGATATGTTCATCAAACATG
AX-165347410	AGCP-101_69	AGTGAGATGGGTAAGACGAGTTTGATCCAATTTCA[A/G]TATGAAAAATAACATTCCTCAAAAAGGCAGTTATA
AX-165356985	AGCP-101_69	AGTGAGATGGGTAAGACGAGTTTGATCCAATTTCA[A/G]TATGAAAAATAACATTCCTCAAAAAGGCAGTTATA
AX-165355971	AGCP-102_1347	TGATTAACAGAAAGGGATTCAGAGAAGCGGGGCGT[A/T]ACAGAGAGGGGGGTGGGGGGAGGGAGAAGGGAAGT
AX-165361571	AGCP-102_1347	TGATTAACAGAAAGGGATTCAGAGAAGCGGGGCGT[A/T]ACAGAGAGGGGGGTGGGGGGAGGGAGAAGGGAAGT
AX-165361395	AGCP-102_509	ATCTCCGCCACCCACTTTCCCCAGTGCCTCTGCCG[A/C]ACCCCTCTGTAGAGCTTCGCGGGCTTCGGAGGCAT
AX-165361644	AGCP-102_509	ATCTCCGCCACCCACTTTCCCCAGTGCCTCTGCCG[A/C]ACCCCTCTGTAGAGCTTCGCGGGCTTCGGAGGCAT
AX-165352674	AGCP-102_872	GGAAGAGGAGAACAAGGTGAAGAAGAAGAAGGACT[C/T]TTCATAAAAGGTTCAAGAACTTCCATTAGTTCACC
AX-165355703	AGCP-102_872	GGAAGAGGAGAACAAGGTGAAGAAGAAGAAGGACT[C/T]TTCATAAAAGGTTCAAGAACTTCCATTAGTTCACC
AX-165358380	AGCP-103_5576	GTTCCTGTTCCTGTTCCTCCTCCTCCTGACCCTGT[C/G]CCTGTGCCTGTCGCCATCGCACTCTCTCTTTCTGT
AX-165361083	AGCP-103_5576	GTTCCTGTTCCTGTTCCTCCTCCTCCTGACCCTGT[C/G]CCTGTGCCTGTCGCCATCGCACTCTCTCTTTCTGT
AX-165357497	AGCP-103_5725	CACCTTCTTTTCTTTCTTCTTTCTTTTTTTTTTTT[A/T]CCTCTCTTTTCACTTTCTACCCACTCTTTTCTTCC
AX-165358691	AGCP-103_5725	CACCTTCTTTTCTTTCTTCTTTCTTTTTTTTTTTT[A/T]CCTCTCTTTTCACTTTCTACCCACTCTTTTCTTCC
AX-165358126	AGCP-104_1165	CTTCGAGGGAGAGCCAGTGTTAGAGATGGAGGAAG[C/T]GCATATTTGGGTTGGGACAAGAAGGGGGACCTGCC
AX-165361379	AGCP-104_1165	CTTCGAGGGAGAGCCAGTGTTAGAGATGGAGGAAG[C/T]GCATATTTGGGTTGGGACAAGAAGGGGGACCTGCC
AX-165342865	AGCP-104_1228	GACCTGCCAGCATTTTTGGGGGAAGCCCCAATTGG[G/T]TGGATTGTTAGAGCTGAAAAATTCTTTAGGGTAAA
AX-165360712	AGCP-104_1228	GACCTGCCAGCATTTTTGGGGGAAGCCCCAATTGG[G/T]TGGATTGTTAGAGCTGAAAAATTCTTTAGGGTAAA
AX-165347822	AGCP-104_1918	GGTTGATCATGGAGGAATATGGGCTTTCAATGATG[A/T]CAGAGCTTTGGGTTTTTTGCATGCTGACCAAACTT
AX-165358149	AGCP-104_1918	GGTTGATCATGGAGGAATATGGGCTTTCAATGATG[A/T]CAGAGCTTTGGGTTTTTTGCATGCTGACCAAACTT
AX-165354520	AGCP-104_1937	TGGGCTTTCAATGATGTCAGAGCTTTGGGTTTTTT[A/G]CATGCTGACCAAACTTTCAGAGCCAGGACTGCTAG
AX-165358599	AGCP-104_1937	TGGGCTTTCAATGATGTCAGAGCTTTGGGTTTTTT[A/G]CATGCTGACCAAACTTTCAGAGCCAGGACTGCTAG
AX-165347679	AGCP-105_145	GTTCCACTGGGAATCAGAGCATCCTTTATTACTGT[C/T]ACAATCCCACTTTTTATGAAATACCCATCTGTTTC
AX-165353402	AGCP-105_145	GTTCCACTGGGAATCAGAGCATCCTTTATTACTGT[C/T]ACAATCCCACTTTTTATGAAATACCCATCTGTTTC
AX-165348378	AGCP-105_267	AAAGGTAGTTAGAACTAGAAAATCTCATAACACTT[G/T]ACACTAATGGAAACAAAGTATGGCAACATCAGAGT
AX-165357076	AGCP-105_267	AAAGGTAGTTAGAACTAGAAAATCTCATAACACTT[G/T]ACACTAATGGAAACAAAGTATGGCAACATCAGAGT
AX-165345195	AGCP-105_296	ACACTTGACACTAATGGAAACAAAGTATGGCAACA[A/T]CAGAGTATGAAAATAAAATATGGATATATTTAGTG
AX-165350564	AGCP-105_296	ACACTTGACACTAATGGAAACAAAGTATGGCAACA[A/T]CAGAGTATGAAAATAAAATATGGATATATTTAGTG
AX-165342502	AGCP-105_314	AACAAAGTATGGCAACATCAGAGTATGAAAATAAA[A/T]TATGGATATATTTAGTGAGTTTATATGAGTAAGAA
AX-165351877	AGCP-105_314	AACAAAGTATGGCAACATCAGAGTATGAAAATAAA[A/T]TATGGATATATTTAGTGAGTTTATATGAGTAAGAA
AX-165347173	AGCP-105_333	AGAGTATGAAAATAAAATATGGATATATTTAGTGA[A/G]TTTATATGAGTAAGAAGCAAATTTGACTCGTATAA
AX-165357149	AGCP-105_333	AGAGTATGAAAATAAAATATGGATATATTTAGTGA[A/G]TTTATATGAGTAAGAAGCAAATTTGACTCGTATAA
AX-165350861	AGCP-105_351	ATGGATATATTTAGTGAGTTTATATGAGTAAGAAG[A/C]AAATTTGACTCGTATAAATACATATGAATTATCCG
AX-165355121	AGCP-105_351	ATGGATATATTTAGTGAGTTTATATGAGTAAGAAG[A/C]AAATTTGACTCGTATAAATACATATGAATTATCCG
AX-165348645	AGCP-105_3762	GGCTGGCAGGGTAATTTCATGCTTCAAGCACCACC[A/G]TTGAGGATCTCACTTGCGACTTGCCTCATCACATT
AX-165355495	AGCP-105_3762	GGCTGGCAGGGTAATTTCATGCTTCAAGCACCACC[A/G]TTGAGGATCTCACTTGCGACTTGCCTCATCACATT
AX-165349935	AGCP-105_426	AAGTTATGTGAATATTTAAAATTCTCAATTGACTT[A/G]TATAAATATTTATTTTTCTCTCACATAAATATACA
AX-165353482	AGCP-105_426	AAGTTATGTGAATATTTAAAATTCTCAATTGACTT[A/G]TATAAATATTTATTTTTCTCTCACATAAATATACA
AX-165345355	AGCP-105_468	TATTTATTTTTCTCTCACATAAATATACAATGTTT[C/G]AAGTGAAAAACTATTGATTATTGTATATTTTTAAC
AX-165352087	AGCP-105_468	TATTTATTTTTCTCTCACATAAATATACAATGTTT[C/G]AAGTGAAAAACTATTGATTATTGTATATTTTTAAC
AX-165360580	AGCP-105_47	TGGAAGCAGAGCTTCATAAACCTAAGCCATAGTTT[A/T]AAAAAAAAAATTAAATAAACCCTTCAACTAGAATT
AX-165361427	AGCP-105_47	TGGAAGCAGAGCTTCATAAACCTAAGCCATAGTTT[A/T]AAAAAAAAAATTAAATAAACCCTTCAACTAGAATT
AX-165357190	AGCP-105_506	GTGAAAAACTATTGATTATTGTATATTTTTAACTA[C/T]AATCTTAAGACAAAATTAATGATTCAGATTGCATA
AX-165357257	AGCP-105_506	GTGAAAAACTATTGATTATTGTATATTTTTAACTA[C/T]AATCTTAAGACAAAATTAATGATTCAGATTGCATA
AX-165351414	AGCP-105_662	GTATATAATTGACGATGTTATTACCTTCACATTTT[C/T]CCCAATTCGAGCATTCTTGTCTATAATTGCCCTTC
AX-165353859	AGCP-105_662	GTATATAATTGACGATGTTATTACCTTCACATTTT[C/T]CCCAATTCGAGCATTCTTGTCTATAATTGCCCTTC
AX-165346696	AGCP-105_808	GGAACACAACAACCAGAAAACGAATGTTGCTGTTA[A/G]AATCACTTGTCAAACTAAAACCACTCTTGTTAACC
AX-165348634	AGCP-105_808	GGAACACAACAACCAGAAAACGAATGTTGCTGTTA[A/G]AATCACTTGTCAAACTAAAACCACTCTTGTTAACC
AX-165357214	AGCP-106_2844	CCAGCCATTATCATATCTGTCTTTCGATTTAGATA[A/C]ATCCTGACCGGATGCCGCAATTTGTGTGCTGCCAA
AX-165359273	AGCP-106_2844	CCAGCCATTATCATATCTGTCTTTCGATTTAGATA[A/C]ATCCTGACCGGATGCCGCAATTTGTGTGCTGCCAA
AX-165346565	AGCP-107_118	GCAAGGGAACAAAAGATCTAACCAGAGATTTGAAT[A/G]GACTTGACCTCAGGCTTCTTCTGTTCTTCCTTAGG
AX-165355091	AGCP-107_118	GCAAGGGAACAAAAGATCTAACCAGAGATTTGAAT[A/G]GACTTGACCTCAGGCTTCTTCTGTTCTTCCTTAGG
AX-165354281	AGCP-107_89	ACTTGTTTAGAAGGCGGAACATGGATGCGGCAAGG[C/G]AACAAAAGATCTAACCAGAGATTTGAATAGACTTG
AX-165359343	AGCP-107_89	ACTTGTTTAGAAGGCGGAACATGGATGCGGCAAGG[C/G]AACAAAAGATCTAACCAGAGATTTGAATAGACTTG
AX-165356630	AGCP-108_1724	CACGTACGCTTAAAATCTCCAATAGTGATTCTTAT[A/T]AATAATTTATTAAAACTTTTATTTTACTTTAAATG
AX-165359314	AGCP-108_1724	CACGTACGCTTAAAATCTCCAATAGTGATTCTTAT[A/T]AATAATTTATTAAAACTTTTATTTTACTTTAAATG
AX-165356652	AGCP-108_1740	CTCCAATAGTGATTCTTATTAATAATTTATTAAAA[C/T]TTTTATTTTACTTTAAATGGAATCTATCATGTTAC
AX-165360086	AGCP-108_1740	CTCCAATAGTGATTCTTATTAATAATTTATTAAAA[C/T]TTTTATTTTACTTTAAATGGAATCTATCATGTTAC
AX-165343884	AGCP-108_1903	ACAACTTAAAACAATAATTTAATTATTATAATTAA[A/G]TATTAATTTATTTAAACATAATAAATAATAATTTT
AX-165345367	AGCP-108_1903	ACAACTTAAAACAATAATTTAATTATTATAATTAA[A/G]TATTAATTTATTTAAACATAATAAATAATAATTTT
AX-165342661	AGCP-108_1946	TTATTTAAACATAATAAATAATAATTTTTTTATTT[A/G]TGAGAGTGATTTGTGTTCTAAACAATGTTGTTTAT
AX-165350853	AGCP-108_1946	TTATTTAAACATAATAAATAATAATTTTTTTATTT[A/G]TGAGAGTGATTTGTGTTCTAAACAATGTTGTTTAT
AX-165345908	AGCP-108_2169	TATGGTATCACATTAGTATAAAAAAGAAAAGAAAA[G/T]AAAAATACATATATTAGCTAGGAAGAAGAAAGTAA
AX-165357925	AGCP-108_2169	TATGGTATCACATTAGTATAAAAAAGAAAAGAAAA[G/T]AAAAATACATATATTAGCTAGGAAGAAGAAAGTAA
AX-165347267	AGCP-108_2690	TCTCAACATGTAGCAACAACAAAAGCACTTTCCAA[C/T]GTGCAGCGAGGCAAAGACTGAAAAAATCATAACTG
AX-165354867	AGCP-108_2690	TCTCAACATGTAGCAACAACAAAAGCACTTTCCAA[C/T]GTGCAGCGAGGCAAAGACTGAAAAAATCATAACTG
AX-165352090	AGCP-108_3270	TATTGAAATGCAAACGCTTCTTATTATAAATATAT[A/T]TACATATATGATAAGTTGATGATTGGGTTAATGCA
AX-165358601	AGCP-108_3270	TATTGAAATGCAAACGCTTCTTATTATAAATATAT[A/T]TACATATATGATAAGTTGATGATTGGGTTAATGCA
AX-165347925	AGCP-108_3304	TTTACATATATGATAAGTTGATGATTGGGTTAATG[C/T]ATAGTGCAGCCGAATCCAACATCCAAGATATGCAT
AX-165356586	AGCP-108_3304	TTTACATATATGATAAGTTGATGATTGGGTTAATG[C/T]ATAGTGCAGCCGAATCCAACATCCAAGATATGCAT
AX-165348588	AGCP-108_3315	GATAAGTTGATGATTGGGTTAATGCATAGTGCAGC[C/T]GAATCCAACATCCAAGATATGCATTATTAGGAATT
AX-165350687	AGCP-108_3315	GATAAGTTGATGATTGGGTTAATGCATAGTGCAGC[C/T]GAATCCAACATCCAAGATATGCATTATTAGGAATT
AX-165348509	AGCP-108_3332	GTTAATGCATAGTGCAGCCGAATCCAACATCCAAG[A/T]TATGCATTATTAGGAATTCATGCATTGGAGGGTGG
AX-165357997	AGCP-108_3332	GTTAATGCATAGTGCAGCCGAATCCAACATCCAAG[A/T]TATGCATTATTAGGAATTCATGCATTGGAGGGTGG
AX-165344178	AGCP-108_3736	AAAAATAATTGAATGAACCAAAGAAAAATGAATAG[A/G]TGGAAGGAGTAGTTACAGTTGGAATGGCAGTGGCA
AX-165354717	AGCP-108_3736	AAAAATAATTGAATGAACCAAAGAAAAATGAATAG[A/G]TGGAAGGAGTAGTTACAGTTGGAATGGCAGTGGCA
AX-165343435	AGCP-108_3748	ATGAACCAAAGAAAAATGAATAGGTGGAAGGAGTA[C/G]TTACAGTTGGAATGGCAGTGGCAATGCTAGCAACA
AX-165345259	AGCP-108_3748	ATGAACCAAAGAAAAATGAATAGGTGGAAGGAGTA[C/G]TTACAGTTGGAATGGCAGTGGCAATGCTAGCAACA
AX-165354534	AGCP-108_3810	CTAGCAACAGCTGCAGCCTTAGCTCCTGCCATCAC[G/T]CCCTCTGTTTACACACAAATCATAGATCATAAATG
AX-165356888	AGCP-108_3810	CTAGCAACAGCTGCAGCCTTAGCTCCTGCCATCAC[G/T]CCCTCTGTTTACACACAAATCATAGATCATAAATG
AX-165350218	AGCP-108_3821	TGCAGCCTTAGCTCCTGCCATCACGCCCTCTGTTT[A/G]CACACAAATCATAGATCATAAATGTAAATTAAAAC
AX-165360599	AGCP-108_3821	TGCAGCCTTAGCTCCTGCCATCACGCCCTCTGTTT[A/G]CACACAAATCATAGATCATAAATGTAAATTAAAAC
AX-165356015	AGCP-108_3943	GCTTTTAGACTTCTAGAGAAGTATAGATTACCATG[A/G]GAACAGCGCTTGGCCATGGCCAACTTTTGATCCAT
AX-165358577	AGCP-108_3943	GCTTTTAGACTTCTAGAGAAGTATAGATTACCATG[A/G]GAACAGCGCTTGGCCATGGCCAACTTTTGATCCAT
AX-165346543	AGCP-108_4015	GAAGCCAAGCTAGTCTTCTCAAAAGAAGAATTACC[A/G]GCAACATTTCTCTTGGCCATCTTCAATAATATTTA
AX-165354443	AGCP-108_4015	GAAGCCAAGCTAGTCTTCTCAAAAGAAGAATTACC[A/G]GCAACATTTCTCTTGGCCATCTTCAATAATATTTA
AX-165344105	AGCP-108_601	AGCGTTGTTTGGTGTGTTCTTTGAAGACTCTCTTG[A/T]ATCCTTTGTTGATTATAATGAAGTTTTTATTTGAT
AX-165348903	AGCP-108_601	AGCGTTGTTTGGTGTGTTCTTTGAAGACTCTCTTG[A/T]ATCCTTTGTTGATTATAATGAAGTTTTTATTTGAT
AX-165348338	AGCP-108_635	GAATCCTTTGTTGATTATAATGAAGTTTTTATTTG[A/G]TTTGGACGACTCATGATATTTATCCTTACATTGAA
AX-165348452	AGCP-108_635	GAATCCTTTGTTGATTATAATGAAGTTTTTATTTG[A/G]TTTGGACGACTCATGATATTTATCCTTACATTGAA
AX-165345613	AGCP-11_3250	CAGTCATACCATGTTAGGGACTAACTCTTAAAAGG[G/T]TTACAGCTGTTAGGTGGGTCCAAGAATGTTTTTTG
AX-165347305	AGCP-11_3250	CAGTCATACCATGTTAGGGACTAACTCTTAAAAGG[G/T]TTACAGCTGTTAGGTGGGTCCAAGAATGTTTTTTG
AX-165355262	AGCP-111_1394	GAAATCGCAGCTGCAGCGGTGAAGCTTACTTCACC[A/T]TGAAGAACTCTCCACAGCCATAATTGTGAAGCCAC
AX-165361400	AGCP-111_1394	GAAATCGCAGCTGCAGCGGTGAAGCTTACTTCACC[A/T]TGAAGAACTCTCCACAGCCATAATTGTGAAGCCAC
AX-165346434	AGCP-111_1463	ACAGCTGCAGCAGTGAGGGAAAAATCACATTTTGT[A/C]CCCTGTTTTGAAGCTAATATAAAAGGGAAAAAACA
AX-165350766	AGCP-111_1463	ACAGCTGCAGCAGTGAGGGAAAAATCACATTTTGT[A/C]CCCTGTTTTGAAGCTAATATAAAAGGGAAAAAACA
AX-165348423	AGCP-111_1479	GGGAAAAATCACATTTTGTACCCTGTTTTGAAGCT[A/C]ATATAAAAGGGAAAAAACAAAGGGGAAAAGGGATC
AX-165359112	AGCP-111_1479	GGGAAAAATCACATTTTGTACCCTGTTTTGAAGCT[A/C]ATATAAAAGGGAAAAAACAAAGGGGAAAAGGGATC
AX-165346509	AGCP-111_1986	ACTCAAAACATAGAGGAATCATGTTTTAGATTAAT[C/T]ACTTTAGGATTCAACTTTGAAGAATCTTGTTGGAT
AX-165358863	AGCP-111_1986	ACTCAAAACATAGAGGAATCATGTTTTAGATTAAT[C/T]ACTTTAGGATTCAACTTTGAAGAATCTTGTTGGAT
AX-165350460	AGCP-111_245	CTTTCATTTCTTTTTTCAATTCATCAAACTCTTGT[C/T]TTTTTACCCACTCCATTGATGAAGATGAGCCATGA
AX-165355622	AGCP-111_245	CTTTCATTTCTTTTTTCAATTCATCAAACTCTTGT[C/T]TTTTTACCCACTCCATTGATGAAGATGAGCCATGA
AX-165346593	AGCP-111_2591	GCTTAGACAATTGGAGAGACTCCAAAACCCAAATG[C/T]TGTCCTGTAAGCCCATAAGGTATCATCCAACTTCG
AX-165346713	AGCP-111_2591	GCTTAGACAATTGGAGAGACTCCAAAACCCAAATG[C/T]TGTCCTGTAAGCCCATAAGGTATCATCCAACTTCG
AX-165349098	AGCP-111_2663	TGCCCAGTCCTTCCTTGAATTTGCAACTGTTTTCT[C/T]CAAAATCTTTTTCAGTTCCCTATTTGAGACCACTG
AX-165355403	AGCP-111_2663	TGCCCAGTCCTTCCTTGAATTTGCAACTGTTTTCT[C/T]CAAAATCTTTTTCAGTTCCCTATTTGAGACCACTG
AX-165349371	AGCP-111_2695	TCTCCAAAATCTTTTTCAGTTCCCTATTTGAGACC[A/T]CTGCTTGACCATTGGTCTGGGGATGGTATGGGGTA
AX-165361556	AGCP-111_2695	TCTCCAAAATCTTTTTCAGTTCCCTATTTGAGACC[A/T]CTGCTTGACCATTGGTCTGGGGATGGTATGGGGTA
AX-165345336	AGCP-111_281	TTTTTACCCACTCCATTGATGAAGATGAGCCATGA[C/T]AGCAAGGCCTTCCAGCCATCACCATTGATTCAATC
AX-165358070	AGCP-111_281	TTTTTACCCACTCCATTGATGAAGATGAGCCATGA[C/T]AGCAAGGCCTTCCAGCCATCACCATTGATTCAATC
AX-165354579	AGCP-111_2985	GAATATGAAGATGGAAGTGGGCCAACAAAATCAAT[C/T]CCCCAACAATAAAAAATTTCCACTTCTATGATACT
AX-165358035	AGCP-111_2985	GAATATGAAGATGGAAGTGGGCCAACAAAATCAAT[C/T]CCCCAACAATAAAAAATTTCCACTTCTATGATACT
AX-165344156	AGCP-111_357	CCCATATGGTTTTCCTTTCGTCCTTCTAACTACAT[C/T]ACACCACACATCTAACTCACTTGGTGGAGGATTTC
AX-165358229	AGCP-111_357	CCCATATGGTTTTCCTTTCGTCCTTCTAACTACAT[C/T]ACACCACACATCTAACTCACTTGGTGGAGGATTTC
AX-165349913	AGCP-111_3799	TTTTATCCTTCCTTTGGCCCAAAGCAGCTCCTATA[A/G]CATAATCACTAGCATCACACATTAATTCAAAATCA
AX-165353723	AGCP-111_3799	TTTTATCCTTCCTTTGGCCCAAAGCAGCTCCTATA[A/G]CATAATCACTAGCATCACACATTAATTCAAAATCA
AX-165348995	AGCP-111_906	GTTTGGGAAAATGTTGAGTGTCTTTTATTCATGAA[C/T]TACACTCAACTTTTGGTACTCTTTTTTGGATAAAT
AX-165359385	AGCP-111_906	GTTTGGGAAAATGTTGAGTGTCTTTTATTCATGAA[C/T]TACACTCAACTTTTGGTACTCTTTTTTGGATAAAT
AX-165344010	AGCP-111_921	GAGTGTCTTTTATTCATGAACTACACTCAACTTTT[A/G]GTACTCTTTTTTGGATAAATTGTAGATATATATAT
AX-165348980	AGCP-111_921	GAGTGTCTTTTATTCATGAACTACACTCAACTTTT[A/G]GTACTCTTTTTTGGATAAATTGTAGATATATATAT
AX-165343853	AGCP-113_10142	CTCTCTCTCTCTCTTTCTCTCTCTCTCTCTGTCTT[C/T]GCTCTCTCTCAGAGAAAATCAAAGAAATGAAATGA
AX-165357038	AGCP-113_10142	CTCTCTCTCTCTCTTTCTCTCTCTCTCTCTGTCTT[C/T]GCTCTCTCTCAGAGAAAATCAAAGAAATGAAATGA
AX-165360524	AGCP-113_1122	TCTAACCATACCACCTAATGCTCCACCAGTCTCTG[C/T]AGCAACAACCACCTGCAAAAAATTCCAGAAAATAG
AX-165360635	AGCP-113_1122	TCTAACCATACCACCTAATGCTCCACCAGTCTCTG[C/T]AGCAACAACCACCTGCAAAAAATTCCAGAAAATAG
AX-165348000	AGCP-113_1213	TGGAACTCTTGAAACAGCATAATTTTCCTTGGAAA[A/T]TAAAAATATATTACTCACAGCTCTGTGATGCAGCC
AX-165359797	AGCP-113_1213	TGGAACTCTTGAAACAGCATAATTTTCCTTGGAAA[A/T]TAAAAATATATTACTCACAGCTCTGTGATGCAGCC
AX-165347675	AGCP-113_1286	ACTCCACCAGGAGGAATGCTATTTGACCCAACAGA[A/T]TCAGGCTTAATCAAAGAAGATATTTGTTTCCCACT
AX-165353671	AGCP-113_1286	ACTCCACCAGGAGGAATGCTATTTGACCCAACAGA[A/T]TCAGGCTTAATCAAAGAAGATATTTGTTTCCCACT
AX-165351991	AGCP-113_129	ACTTACGCTATGTCACCAGCAGTTGATGGTGCACC[A/G]TACTCATCAAAGAGGCGCATAAGATCTCCAAATTG
AX-165360807	AGCP-113_129	ACTTACGCTATGTCACCAGCAGTTGATGGTGCACC[A/G]TACTCATCAAAGAGGCGCATAAGATCTCCAAATTG
AX-165345212	AGCP-113_1584	ACTTCCATACCGAGAACCCGGGAGCATGGCATTTT[C/T]AGTGCTGATATCGGTATACATGTCGCCATTTACAG
AX-165355596	AGCP-113_1584	ACTTCCATACCGAGAACCCGGGAGCATGGCATTTT[C/T]AGTGCTGATATCGGTATACATGTCGCCATTTACAG
AX-165344915	AGCP-113_173	AAAGAGGCGCATAAGATCTCCAAATTGTCCATGTA[A/G]ATCACCAAATATTTTAATTGGAGCCCTAAGCTTTA
AX-165348715	AGCP-113_173	AAAGAGGCGCATAAGATCTCCAAATTGTCCATGTA[A/G]ATCACCAAATATTTTAATTGGAGCCCTAAGCTTTA
AX-165351266	AGCP-113_2253	TAGTAGTTAAACAAAATATATATACATATAATTAA[C/G]AAAACAAAATGCTTAAGGTCTTATATTATATTTTT
AX-165355793	AGCP-113_2253	TAGTAGTTAAACAAAATATATATACATATAATTAA[C/G]AAAACAAAATGCTTAAGGTCTTATATTATATTTTT
AX-165347496	AGCP-113_2310	TATATTATATTTTTTTATTACTTAAAATATTATCT[A/G]AATTATAATAATAATAATTATTATTATTATTATTG
AX-165354178	AGCP-113_2310	TATATTATATTTTTTTATTACTTAAAATATTATCT[A/G]AATTATAATAATAATAATTATTATTATTATTATTG
AX-165346303	AGCP-113_2359	ATAATTATTATTATTATTATTGAAAATAAAGAGAA[A/G]TTACTGTCTAAAAAAATAGAGAAGTAGAAATAAAC
AX-165352205	AGCP-113_2359	ATAATTATTATTATTATTATTGAAAATAAAGAGAA[A/G]TTACTGTCTAAAAAAATAGAGAAGTAGAAATAAAC
AX-165343885	AGCP-113_2386	AAAGAGAAATTACTGTCTAAAAAAATAGAGAAGTA[A/G]AAATAAACTTTACCTAGGCCCATTCACCAAACCAA
AX-165349831	AGCP-113_2386	AAAGAGAAATTACTGTCTAAAAAAATAGAGAAGTA[A/G]AAATAAACTTTACCTAGGCCCATTCACCAAACCAA
AX-165345190	AGCP-113_2397	ACTGTCTAAAAAAATAGAGAAGTAGAAATAAACTT[A/T]ACCTAGGCCCATTCACCAAACCAAAAGAGAAAATA
AX-165356242	AGCP-113_2397	ACTGTCTAAAAAAATAGAGAAGTAGAAATAAACTT[A/T]ACCTAGGCCCATTCACCAAACCAAAAGAGAAAATA
AX-165354276	AGCP-113_2411	TAGAGAAGTAGAAATAAACTTTACCTAGGCCCATT[A/C]ACCAAACCAAAAGAGAAAATAAAATTTGGACCCAT
AX-165354596	AGCP-113_2411	TAGAGAAGTAGAAATAAACTTTACCTAGGCCCATT[A/C]ACCAAACCAAAAGAGAAAATAAAATTTGGACCCAT
AX-165353519	AGCP-113_2652	ACTGCCGCGATCTGTCGGGGAAGAGAGAGATCTGC[A/G]GAGATCTGTCAGGGAAGAGACAGATCCGCAGAGAT
AX-165360081	AGCP-113_2652	ACTGCCGCGATCTGTCGGGGAAGAGAGAGATCTGC[A/G]GAGATCTGTCAGGGAAGAGACAGATCCGCAGAGAT
AX-165351105	AGCP-113_2699	GGGAAGAGACAGATCCGCAGAGATCCACCGGAAAA[A/G]AAGACAGATCTGCAGATGATCTTCCGGAGAAGACA
AX-165360061	AGCP-113_2699	GGGAAGAGACAGATCCGCAGAGATCCACCGGAAAA[A/G]AAGACAGATCTGCAGATGATCTTCCGGAGAAGACA
AX-165357894	AGCP-113_2722	TCCACCGGAAAAAAAGACAGATCTGCAGATGATCT[G/T]CCGGAGAAGACATGCTGCCCCGTCAGAGAAGACAA
AX-165360759	AGCP-113_2722	TCCACCGGAAAAAAAGACAGATCTGCAGATGATCT[G/T]CCGGAGAAGACATGCTGCCCCGTCAGAGAAGACAA
AX-165360298	AGCP-113_2820	CTGCCGCGATCTGTCAGGGAAGAGACAGATCTGCG[A/G]AGATCTGTCAGGGAAGAGACAGATCCGCAGAGATC
AX-165360662	AGCP-113_2820	CTGCCGCGATCTGTCAGGGAAGAGACAGATCTGCG[A/G]AGATCTGTCAGGGAAGAGACAGATCCGCAGAGATC
AX-165346511	AGCP-113_2981	CACTGCTTTCGCAGCCACTCCTTTAAAGCGCTCTG[A/C]ATCAAGTTTCTAGTGACGGCACTAGCCACTCCGCT
AX-165357422	AGCP-113_2981	CACTGCTTTCGCAGCCACTCCTTTAAAGCGCTCTG[A/C]ATCAAGTTTCTAGTGACGGCACTAGCCACTCCGCT
AX-165358249	AGCP-113_3023	TTTCTAGTGACGGCACTAGCCACTCCGCTCTGCTC[C/T]ACCACTATCACAGCCACTCTGGCCACTATTGATAA
AX-165359597	AGCP-113_3023	TTTCTAGTGACGGCACTAGCCACTCCGCTCTGCTC[C/T]ACCACTATCACAGCCACTCTGGCCACTATTGATAA
AX-165346532	AGCP-113_3052	CTGCTCCACCACTATCACAGCCACTCTGGCCACTA[C/T]TGATAACTATGTAGCAAACCTAGTTGAATAGTAAC
AX-165360873	AGCP-113_3052	CTGCTCCACCACTATCACAGCCACTCTGGCCACTA[C/T]TGATAACTATGTAGCAAACCTAGTTGAATAGTAAC
AX-165342486	AGCP-113_3087	TTGATAACTATGTAGCAAACCTAGTTGAATAGTAA[C/T]ACCCTAATGTTTCTCTTAACAGTCTAGATGTGCTC
AX-165355897	AGCP-113_3087	TTGATAACTATGTAGCAAACCTAGTTGAATAGTAA[C/T]ACCCTAATGTTTCTCTTAACAGTCTAGATGTGCTC
AX-165345188	AGCP-113_3129	ATGTTTCTCTTAACAGTCTAGATGTGCTCTTCTCA[A/G]CTCAACCTTTTTCCTCAAAACACCTAGCTAAACAT
AX-165351583	AGCP-113_3129	ATGTTTCTCTTAACAGTCTAGATGTGCTCTTCTCA[A/G]CTCAACCTTTTTCCTCAAAACACCTAGCTAAACAT
AX-165346766	AGCP-113_3245	ATTTCATAAGTTTTTATCTTCCAACTCTTCTCCTA[A/G]CACCATTTTTAAGAATTCAAATTCTGACAGACATC
AX-165347869	AGCP-113_3245	ATTTCATAAGTTTTTATCTTCCAACTCTTCTCCTA[A/G]CACCATTTTTAAGAATTCAAATTCTGACAGACATC
AX-165359996	AGCP-113_3340	AATAAAAAATAACAAATTTAACCAAAATATTTAGC[A/T]AAATAAAATATGTAGTAATTAAATTTTCATCATAA
AX-165360308	AGCP-113_3340	AATAAAAAATAACAAATTTAACCAAAATATTTAGC[A/T]AAATAAAATATGTAGTAATTAAATTTTCATCATAA
AX-165358450	AGCP-113_3431	CACATTGATCAAACAATCATGCATTTTCAAGAAAA[C/T]AGAAAAATAAATTCCATTTAGATGAATTCATGAAA
AX-165359930	AGCP-113_3431	CACATTGATCAAACAATCATGCATTTTCAAGAAAA[C/T]AGAAAAATAAATTCCATTTAGATGAATTCATGAAA
AX-165342783	AGCP-113_3626	CACTGTATCTACCCGTTCTTGGACTGGTAACAACA[A/G]ATTTTGTATCACACCAAACACCAGCAGCAGTATCC
AX-165345205	AGCP-113_3626	CACTGTATCTACCCGTTCTTGGACTGGTAACAACA[A/G]ATTTTGTATCACACCAAACACCAGCAGCAGTATCC
AX-165360501	AGCP-113_4303	GCAACACTCGACGAATCTTCAACCATCCGTCCTCC[A/T]CCAAGAGCCCCACCAGACACATGGAGCCTTGCATT
AX-165361055	AGCP-113_4303	GCAACACTCGACGAATCTTCAACCATCCGTCCTCC[A/T]CCAAGAGCCCCACCAGACACATGGAGCCTTGCATT
AX-165359090	AGCP-113_4324	ACCATCCGTCCTCCTCCAAGAGCCCCACCAGACAC[A/G]TGGAGCCTTGCATTAACAAATACCTGGAATCATTA
AX-165361563	AGCP-113_4324	ACCATCCGTCCTCCTCCAAGAGCCCCACCAGACAC[A/G]TGGAGCCTTGCATTAACAAATACCTGGAATCATTA
AX-165354922	AGCP-113_4484	TGATATCTTGGAGATGGTGAGACACCAGGGGCAAT[G/T]GCCCATTCCCAACGACCATCTCTATGCTTAGCAAG
AX-165358687	AGCP-113_4484	TGATATCTTGGAGATGGTGAGACACCAGGGGCAAT[G/T]GCCCATTCCCAACGACCATCTCTATGCTTAGCAAG
AX-165343628	AGCP-113_4511	GGGGCAATGGCCCATTCCCAACGACCATCTCTATG[C/T]TTAGCAAGTCCATATGCACTTGCCAAAGGCTGTAA
AX-165348121	AGCP-113_4511	GGGGCAATGGCCCATTCCCAACGACCATCTCTATG[C/T]TTAGCAAGTCCATATGCACTTGCCAAAGGCTGTAA
AX-165351937	AGCP-113_4523	CATTCCCAACGACCATCTCTATGCTTAGCAAGTCC[A/G]TATGCACTTGCCAAAGGCTGTAATGTACAATTTGG
AX-165352579	AGCP-113_4523	CATTCCCAACGACCATCTCTATGCTTAGCAAGTCC[A/G]TATGCACTTGCCAAAGGCTGTAATGTACAATTTGG
AX-165345636	AGCP-113_6920	TACATGCATGGAGGTGGACCCTCTCCTTCTGGCTC[C/T]AACTTGCGCCATTCATAAGGCTTGGCAGCTGTGTC
AX-165360788	AGCP-113_6920	TACATGCATGGAGGTGGACCCTCTCCTTCTGGCTC[C/T]AACTTGCGCCATTCATAAGGCTTGGCAGCTGTGTC
AX-165356695	AGCP-113_6956	AACTTGCGCCATTCATAAGGCTTGGCAGCTGTGTC[C/T]AAGGCCCATACATCAGCCAAAGGTCTCTTTCCTGG
AX-165360099	AGCP-113_6956	AACTTGCGCCATTCATAAGGCTTGGCAGCTGTGTC[C/T]AAGGCCCATACATCAGCCAAAGGTCTCTTTCCTGG
AX-165345463	AGCP-113_7087	TCAAAGTGAACAATGTAAAAGAAAGCATTTGGGTA[C/G]TTACCATCATTGCCTCCAATTGCCATGAGATACCT
AX-165351676	AGCP-113_7087	TCAAAGTGAACAATGTAAAAGAAAGCATTTGGGTA[C/G]TTACCATCATTGCCTCCAATTGCCATGAGATACCT
AX-165351263	AGCP-113_7114	TTTGGGTACTTACCATCATTGCCTCCAATTGCCAT[G/T]AGATACCTCTGCCCCACCAAAGCCATAACATGTCC
AX-165357412	AGCP-113_7114	TTTGGGTACTTACCATCATTGCCTCCAATTGCCAT[G/T]AGATACCTCTGCCCCACCAAAGCCATAACATGTCC
AX-165361269	AGCP-113_7141	ATTGCCATGAGATACCTCTGCCCCACCAAAGCCAT[A/T]ACATGTCCATAGCGTGGCCCTGGTCCAGGGCCTGG
AX-165361616	AGCP-113_7141	ATTGCCATGAGATACCTCTGCCCCACCAAAGCCAT[A/T]ACATGTCCATAGCGTGGCCCTGGTCCAGGGCCTGG
AX-165360937	AGCP-113_7162	CCCACCAAAGCCATAACATGTCCATAGCGTGGCCC[A/T]GGTCCAGGGCCTGGAACACCAACTCTACATGACAT
AX-165361344	AGCP-113_7162	CCCACCAAAGCCATAACATGTCCATAGCGTGGCCC[A/T]GGTCCAGGGCCTGGAACACCAACTCTACATGACAT
AX-165360185	AGCP-113_7317	TGCTGAGTGAGATCAAGAACATGAAGGTCCTCTGC[A/T]GACAAACCAGCAGGCCCAATGCCACCCTGTTTTAT
AX-165361448	AGCP-113_7317	TGCTGAGTGAGATCAAGAACATGAAGGTCCTCTGC[A/T]GACAAACCAGCAGGCCCAATGCCACCCTGTTTTAT
AX-165350778	AGCP-113_7332	AGAACATGAAGGTCCTCTGCAGACAAACCAGCAGG[A/C]CCAATGCCACCCTGTTTTATGGTGCAAATACTCCA
AX-165359075	AGCP-113_7332	AGAACATGAAGGTCCTCTGCAGACAAACCAGCAGG[A/C]CCAATGCCACCCTGTTTTATGGTGCAAATACTCCA
AX-165358575	AGCP-113_7678	TTATTAGTTATGACATCATAACAGTGGACATCAGC[A/T]GTGGCACCAGCCAAACCTGCAGAGCAAATGAAATA
AX-165361356	AGCP-113_7678	TTATTAGTTATGACATCATAACAGTGGACATCAGC[A/T]GTGGCACCAGCCAAACCTGCAGAGCAAATGAAATA
AX-165360293	AGCP-113_9512	ATGCCAGCATTTCCAGCGGACGAAGGAGTCCCTGA[A/G]GCCGCGGAATTCCCTTCAAGAGCAGTGGCACCGCC
AX-165361425	AGCP-113_9512	ATGCCAGCATTTCCAGCGGACGAAGGAGTCCCTGA[A/G]GCCGCGGAATTCCCTTCAAGAGCAGTGGCACCGCC
AX-165357350	AGCP-113_9545	GAGGCCGCGGAATTCCCTTCAAGAGCAGTGGCACC[A/G]CCGAACAAAATCAACCTCGGACCAATGTACCCTGG
AX-165361006	AGCP-113_9545	GAGGCCGCGGAATTCCCTTCAAGAGCAGTGGCACC[A/G]CCGAACAAAATCAACCTCGGACCAATGTACCCTGG
AX-165351072	AGCP-113_9578	CCGCCGAACAAAATCAACCTCGGACCAATGTACCC[C/T]GGCGTCCCCTCCTCTCCGACCGCCGCCACCGCCGT
AX-165361494	AGCP-113_9578	CCGCCGAACAAAATCAACCTCGGACCAATGTACCC[C/T]GGCGTCCCCTCCTCTCCGACCGCCGCCACCGCCGT
AX-165361386	AGCP-113_9605	ATGTACCCTGGCGTCCCCTCCTCTCCGACCGCCGC[A/C]ACCGCCGTCAACGTGTGGCCGCACCGCGGCCCTGG
AX-165361646	AGCP-113_9605	ATGTACCCTGGCGTCCCCTCCTCTCCGACCGCCGC[A/C]ACCGCCGTCAACGTGTGGCCGCACCGCGGCCCTGG
AX-165348504	AGCP-113_970	TATAACTAGCTACGGAGACAAGTCTGTACCTTCTT[C/T]GGGACACTATTGATAGACATCTGCCGGTCTAATAA
AX-165358675	AGCP-113_970	TATAACTAGCTACGGAGACAAGTCTGTACCTTCTT[C/T]GGGACACTATTGATAGACATCTGCCGGTCTAATAA
AX-165356692	AGCP-113_9881	TGCGCTGCCGGATCGTGATCGGCCTCCGGCACCAT[C/G]GAGGAATCAACGTCCATTCCTTAACCCTAAGATTC
AX-165361282	AGCP-113_9881	TGCGCTGCCGGATCGTGATCGGCCTCCGGCACCAT[C/G]GAGGAATCAACGTCCATTCCTTAACCCTAAGATTC
AX-165358835	AGCP-113_9950	TCGAGCAATTCCCCAAAGATCGGAGCTAGAATTCC[C/G]GCGAAATCGCATCCCGAACCAACATTTCGATTCGG
AX-165360875	AGCP-113_9950	TCGAGCAATTCCCCAAAGATCGGAGCTAGAATTCC[C/G]GCGAAATCGCATCCCGAACCAACATTTCGATTCGG
AX-165343275	AGCP-114_1208	CTTCTTTGTAAGATATAGACTTTGAAGCCAAGGAA[C/T]TTAGAGATGCTGGAGATGAAATTTTAGAAGCTCTT
AX-165343794	AGCP-114_1208	CTTCTTTGTAAGATATAGACTTTGAAGCCAAGGAA[C/T]TTAGAGATGCTGGAGATGAAATTTTAGAAGCTCTT
AX-165346457	AGCP-114_1259	ATGAAATTTTAGAAGCTCTTGTTGGATGATTAACA[A/G]AATCCTCGTTCAAAGCTACGTTTCGAGCTTTTGGT
AX-165346558	AGCP-114_1259	ATGAAATTTTAGAAGCTCTTGTTGGATGATTAACA[A/G]AATCCTCGTTCAAAGCTACGTTTCGAGCTTTTGGT
AX-165342495	AGCP-114_2724	GCTATGGCGTGATAGCTTGCAGCAGTCTATAAATG[A/C]AAAAAATACTGTTTAAAAGACTGTTCCATCTATGA
AX-165350690	AGCP-114_2724	GCTATGGCGTGATAGCTTGCAGCAGTCTATAAATG[A/C]AAAAAATACTGTTTAAAAGACTGTTCCATCTATGA
AX-165358596	AGCP-114_2772	TTAAAAGACTGTTCCATCTATGAGGAAGGGAGGGA[G/T]AAGGAGAGTGAAAGAGAGGGAGGGAGGGAGGGAGG
AX-165358736	AGCP-114_2772	TTAAAAGACTGTTCCATCTATGAGGAAGGGAGGGA[G/T]AAGGAGAGTGAAAGAGAGGGAGGGAGGGAGGGAGG
AX-165345743	AGCP-114_3806	CAGAATAGATTCGGAGACTAATACATAAACATGAT[C/T]TAACCTTGCAAACGGGAACCAGGCTGATAATATCA
AX-165354309	AGCP-114_3806	CAGAATAGATTCGGAGACTAATACATAAACATGAT[C/T]TAACCTTGCAAACGGGAACCAGGCTGATAATATCA
AX-165343571	AGCP-114_3920	GGAACAATTCCAATCCAACCTGAGAACAAATACAA[A/C]TGCAATTAATAAAAGATTCATGTAAAGAAAATACA
AX-165345815	AGCP-114_3920	GGAACAATTCCAATCCAACCTGAGAACAAATACAA[A/C]TGCAATTAATAAAAGATTCATGTAAAGAAAATACA
AX-165346477	AGCP-114_4514	CTTCTATTAGCTTCTCCAAAATCTTATTTTAACTT[A/G]TGTATAAGCTAGTTTTAGCTTATGGAGAAACTTAT
AX-165348877	AGCP-114_4514	CTTCTATTAGCTTCTCCAAAATCTTATTTTAACTT[A/G]TGTATAAGCTAGTTTTAGCTTATGGAGAAACTTAT
AX-165345311	AGCP-115_1420	TATTCATATGTTACAACCTAGCAAGTATTTACAAG[A/T]GTAACAGAAAAAATTAAGCCTCCTACATCTCTTAT
AX-165347711	AGCP-115_1420	TATTCATATGTTACAACCTAGCAAGTATTTACAAG[A/T]GTAACAGAAAAAATTAAGCCTCCTACATCTCTTAT
AX-165351406	AGCP-115_1524	TCTCCACTATCCTTCCATTTGATTTTTGTTAAATC[A/C]GATAGTGAAACCAACAGGACTAACATGTAATCATT
AX-165357247	AGCP-115_1524	TCTCCACTATCCTTCCATTTGATTTTTGTTAAATC[A/C]GATAGTGAAACCAACAGGACTAACATGTAATCATT
AX-165342543	AGCP-115_1723	TTAAACAGTTACAGTTATGCCAGAGATCCCAAGTA[A/G]TCGTGGTAACCCTATTATAATGCCAAACCACAGAT
AX-165358435	AGCP-115_1723	TTAAACAGTTACAGTTATGCCAGAGATCCCAAGTA[A/G]TCGTGGTAACCCTATTATAATGCCAAACCACAGAT
AX-165343409	AGCP-115_1999	TCGGCCTTGCTCCGAGCAATATTCTTTTGTCTACA[A/C]CGTCAAAACTCAGAAACACTATGTACTAAGAATTA
AX-165350207	AGCP-115_1999	TCGGCCTTGCTCCGAGCAATATTCTTTTGTCTACA[A/C]CGTCAAAACTCAGAAACACTATGTACTAAGAATTA
AX-165359505	AGCP-115_2457	TCAGATCAAAATACATGCACCATTTAAGAGAAAAA[A/T]ATATATATATTATCAGCTAAATCCATAGATTTATT
AX-165360858	AGCP-115_2457	TCAGATCAAAATACATGCACCATTTAAGAGAAAAA[A/T]ATATATATATTATCAGCTAAATCCATAGATTTATT
AX-165349291	AGCP-115_2571	CTAGCACCAAAATAAAAAGCCACAGCAAGTAACCA[A/T]GCATCACTGTGTACAGCAACCAAAGATAGCCAGTC
AX-165351616	AGCP-115_2571	CTAGCACCAAAATAAAAAGCCACAGCAAGTAACCA[A/T]GCATCACTGTGTACAGCAACCAAAGATAGCCAGTC
AX-165358053	AGCP-115_2583	TAAAAAGCCACAGCAAGTAACCAAGCATCACTGTG[C/T]ACAGCAACCAAAGATAGCCAGTCCTTTTCTTGCAT
AX-165359272	AGCP-115_2583	TAAAAAGCCACAGCAAGTAACCAAGCATCACTGTG[C/T]ACAGCAACCAAAGATAGCCAGTCCTTTTCTTGCAT
AX-165345940	AGCP-115_2595	GCAAGTAACCAAGCATCACTGTGTACAGCAACCAA[A/G]GATAGCCAGTCCTTTTCTTGCATCCCATCTCTGGC
AX-165355519	AGCP-115_2595	GCAAGTAACCAAGCATCACTGTGTACAGCAACCAA[A/G]GATAGCCAGTCCTTTTCTTGCATCCCATCTCTGGC
AX-165355988	AGCP-115_2628	AAAGATAGCCAGTCCTTTTCTTGCATCCCATCTCT[C/G]GCAAAGTTAATGCCCAATGCTGGCTCCGGTAGCTC
AX-165356428	AGCP-115_2628	AAAGATAGCCAGTCCTTTTCTTGCATCCCATCTCT[C/G]GCAAAGTTAATGCCCAATGCTGGCTCCGGTAGCTC
AX-165359833	AGCP-115_2682	GCTGGCTCCGGTAGCTCTGGGGGCACCTCCTCAGC[A/T]GGCAGATTGACTTCCCACAGCTCATTAGGAAATCC
AX-165361653	AGCP-115_2682	GCTGGCTCCGGTAGCTCTGGGGGCACCTCCTCAGC[A/T]GGCAGATTGACTTCCCACAGCTCATTAGGAAATCC
AX-165345173	AGCP-115_280	CTCTCTCCACATGCCCCACACAGAGTCTCTCCATG[C/T]TCCTCTTCATCTTCCTCTTCCAAACCCAAACCCAA
AX-165361474	AGCP-115_280	CTCTCTCCACATGCCCCACACAGAGTCTCTCCATG[C/T]TCCTCTTCATCTTCCTCTTCCAAACCCAAACCCAA
AX-165353815	AGCP-115_292	GCCCCACACAGAGTCTCTCCATGTTCCTCTTCATC[G/T]TCCTCTTCCAAACCCAAACCCAAACCCACACCTTC
AX-165355778	AGCP-115_292	GCCCCACACAGAGTCTCTCCATGTTCCTCTTCATC[G/T]TCCTCTTCCAAACCCAAACCCAAACCCACACCTTC
AX-165347557	AGCP-115_3177	ATCCATACTACATTAAAACCATAGTTGTCAACCAG[A/G]ATATCAGAGCAGAGCAGTCAAAGCACAAAAGTGGG
AX-165356165	AGCP-115_3177	ATCCATACTACATTAAAACCATAGTTGTCAACCAG[A/G]ATATCAGAGCAGAGCAGTCAAAGCACAAAAGTGGG
AX-165352272	AGCP-115_97	GCCAAGATTATAGTCACCAATCAGCATCAAAGCCA[C/T]TGTTAAGGTCGAGCTCTCTTGTTGCTGCAAGTTGG
AX-165352372	AGCP-115_97	GCCAAGATTATAGTCACCAATCAGCATCAAAGCCA[C/T]TGTTAAGGTCGAGCTCTCTTGTTGCTGCAAGTTGG
AX-165355503	AGCP-116_1127	CCATTGGCTTTGAACATTCCATGCATCAACCAAAG[A/T]GATCTCCCATAGCCCTGCCATGGAATGGAACCACC
AX-165360231	AGCP-116_1127	CCATTGGCTTTGAACATTCCATGCATCAACCAAAG[A/T]GATCTCCCATAGCCCTGCCATGGAATGGAACCACC
AX-165345510	AGCP-116_1206	AAACTGATTAGTGGACATCTTTCTTGACCTTAGTA[G/T]TAATGTCATGATATAACTGAAGTCATTGACAAAAA
AX-165345593	AGCP-116_1206	AAACTGATTAGTGGACATCTTTCTTGACCTTAGTA[G/T]TAATGTCATGATATAACTGAAGTCATTGACAAAAA
AX-165346857	AGCP-116_1338	CACCTCTATCTCTTTTAGTTTCTCATCAAATGTTC[A/G]ATCGTGACTTTGCAATATAACCAATTTACATGGGA
AX-165348254	AGCP-116_1338	CACCTCTATCTCTTTTAGTTTCTCATCAAATGTTC[A/G]ATCGTGACTTTGCAATATAACCAATTTACATGGGA
AX-165348090	AGCP-116_1358	TCTCATCAAATGTTCGATCGTGACTTTGCAATATA[A/G]CCAATTTACATGGGAGTAAATGAAGTGTAAAGCCC
AX-165352760	AGCP-116_1358	TCTCATCAAATGTTCGATCGTGACTTTGCAATATA[A/G]CCAATTTACATGGGAGTAAATGAAGTGTAAAGCCC
AX-165347322	AGCP-116_1372	CGATCGTGACTTTGCAATATAACCAATTTACATGG[A/G]AGTAAATGAAGTGTAAAGCCCAAAAGCGTGTGACA
AX-165350465	AGCP-116_1372	CGATCGTGACTTTGCAATATAACCAATTTACATGG[A/G]AGTAAATGAAGTGTAAAGCCCAAAAGCGTGTGACA
AX-165351403	AGCP-116_1409	GTAAATGAAGTGTAAAGCCCAAAAGCGTGTGACAC[A/G]CTCATTATCCTCAACAGTACAAATTTTCAAAAGTC
AX-123672023	AGCP-116_1409	GTAAATGAAGTGTAAAGCCCAAAAGCGTGTGACAC[A/G]CTCATTATCCTCAACAGTACAAATTTTCAAAAGTC
AX-165345276	AGCP-116_1505	TGTAGTATCTTCTTGTTAGTTTGAAGGTTGGCAAG[C/T]TCCTCTCACCTCTCAAGAAATCAAATACAAAAATG
AX-123672022	AGCP-116_1505	TGTAGTATCTTCTTGTTAGTTTGAAGGTTGGCAAG[C/T]TCCTCTCACCTCTCAAGAAATCAAATACAAAAATG
AX-165356618	AGCP-116_1661	TTATAATTTGTCGAGGTAATGCGAGTACCTTTTGG[A/G]TACACTCTCAGCATATTCCGTTGAGTAAACCTGCC
AX-165358343	AGCP-116_1661	TTATAATTTGTCGAGGTAATGCGAGTACCTTTTGG[A/G]TACACTCTCAGCATATTCCGTTGAGTAAACCTGCC
AX-123672021	AGCP-116_1777	AAATATCCTGCTATGGATTTGTTTCAAAGCTAAAT[A/C]GAGTACAAGGGCTTTGGATGTGTTTCGATTTACAA
AX-165348535	AGCP-116_1777	AAATATCCTGCTATGGATTTGTTTCAAAGCTAAAT[A/C]GAGTACAAGGGCTTTGGATGTGTTTCGATTTACAA
AX-96874010	AGCP-116_2010	TCATATCTCTTATGAAACCATAGAAGATATAAAAA[A/T]AATAATAATAATAATAATAATAATAAATAAATAAA
AX-165357285	AGCP-116_2010	TCATATCTCTTATGAAACCATAGAAGATATAAAAA[A/T]AATAATAATAATAATAATAATAATAAATAAATAAA
AX-165347614	AGCP-116_2061	AATAATAATAAATAAATAAAAACTCATACAACGGT[A/C]AAATTTTACTACATTTGCATCAAAAAATACAGTTA
AX-165357843	AGCP-116_2061	AATAATAATAAATAAATAAAAACTCATACAACGGT[A/C]AAATTTTACTACATTTGCATCAAAAAATACAGTTA
AX-165346632	AGCP-116_2084	TCATACAACGGTCAAATTTTACTACATTTGCATCA[A/C]AAAATACAGTTATAACTTATAACTAATTTATAGCA
AX-165358904	AGCP-116_2084	TCATACAACGGTCAAATTTTACTACATTTGCATCA[A/C]AAAATACAGTTATAACTTATAACTAATTTATAGCA
AX-165355646	AGCP-116_2123	ATACAGTTATAACTTATAACTAATTTATAGCAAAT[G/T]GAGAGCAACCAAGCACACGCAAATGGGTTAATCTC
AX-123706062	AGCP-116_2123	ATACAGTTATAACTTATAACTAATTTATAGCAAAT[G/T]GAGAGCAACCAAGCACACGCAAATGGGTTAATCTC
AX-165349446	AGCP-116_217	CCACTTCTTAGTTCCCACACAGGTAAGCACGTTTG[G/T]CCACCAAAGTCATCCTTCTCAGACATGTCATACTC
AX-165357079	AGCP-116_217	CCACTTCTTAGTTCCCACACAGGTAAGCACGTTTG[G/T]CCACCAAAGTCATCCTTCTCAGACATGTCATACTC
AX-165349768	AGCP-116_2192	TCAAAAGGACTAACTGGAAATAGTTAACAATACCT[C/G]ACAATTTCTTTTCCATGAGTTTCAGCAGCCTTTTC
AX-165354512	AGCP-116_2192	TCAAAAGGACTAACTGGAAATAGTTAACAATACCT[C/G]ACAATTTCTTTTCCATGAGTTTCAGCAGCCTTTTC
AX-165343715	AGCP-116_2235	CTTTTCCATGAGTTTCAGCAGCCTTTTCAAGCTGT[A/T]GCTCACTTAAACTTAGACGTCTCACTTTATCAGGA
AX-165358384	AGCP-116_2235	CTTTTCCATGAGTTTCAGCAGCCTTTTCAAGCTGT[A/T]GCTCACTTAAACTTAGACGTCTCACTTTATCAGGA
AX-165344991	AGCP-116_2264	AGCTGTAGCTCACTTAAACTTAGACGTCTCACTTT[A/G]TCAGGATCCACTTTGAGACATTCCTCTAACCCACC
AX-165354528	AGCP-116_2264	AGCTGTAGCTCACTTAAACTTAGACGTCTCACTTT[A/G]TCAGGATCCACTTTGAGACATTCCTCTAACCCACC
AX-165346242	AGCP-116_232	CACACAGGTAAGCACGTTTGGCCACCAAAGTCATC[C/T]TTCTCAGACATGTCATACTCATGAACTTCTACACG
AX-165349131	AGCP-116_232	CACACAGGTAAGCACGTTTGGCCACCAAAGTCATC[C/T]TTCTCAGACATGTCATACTCATGAACTTCTACACG
AX-165356389	AGCP-116_2423	TCATCATCAAGATCGTCTTCATCCCCAATGTTCTG[C/T]AAAACATAGTAAGCCAGAAAATGAATCAACCAATC
AX-165360931	AGCP-116_2423	TCATCATCAAGATCGTCTTCATCCCCAATGTTCTG[C/T]AAAACATAGTAAGCCAGAAAATGAATCAACCAATC
AX-165346394	AGCP-116_2537	ATGACTTAGTATCAGACCTTGTAATCAGAGATAGT[A/G]CCACCTCTCAAACTAGGAACTTCCTTCCCCCATGC
AX-165357343	AGCP-116_2537	ATGACTTAGTATCAGACCTTGTAATCAGAGATAGT[A/G]CCACCTCTCAAACTAGGAACTTCCTTCCCCCATGC
AX-165351420	AGCP-116_2555	TTGTAATCAGAGATAGTGCCACCTCTCAAACTAGG[A/G]ACTTCCTTCCCCCATGCTTCTTCATCATCTGCCGG
AX-165354757	AGCP-116_2555	TTGTAATCAGAGATAGTGCCACCTCTCAAACTAGG[A/G]ACTTCCTTCCCCCATGCTTCTTCATCATCTGCCGG
AX-165360633	AGCP-116_2579	CTCAAACTAGGAACTTCCTTCCCCCATGCTTCTTC[A/G]TCATCTGCCGGCTTTCCCTTTAGTGGTCCCTCCTC
AX-165361129	AGCP-116_2579	CTCAAACTAGGAACTTCCTTCCCCCATGCTTCTTC[A/G]TCATCTGCCGGCTTTCCCTTTAGTGGTCCCTCCTC
AX-165351986	AGCP-116_2597	TTCCCCCATGCTTCTTCATCATCTGCCGGCTTTCC[A/C]TTTAGTGGTCCCTCCTCCCTTTCTTGTGCTTCTTT
AX-165360922	AGCP-116_2597	TTCCCCCATGCTTCTTCATCATCTGCCGGCTTTCC[A/C]TTTAGTGGTCCCTCCTCCCTTTCTTGTGCTTCTTT
AX-165348793	AGCP-116_2679	ACTCCTTTGGCGGTTTGGTTGATATAATAATCCTC[C/T]TTTTAAGTGATTCGGGAGAAGGAAATTCCTTCAAG
AX-165358101	AGCP-116_2679	ACTCCTTTGGCGGTTTGGTTGATATAATAATCCTC[C/T]TTTTAAGTGATTCGGGAGAAGGAAATTCCTTCAAG
AX-123672020	AGCP-116_2845	AAAACTGTTTTGAATTCCTAGAGAACTCCAGGTAA[C/T]TAACCTCAGCCACTTTGGCCTGAAGATCGGGAGTA
AX-165355505	AGCP-116_2845	AAAACTGTTTTGAATTCCTAGAGAACTCCAGGTAA[C/T]TAACCTCAGCCACTTTGGCCTGAAGATCGGGAGTA
AX-165342656	AGCP-116_2956	CATCAAAAGCATGCTGCTTAATAGACCTCAAACAT[C/T]TGATGAGCGCTACCGGAGATGTTAAAGTCCTGTGT
AX-165343219	AGCP-116_2956	CATCAAAAGCATGCTGCTTAATAGACCTCAAACAT[C/T]TGATGAGCGCTACCGGAGATGTTAAAGTCCTGTGT
AX-165346343	AGCP-116_3103	TTAGTAATAATATGTTGGAATCATATCATTTTTCC[A/C]GCTACGCCAGATTGCATGTAAATAGGTGACTAAGT
AX-165355675	AGCP-116_3103	TTAGTAATAATATGTTGGAATCATATCATTTTTCC[A/C]GCTACGCCAGATTGCATGTAAATAGGTGACTAAGT
AX-165346717	AGCP-116_3114	ATGTTGGAATCATATCATTTTTCCCGCTACGCCAG[A/G]TTGCATGTAAATAGGTGACTAAGTGTTCATCAGTC
AX-165357010	AGCP-116_3114	ATGTTGGAATCATATCATTTTTCCCGCTACGCCAG[A/G]TTGCATGTAAATAGGTGACTAAGTGTTCATCAGTC
AX-123672019	AGCP-116_3134	TTCCCGCTACGCCAGATTGCATGTAAATAGGTGAC[G/T]AAGTGTTCATCAGTCATCACATTGTTGGAGATATT
AX-165352827	AGCP-116_3134	TTCCCGCTACGCCAGATTGCATGTAAATAGGTGAC[G/T]AAGTGTTCATCAGTCATCACATTGTTGGAGATATT
AX-165347222	AGCP-116_321	AACAGTGAGTGGGAACTCAAATACCTCATTCCATG[A/T]AGGCAACCAATTATCCTCTACACTCTTAGTTTTTT
AX-165348965	AGCP-116_321	AACAGTGAGTGGGAACTCAAATACCTCATTCCATG[A/T]AGGCAACCAATTATCCTCTACACTCTTAGTTTTTT
AX-165342777	AGCP-116_3373	CTTCAATTCATGTTAAAAAGTCAGCAACATTGAAC[C/T]AGTAAATTCACCTTCCGTGAAGAACATCCACATCA
AX-165358318	AGCP-116_3373	CTTCAATTCATGTTAAAAAGTCAGCAACATTGAAC[C/T]AGTAAATTCACCTTCCGTGAAGAACATCCACATCA
AX-165348654	AGCP-116_3518	TTCACTGCAGTCACTGCTAAGCTGGTTCCCAGTTA[A/G]ATAGGAATTATGACCCGTATAAATGAAGTAATGAG
AX-165359031	AGCP-116_3518	TTCACTGCAGTCACTGCTAAGCTGGTTCCCAGTTA[A/G]ATAGGAATTATGACCCGTATAAATGAAGTAATGAG
AX-165345616	AGCP-116_3697	ATAATATCAATAATTCAATACCTATTGAAAGCCAA[C/T]AATTACTTGCAGTAAATTCAGATGGAAGATATAAT
AX-165350315	AGCP-116_3697	ATAATATCAATAATTCAATACCTATTGAAAGCCAA[C/T]AATTACTTGCAGTAAATTCAGATGGAAGATATAAT
AX-165346259	AGCP-116_3860	TATATAAAGGCTATATTGCATTTTTTTAAGTCCTT[A/G]TTTAATTTATCTTCAATTCTGGTCCCTATCTTTAG
AX-165359690	AGCP-116_3860	TATATAAAGGCTATATTGCATTTTTTTAAGTCCTT[A/G]TTTAATTTATCTTCAATTCTGGTCCCTATCTTTAG
AX-165343177	AGCP-116_3890	TCCTTGTTTAATTTATCTTCAATTCTGGTCCCTAT[C/T]TTTAGTTAGGCAATTTTGATTTCCAATTTTGAAAA
AX-165350030	AGCP-116_3890	TCCTTGTTTAATTTATCTTCAATTCTGGTCCCTAT[C/T]TTTAGTTAGGCAATTTTGATTTCCAATTTTGAAAA
AX-165347188	AGCP-116_3963	TTGCAATTTTTGATTCAACAATCAGGTTTGCACAA[C/T]TGTAATGCATTGATACATGATATATGCAAGGTGAT
AX-123672018	AGCP-116_3963	TTGCAATTTTTGATTCAACAATCAGGTTTGCACAA[C/T]TGTAATGCATTGATACATGATATATGCAAGGTGAT
AX-123672017	AGCP-116_4043	GCCACATGCATACAATAGCATGGCAACATGAAATA[G/T]TACTGAGTTCTCACTTTCGGCATGAACAATATTTC
AX-165342496	AGCP-116_4043	GCCACATGCATACAATAGCATGGCAACATGAAATA[G/T]TACTGAGTTCTCACTTTCGGCATGAACAATATTTC
AX-165346927	AGCP-116_4058	TAGCATGGCAACATGAAATATTACTGAGTTCTCAC[A/T]TTCGGCATGAACAATATTTCTGAAATTATTAACAT
AX-165360523	AGCP-116_4058	TAGCATGGCAACATGAAATATTACTGAGTTCTCAC[A/T]TTCGGCATGAACAATATTTCTGAAATTATTAACAT
AX-165343691	AGCP-116_4087	TCTCACTTTCGGCATGAACAATATTTCTGAAATTA[A/T]TAACATGTAATCCAAATTTGCAGATATTTAAAAAA
AX-165353817	AGCP-116_4087	TCTCACTTTCGGCATGAACAATATTTCTGAAATTA[A/T]TAACATGTAATCCAAATTTGCAGATATTTAAAAAA
AX-165344478	AGCP-116_4172	CTGCATAAAAGGGTAACCAAAATCGTGGATTAAGA[A/G]TTGAAGAGAGACAAAAAACAATTTTGCAGAAACCA
AX-165350733	AGCP-116_4172	CTGCATAAAAGGGTAACCAAAATCGTGGATTAAGA[A/G]TTGAAGAGAGACAAAAAACAATTTTGCAGAAACCA
AX-123702674	AGCP-116_4234	CAGAAACCAAATGAATCCAAAGAGAGGTACCCGAG[A/G]AGAAGGTGAGAGAGGCGGGTTATTGGGACTGAAGA
AX-165359484	AGCP-116_4234	CAGAAACCAAATGAATCCAAAGAGAGGTACCCGAG[A/G]AGAAGGTGAGAGAGGCGGGTTATTGGGACTGAAGA
AX-123666727	AGCP-116_4337	TGTCGGTGAAAGATACTGAGATGCTTGTGGCCATC[A/G]ATGATGGCTTGTGCTTCCTCCTCAGTGGTATTCTC
AX-165358269	AGCP-116_4337	TGTCGGTGAAAGATACTGAGATGCTTGTGGCCATC[A/G]ATGATGGCTTGTGCTTCCTCCTCAGTGGTATTCTC
AX-165349888	AGCP-116_434	TAAGAGGTTGTCAAAAAACTACAGGGAAGGTACCA[C/T]ATGCTATAAATTGCAAGGAGGCAAATATGGATGTT
AX-165350848	AGCP-116_434	TAAGAGGTTGTCAAAAAACTACAGGGAAGGTACCA[C/T]ATGCTATAAATTGCAAGGAGGCAAATATGGATGTT
AX-165342548	AGCP-116_485	AGGAGGCAAATATGGATGTTAAATCAATGAAACTG[A/T]TAGGATATAGAATAATGGGAATTAGAATAGTTATT
AX-165343302	AGCP-116_485	AGGAGGCAAATATGGATGTTAAATCAATGAAACTG[A/T]TAGGATATAGAATAATGGGAATTAGAATAGTTATT
AX-165349537	AGCP-116_4941	GTACACAAAAGAATAATCAAATCAAATAAGTATTT[C/G]CATAAATTGTTTTATATTTGTCTTCTTTAATTAAA
AX-165358905	AGCP-116_4941	GTACACAAAAGAATAATCAAATCAAATAAGTATTT[C/G]CATAAATTGTTTTATATTTGTCTTCTTTAATTAAA
AX-165355894	AGCP-116_4963	CAAATAAGTATTTCCATAAATTGTTTTATATTTGT[A/C]TTCTTTAATTAAAAATTAAAGTTTTATATCCGTCT
AX-165357041	AGCP-116_4963	CAAATAAGTATTTCCATAAATTGTTTTATATTTGT[A/C]TTCTTTAATTAAAAATTAAAGTTTTATATCCGTCT
AX-165347488	AGCP-116_4980	AAATTGTTTTATATTTGTCTTCTTTAATTAAAAAT[C/T]AAAGTTTTATATCCGTCTTTGATATTAAATTCTAT
AX-165354835	AGCP-116_4980	AAATTGTTTTATATTTGTCTTCTTTAATTAAAAAT[C/T]AAAGTTTTATATCCGTCTTTGATATTAAATTCTAT
AX-123672025	AGCP-116_67	CTACATACAAACTCTTACCATAACATTGTAATGAC[C/T]GTACAAAACATGAAGCAGAAGCATGCACAAATTCA
AX-165356140	AGCP-116_67	CTACATACAAACTCTTACCATAACATTGTAATGAC[C/T]GTACAAAACATGAAGCAGAAGCATGCACAAATTCA
AX-165342986	AGCP-116_722	CTAATTTGTGTTCTTTTTAATATATTCAATAAAAT[C/T]TTTCTTTTCTTTCTCTTTCCTAATTCTTGGTTCCT
AX-165350014	AGCP-116_722	CTAATTTGTGTTCTTTTTAATATATTCAATAAAAT[C/T]TTTCTTTTCTTTCTCTTTCCTAATTCTTGGTTCCT
AX-165343283	AGCP-116_735	TTTTTAATATATTCAATAAAATCTTTCTTTTCTTT[A/C]TCTTTCCTAATTCTTGGTTCCTAACAAAAACTAAA
AX-165358992	AGCP-116_735	TTTTTAATATATTCAATAAAATCTTTCTTTTCTTT[A/C]TCTTTCCTAATTCTTGGTTCCTAACAAAAACTAAA
AX-165347065	AGCP-116_772	CTTTCCTAATTCTTGGTTCCTAACAAAAACTAAAC[A/T]TAATTAATGATCTATAGATTATTAACATACTCTTG
AX-165360402	AGCP-116_772	CTTTCCTAATTCTTGGTTCCTAACAAAAACTAAAC[A/T]TAATTAATGATCTATAGATTATTAACATACTCTTG
AX-165352833	AGCP-116_883	CTTGAAATCGTGAAACCATCCTTCCCCCATATATA[C/T]AGTCACCTAAATGAGAGTAAGAAAAGTATGAGCTT
AX-165360934	AGCP-116_883	CTTGAAATCGTGAAACCATCCTTCCCCCATATATA[C/T]AGTCACCTAAATGAGAGTAAGAAAAGTATGAGCTT
AX-165355140	AGCP-116_896	AACCATCCTTCCCCCATATATATAGTCACCTAAAT[A/G]AGAGTAAGAAAAGTATGAGCTTTATTAGGAAATAA
AX-165359348	AGCP-116_896	AACCATCCTTCCCCCATATATATAGTCACCTAAAT[A/G]AGAGTAAGAAAAGTATGAGCTTTATTAGGAAATAA
AX-165347720	AGCP-116_912	TATATATAGTCACCTAAATGAGAGTAAGAAAAGTA[A/T]GAGCTTTATTAGGAAATAAGCTAGAGACACTTAAA
AX-165355393	AGCP-116_912	TATATATAGTCACCTAAATGAGAGTAAGAAAAGTA[A/T]GAGCTTTATTAGGAAATAAGCTAGAGACACTTAAA
AX-165345985	AGCP-117_1042	ATAATTATTTAATTTTTTATAAAAAATATTATAAA[C/T]TTGTGTTTAATTGTATGGATGGATCATGTTCCAAT
AX-165352584	AGCP-117_1042	ATAATTATTTAATTTTTTATAAAAAATATTATAAA[C/T]TTGTGTTTAATTGTATGGATGGATCATGTTCCAAT
AX-165352637	AGCP-117_1097	TGGATCATGTTCCAATTCGGTTGTGCGTAAAAACT[C/T]TTCAAATTAGTGATAAACTAGAAGTGATATTTAGT
AX-165354251	AGCP-117_1097	TGGATCATGTTCCAATTCGGTTGTGCGTAAAAACT[C/T]TTCAAATTAGTGATAAACTAGAAGTGATATTTAGT
AX-165350156	AGCP-117_2797	ACTTCCTGTGATGGACGACCATGGTCAACTGGATC[C/T]CTTCCAGTAATTGCTTCCAATAACACAACACCGAA
AX-165355346	AGCP-117_2797	ACTTCCTGTGATGGACGACCATGGTCAACTGGATC[C/T]CTTCCAGTAATTGCTTCCAATAACACAACACCGAA
AX-165343362	AGCP-117_2863	CCGAAGCTATAAACATCACTTTTTTCATTTAGAAG[A/T]CCAGTATTTGCATATTCAGGAGCCACATATCTGTC
AX-165349178	AGCP-117_2863	CCGAAGCTATAAACATCACTTTTTTCATTTAGAAG[A/T]CCAGTATTTGCATATTCAGGAGCCACATATCTGTC
AX-165353170	AGCP-117_2890	TTTAGAAGACCAGTATTTGCATATTCAGGAGCCAC[A/G]TATCTGTCAATTTTATGGAGCAAGAAAGAAGAATA
AX-165354715	AGCP-117_2890	TTTAGAAGACCAGTATTTGCATATTCAGGAGCCAC[A/G]TATCTGTCAATTTTATGGAGCAAGAAAGAAGAATA
AX-165346622	AGCP-117_3024	CTCTAAAGGGAAGAGTACGAAAATACAGACCCAAA[A/G]GTTCCCATAACTCGCGTTGCAACATAACTCTTCCC
AX-165357363	AGCP-117_3024	CTCTAAAGGGAAGAGTACGAAAATACAGACCCAAA[A/G]GTTCCCATAACTCGCGTTGCAACATAACTCTTCCC
AX-165345067	AGCP-117_3068	AACTCGCGTTGCAACATAACTCTTCCCAGCACCCA[A/G]TAACTTGGCCAGGCCAAAATCAGAAACCTTGGCAT
AX-165359136	AGCP-117_3068	AACTCGCGTTGCAACATAACTCTTCCCAGCACCCA[A/G]TAACTTGGCCAGGCCAAAATCAGAAACCTTGGCAT
AX-165349864	AGCP-117_3156	AATATGTTGCTTGACTTGATATCTCGGTGTACCAC[C/T]TTTGGCTCAATCGCTTCATGCAAATATGCAAGCCT
AX-165355763	AGCP-117_3156	AATATGTTGCTTGACTTGATATCTCGGTGTACCAC[C/T]TTTGGCTCAATCGCTTCATGCAAATATGCAAGCCT
AX-165346920	AGCP-117_3168	GACTTGATATCTCGGTGTACCACTTTTGGCTCAAT[C/T]GCTTCATGCAAATATGCAAGCCTGAAACAAGTATA
AX-165351875	AGCP-117_3168	GACTTGATATCTCGGTGTACCACTTTTGGCTCAAT[C/T]GCTTCATGCAAATATGCAAGCCTGAAACAAGTATA
AX-165348524	AGCP-117_3287	GCCAGAAGAAGCATAGGCACAGCAACTCACGCTTT[A/G]GCTGTGCCAAGGAGAATCTTGATACGTGCTTCCCA
AX-165350613	AGCP-117_3287	GCCAGAAGAAGCATAGGCACAGCAACTCACGCTTT[A/G]GCTGTGCCAAGGAGAATCTTGATACGTGCTTCCCA
AX-165344441	AGCP-117_3311	ACTCACGCTTTAGCTGTGCCAAGGAGAATCTTGAT[A/T]CGTGCTTCCCAGGTAAGATATCCATGATGTCTCAT
AX-165347894	AGCP-117_3311	ACTCACGCTTTAGCTGTGCCAAGGAGAATCTTGAT[A/T]CGTGCTTCCCAGGTAAGATATCCATGATGTCTCAT
AX-165353485	AGCP-117_3671	GTAATGTAATTGACAAGTAGGATACCTGTGAGTCC[A/C]CTCCATGCAGTACCCCAACAGACGAACCAGATTTT
AX-165357097	AGCP-117_3671	GTAATGTAATTGACAAGTAGGATACCTGTGAGTCC[A/C]CTCCATGCAGTACCCCAACAGACGAACCAGATTTT
AX-165349575	AGCP-117_3976	ACTCCATACCCACCCTCACCAATTACATTTTCTTT[G/T]GAAAAACGGTTTGTAGCATGTTCAAGATCTCTCAG
AX-165352130	AGCP-117_3976	ACTCCATACCCACCCTCACCAATTACATTTTCTTT[G/T]GAAAAACGGTTTGTAGCATGTTCAAGATCTCTCAG
AX-165355535	AGCP-117_4036	AGATCTCTCAGTGTAAACCAGTGACCCCAACCCAA[A/G]TGAGAGAATTCTGGAAGGCCAGAGAGAGGTGAAGG
AX-165360791	AGCP-117_4036	AGATCTCTCAGTGTAAACCAGTGACCCCAACCCAA[A/G]TGAGAGAATTCTGGAAGGCCAGAGAGAGGTGAAGG
AX-165359280	AGCP-117_4060	CCCCAACCCAAATGAGAGAATTCTGGAAGGCCAGA[G/T]AGAGGTGAAGGAGCTGTTAAAGGGTATGAAGAAGA
AX-165359965	AGCP-117_4060	CCCCAACCCAAATGAGAGAATTCTGGAAGGCCAGA[G/T]AGAGGTGAAGGAGCTGTTAAAGGGTATGAAGAAGA
AX-165349851	AGCP-117_4080	TTCTGGAAGGCCAGAGAGAGGTGAAGGAGCTGTTA[A/T]AGGGTATGAAGAAGAGGGATTGTACGTTCCAACTG
AX-165357866	AGCP-117_4080	TTCTGGAAGGCCAGAGAGAGGTGAAGGAGCTGTTA[A/T]AGGGTATGAAGAAGAGGGATTGTACGTTCCAACTG
AX-165349336	AGCP-117_4252	CCTACGCCTAAATGAAGCATAACTTTGTCTGATTC[C/T]TTGTCACTGGATTTATCATGAATTGTAAGAAGTAT
AX-165354837	AGCP-117_4252	CCTACGCCTAAATGAAGCATAACTTTGTCTGATTC[C/T]TTGTCACTGGATTTATCATGAATTGTAAGAAGTAT
AX-165344430	AGCP-117_4264	TGAAGCATAACTTTGTCTGATTCTTTGTCACTGGA[C/T]TTATCATGAATTGTAAGAAGTATTCCTTCCCGAGG
AX-165349817	AGCP-117_4264	TGAAGCATAACTTTGTCTGATTCTTTGTCACTGGA[C/T]TTATCATGAATTGTAAGAAGTATTCCTTCCCGAGG
AX-165351332	AGCP-117_4279	TCTGATTCTTTGTCACTGGATTTATCATGAATTGT[A/G]AGAAGTATTCCTTCCCGAGGAACAAATTCATTTGC
AX-165351996	AGCP-117_4279	TCTGATTCTTTGTCACTGGATTTATCATGAATTGT[A/G]AGAAGTATTCCTTCCCGAGGAACAAATTCATTTGC
AX-165344788	AGCP-117_4472	GCACACAAAGGATGACAATAATAAACAATCCAACC[C/G]CAATTCCAATTATTTCCCAAACCATAAGACCAAAA
AX-165355300	AGCP-117_4472	GCACACAAAGGATGACAATAATAAACAATCCAACC[C/G]CAATTCCAATTATTTCCCAAACCATAAGACCAAAA
AX-165353512	AGCP-117_4496	ACAATCCAACCCCAATTCCAATTATTTCCCAAACC[A/T]TAAGACCAAAAACAGAAGTTGTTTTGGACAATTTA
AX-165360886	AGCP-117_4496	ACAATCCAACCCCAATTCCAATTATTTCCCAAACC[A/T]TAAGACCAAAAACAGAAGTTGTTTTGGACAATTTA
AX-165343947	AGCP-117_5510	ATTTAAAGTGAAATAATGTATAAAAAGTTATTTAA[A/T]ATAATTATAATTTATAATAAAAAAATTTAAAATAT
AX-165359879	AGCP-117_5510	ATTTAAAGTGAAATAATGTATAAAAAGTTATTTAA[A/T]ATAATTATAATTTATAATAAAAAAATTTAAAATAT
AX-165345023	AGCP-118_1289	AATGAAGAGAGTGCAATAACTGCATGCATTGGAGT[C/T]CTCATTTCATGGTTCATAACAGCCAAAAAGTCATT
AX-165355740	AGCP-118_1289	AATGAAGAGAGTGCAATAACTGCATGCATTGGAGT[C/T]CTCATTTCATGGTTCATAACAGCCAAAAAGTCATT
AX-165342782	AGCP-118_2694	ACACTTAATAAATCAGGAATAATATGTACAAGCAT[A/G]AGGGCAGTTGCACATGATACCACAGCAGTTAAAAC
AX-165350180	AGCP-118_2694	ACACTTAATAAATCAGGAATAATATGTACAAGCAT[A/G]AGGGCAGTTGCACATGATACCACAGCAGTTAAAAC
AX-165347314	AGCP-118_2848	GAACTATGAAAGCACCAAACTGAACAAGGACCCAT[C/T]TATATGGAAATACTGCTGATTTCTTAACAAAGTAG
AX-165356190	AGCP-118_2848	GAACTATGAAAGCACCAAACTGAACAAGGACCCAT[C/T]TATATGGAAATACTGCTGATTTCTTAACAAAGTAG
AX-165343514	AGCP-118_2880	CATCTATATGGAAATACTGCTGATTTCTTAACAAA[A/G]TAGATAAGCTCCAAAGGGATTGAGAAATAAGCAAG
AX-165345268	AGCP-118_2880	CATCTATATGGAAATACTGCTGATTTCTTAACAAA[A/G]TAGATAAGCTCCAAAGGGATTGAGAAATAAGCAAG
AX-165355662	AGCP-119_1457	TACTTTCTCCAACCCAAAATGAACTCATTAATATT[C/T]GAAGGTTTTTCAATTGTCCCAAACGAGTTGGCACT
AX-165359045	AGCP-119_1457	TACTTTCTCCAACCCAAAATGAACTCATTAATATT[C/T]GAAGGTTTTTCAATTGTCCCAAACGAGTTGGCACT
AX-165352567	AGCP-119_1483	ATTAATATTTGAAGGTTTTTCAATTGTCCCAAACG[A/T]GTTGGCACTTCTCTCAAGTGAGTGTAAATCAATTC
AX-165353453	AGCP-119_1483	ATTAATATTTGAAGGTTTTTCAATTGTCCCAAACG[A/T]GTTGGCACTTCTCTCAAGTGAGTGTAAATCAATTC
AX-165351396	AGCP-119_1574	GTTTATGAAAACTTGAGGGAAGCTTCTTCAAATAT[G/T]TACAATTGTTCAACTTTAATATTTGCAAGTTAGAG
AX-165352057	AGCP-119_1574	GTTTATGAAAACTTGAGGGAAGCTTCTTCAAATAT[G/T]TACAATTGTTCAACTTTAATATTTGCAAGTTAGAG
AX-165354936	AGCP-119_1606	TATTTACAATTGTTCAACTTTAATATTTGCAAGTT[A/G]GAGAGTGAGCACGTTGATTCAGGTAGCTTTACTAT
AX-165358118	AGCP-119_1606	TATTTACAATTGTTCAACTTTAATATTTGCAAGTT[A/G]GAGAGTGAGCACGTTGATTCAGGTAGCTTTACTAT
AX-165347834	AGCP-119_1686	GGAAAGGTCTAAGGAACAGAGATGCATAAGATTGC[C/T]AACAGAGTCTGGCACCTCTGATAGGTCATAATGAG
AX-165356204	AGCP-119_1686	GGAAAGGTCTAAGGAACAGAGATGCATAAGATTGC[C/T]AACAGAGTCTGGCACCTCTGATAGGTCATAATGAG
AX-165350440	AGCP-119_1701	ACAGAGATGCATAAGATTGCCAACAGAGTCTGGCA[A/C]CTCTGATAGGTCATAATGAGACAAAGATAAGAAAC
AX-165360500	AGCP-119_1701	ACAGAGATGCATAAGATTGCCAACAGAGTCTGGCA[A/C]CTCTGATAGGTCATAATGAGACAAAGATAAGAAAC
AX-165354338	AGCP-119_1785	CTTGGAGAACACCTCATGTAACGACATCTTGCAAT[C/G]CCAACCTAGTAAATAAGAAGGGTTGAGCTCAGTTG
AX-165356332	AGCP-119_1785	CTTGGAGAACACCTCATGTAACGACATCTTGCAAT[C/G]CCAACCTAGTAAATAAGAAGGGTTGAGCTCAGTTG
AX-165349234	AGCP-119_1864	AATGTACGTAACCTTTCAATATCATGTAAAGTTTC[A/G]TACCCATCAAAACATTGACCTTTAACGACAGGAAA
AX-165354335	AGCP-119_1864	AATGTACGTAACCTTTCAATATCATGTAAAGTTTC[A/G]TACCCATCAAAACATTGACCTTTAACGACAGGAAA
AX-165342911	AGCP-119_2156	TTTTACTTTGTTGAGAACATTCTAGAAATTTTTGA[A/G]TCATCCAAACCTGAATTAAAAACTCCTTGTCAAAC
AX-165353338	AGCP-119_2156	TTTTACTTTGTTGAGAACATTCTAGAAATTTTTGA[A/G]TCATCCAAACCTGAATTAAAAACTCCTTGTCAAAC
AX-165346041	AGCP-119_2169	AGAACATTCTAGAAATTTTTGAGTCATCCAAACCT[C/G]AATTAAAAACTCCTTGTCAAACAAATAATCTTTTG
AX-165355218	AGCP-119_2169	AGAACATTCTAGAAATTTTTGAGTCATCCAAACCT[C/G]AATTAAAAACTCCTTGTCAAACAAATAATCTTTTG
AX-165348832	AGCP-119_2187	TTGAGTCATCCAAACCTGAATTAAAAACTCCTTGT[C/T]AAACAAATAATCTTTTGGAAATAAGGCACAGTAAG
AX-165350111	AGCP-119_2187	TTGAGTCATCCAAACCTGAATTAAAAACTCCTTGT[C/T]AAACAAATAATCTTTTGGAAATAAGGCACAGTAAG
AX-165352649	AGCP-119_240	GCCTTCTGGTGAGCCGCAACACTGTTTGAGCAATG[G/T]ACTGCCTGAAATTATGAGACGTGAAATGGATTCGG
AX-165356661	AGCP-119_240	GCCTTCTGGTGAGCCGCAACACTGTTTGAGCAATG[G/T]ACTGCCTGAAATTATGAGACGTGAAATGGATTCGG
AX-165352768	AGCP-119_2445	CTTCATGCCAATCTCCTTGAAGTCTGGACTTGGGG[A/G]AGGATTAGCATTTTGGAATGCATGTTTCTCGAACA
AX-165359118	AGCP-119_2445	CTTCATGCCAATCTCCTTGAAGTCTGGACTTGGGG[A/G]AGGATTAGCATTTTGGAATGCATGTTTCTCGAACA
AX-165342531	AGCP-119_2499	TGCATGTTTCTCGAACAGCTGCCAACAATAATCTT[C/T]TTGTAATTGTGTCAAGTGGTGTTCTTTTGACCTTA
AX-165349701	AGCP-119_2499	TGCATGTTTCTCGAACAGCTGCCAACAATAATCTT[C/T]TTGTAATTGTGTCAAGTGGTGTTCTTTTGACCTTA
AX-165345123	AGCP-119_2517	CTGCCAACAATAATCTTTTTGTAATTGTGTCAAGT[G/T]GTGTTCTTTTGACCTTATGATAGAAGCAACTTTGT
AX-165346904	AGCP-119_2517	CTGCCAACAATAATCTTTTTGTAATTGTGTCAAGT[G/T]GTGTTCTTTTGACCTTATGATAGAAGCAACTTTGT
AX-165348286	AGCP-119_2537	GTAATTGTGTCAAGTGGTGTTCTTTTGACCTTATG[A/G]TAGAAGCAACTTTGTTGCTACGTGTTGTAACAAGG
AX-165360049	AGCP-119_2537	GTAATTGTGTCAAGTGGTGTTCTTTTGACCTTATG[A/G]TAGAAGCAACTTTGTTGCTACGTGTTGTAACAAGG
AX-165348953	AGCP-119_2584	TTGTTGCTACGTGTTGTAACAAGGATCCTACTTCC[A/C]TGAGCCCCACAATCAACTAGAGGAGTATGCACAGC
AX-165358066	AGCP-119_2584	TTGTTGCTACGTGTTGTAACAAGGATCCTACTTCC[A/C]TGAGCCCCACAATCAACTAGAGGAGTATGCACAGC
AX-165344347	AGCP-119_2665	TCTTTCTTTTCATTCCAAACGTCATCTAAAACAAG[A/G]AGAAATTTCTTTCCACATAATTTTTCTTTCAATCT
AX-165352841	AGCP-119_2665	TCTTTCTTTTCATTCCAAACGTCATCTAAAACAAG[A/G]AGAAATTTCTTTCCACATAATTTTTCTTTCAATCT
AX-165350148	AGCP-119_2977	AGCCAATTAAAGATGATTTTTTTGTCATCATCTCT[A/G]CCATAAATAACATTTTCAATGATGAAAGATGTTGA
AX-165356434	AGCP-119_2977	AGCCAATTAAAGATGATTTTTTTGTCATCATCTCT[A/G]CCATAAATAACATTTTCAATGATGAAAGATGTTGA
AX-165351303	AGCP-119_3018	AATAACATTTTCAATGATGAAAGATGTTGATGGCA[A/G]TTTTTGTGACACACAACTAGGCTCTTGGGAGCCTA
AX-165355644	AGCP-119_3018	AATAACATTTTCAATGATGAAAGATGTTGATGGCA[A/G]TTTTTGTGACACACAACTAGGCTCTTGGGAGCCTA
AX-165358112	AGCP-119_3058	TGTGACACACAACTAGGCTCTTGGGAGCCTAGTTT[G/T]GGTTTCAAACCTAGATGAGTGCCTTCATTAGCAAG
AX-165358351	AGCP-119_3058	TGTGACACACAACTAGGCTCTTGGGAGCCTAGTTT[G/T]GGTTTCAAACCTAGATGAGTGCCTTCATTAGCAAG
AX-165343032	AGCP-119_3114	GCCTTCATTAGCAAGCTCATCTAAGTCATCAAGGA[C/T]TTGTGTCATCCTGGTTTCAATTTCATTTTCATTGT
AX-165345283	AGCP-119_3114	GCCTTCATTAGCAAGCTCATCTAAGTCATCAAGGA[C/T]TTGTGTCATCCTGGTTTCAATTTCATTTTCATTGT
AX-165348981	AGCP-119_3125	CAAGCTCATCTAAGTCATCAAGGACTTGTGTCATC[C/T]TGGTTTCAATTTCATTTTCATTGTTGAGCAAACTG
AX-165351843	AGCP-119_3125	CAAGCTCATCTAAGTCATCAAGGACTTGTGTCATC[C/T]TGGTTTCAATTTCATTTTCATTGTTGAGCAAACTG
AX-165348236	AGCP-119_3237	AATGCTTTGAGCCTGAGATTCAGCTTCCACTTGGC[A/G]TTTGGAGAGTTCATAAATTTCATCCAGCAAATCCT
AX-165356471	AGCP-119_3237	AATGCTTTGAGCCTGAGATTCAGCTTCCACTTGGC[A/G]TTTGGAGAGTTCATAAATTTCATCCAGCAAATCCT
AX-165346423	AGCP-119_3259	GCTTCCACTTGGCATTTGGAGAGTTCATAAATTTC[A/T]TCCAGCAAATCCTCAGCTTCAAACACAGCATCTTT
AX-165348813	AGCP-119_3259	GCTTCCACTTGGCATTTGGAGAGTTCATAAATTTC[A/T]TCCAGCAAATCCTCAGCTTCAAACACAGCATCTTT
AX-165348403	AGCP-119_3492	TCTGTCAAATGCAACCTGAAGGAAAGCAGAAAGAA[A/G]AGCACCACCAACCAATGTTGCTGCCATGTATGGTA
AX-165359374	AGCP-119_3492	TCTGTCAAATGCAACCTGAAGGAAAGCAGAAAGAA[A/G]AGCACCACCAACCAATGTTGCTGCCATGTATGGTA
AX-165347561	AGCP-119_3504	AACCTGAAGGAAAGCAGAAAGAAAAGCACCACCAA[A/C]CAATGTTGCTGCCATGTATGGTAGGAATTAAGAAA
AX-165355493	AGCP-119_3504	AACCTGAAGGAAAGCAGAAAGAAAAGCACCACCAA[A/C]CAATGTTGCTGCCATGTATGGTAGGAATTAAGAAA
AX-165346798	AGCP-119_3515	AAGCAGAAAGAAAAGCACCACCAACCAATGTTGCT[G/T]CCATGTATGGTAGGAATTAAGAAAATGAGTAATTA
AX-165347404	AGCP-119_3515	AAGCAGAAAGAAAAGCACCACCAACCAATGTTGCT[G/T]CCATGTATGGTAGGAATTAAGAAAATGAGTAATTA
AX-165343027	AGCP-119_3608	ATGACTATAACAATGCATTGCAGGGTTAATATACT[C/G]ATGAAATGAGTTATTGATTAAGTCAATAAGTCAAT
AX-165349107	AGCP-119_3608	ATGACTATAACAATGCATTGCAGGGTTAATATACT[C/G]ATGAAATGAGTTATTGATTAAGTCAATAAGTCAAT
AX-165347312	AGCP-119_3633	TTAATATACTCATGAAATGAGTTATTGATTAAGTC[A/T]ATAAGTCAATAAAGTTACCGATATTACAATATTTT
AX-165354269	AGCP-119_3633	TTAATATACTCATGAAATGAGTTATTGATTAAGTC[A/T]ATAAGTCAATAAAGTTACCGATATTACAATATTTT
AX-165349738	AGCP-119_3653	GTTATTGATTAAGTCAATAAGTCAATAAAGTTACC[C/G]ATATTACAATATTTTAATAAATATTATGGGAAAAG
AX-165353277	AGCP-119_3653	GTTATTGATTAAGTCAATAAGTCAATAAAGTTACC[C/G]ATATTACAATATTTTAATAAATATTATGGGAAAAG
AX-165351809	AGCP-119_3684	TACCGATATTACAATATTTTAATAAATATTATGGG[A/G]AAAGGAAAAACAAATGTGAAAAGAAAAAGAAATAA
AX-165357902	AGCP-119_3684	TACCGATATTACAATATTTTAATAAATATTATGGG[A/G]AAAGGAAAAACAAATGTGAAAAGAAAAAGAAATAA
AX-165351902	AGCP-119_3695	CAATATTTTAATAAATATTATGGGAAAAGGAAAAA[C/T]AAATGTGAAAAGAAAAAGAAATAACACTGTAACAT
AX-165359099	AGCP-119_3695	CAATATTTTAATAAATATTATGGGAAAAGGAAAAA[C/T]AAATGTGAAAAGAAAAAGAAATAACACTGTAACAT
AX-165354395	AGCP-119_3741	AGAAAAAGAAATAACACTGTAACATGCCAAAATCA[G/T]AAATAACTGTAAAATAATATTATCATAGTATAAAA
AX-165357583	AGCP-119_3741	AGAAAAAGAAATAACACTGTAACATGCCAAAATCA[G/T]AAATAACTGTAAAATAATATTATCATAGTATAAAA
AX-165345598	AGCP-119_3786	TAAAATAATATTATCATAGTATAAAATGAATAAAA[C/G]TGATAAATATTTTAAAAATTATAAATTACATTTGT
AX-165353422	AGCP-119_3786	TAAAATAATATTATCATAGTATAAAATGAATAAAA[C/G]TGATAAATATTTTAAAAATTATAAATTACATTTGT
AX-165352785	AGCP-119_3889	AATTTCAGCCATGAATAATAGTTATTATTATATTA[A/G]AATAAAAAAATTAAACATATTTTACTAAAATAGAC
AX-165360155	AGCP-119_3889	AATTTCAGCCATGAATAATAGTTATTATTATATTA[A/G]AATAAAAAAATTAAACATATTTTACTAAAATAGAC
AX-165348256	AGCP-119_39	ACTCACGAACGACTACAACAACCATGAAGCAAATA[A/T]AACTATAAAACAATAATTTAGTAATTCCCTAGATC
AX-165357026	AGCP-119_39	ACTCACGAACGACTACAACAACCATGAAGCAAATA[A/T]AACTATAAAACAATAATTTAGTAATTCCCTAGATC
AX-165347856	AGCP-119_3900	TGAATAATAGTTATTATTATATTAGAATAAAAAAA[G/T]TAAACATATTTTACTAAAATAGACAATATTGCCAT
AX-165359620	AGCP-119_3900	TGAATAATAGTTATTATTATATTAGAATAAAAAAA[G/T]TAAACATATTTTACTAAAATAGACAATATTGCCAT
AX-165350385	AGCP-119_3932	AAATTAAACATATTTTACTAAAATAGACAATATTG[C/T]CATTTTATTATTGGTTACAATGATTTTTTTTATTG
AX-165356706	AGCP-119_3932	AAATTAAACATATTTTACTAAAATAGACAATATTG[C/T]CATTTTATTATTGGTTACAATGATTTTTTTTATTG
AX-165348433	AGCP-119_3950	TAAAATAGACAATATTGCCATTTTATTATTGGTTA[C/T]AATGATTTTTTTTATTGTGTTAACGAGCACAATTT
AX-165348846	AGCP-119_3950	TAAAATAGACAATATTGCCATTTTATTATTGGTTA[C/T]AATGATTTTTTTTATTGTGTTAACGAGCACAATTT
AX-165348747	AGCP-119_3967	CCATTTTATTATTGGTTACAATGATTTTTTTTATT[A/G]TGTTAACGAGCACAATTTGGGAATAAAAATTTTTA
AX-165358982	AGCP-119_3967	CCATTTTATTATTGGTTACAATGATTTTTTTTATT[A/G]TGTTAACGAGCACAATTTGGGAATAAAAATTTTTA
AX-165345925	AGCP-119_453	GAAGGTATGCATGCATTGAGGCAGTGATTCAAATT[C/G]AGGGCACTCCCAAATTTTCAAATTCTTAAGATGAT
AX-165350436	AGCP-119_453	GAAGGTATGCATGCATTGAGGCAGTGATTCAAATT[C/G]AGGGCACTCCCAAATTTTCAAATTCTTAAGATGAT
AX-165342462	AGCP-119_496	TCCCAAATTTTCAAATTCTTAAGATGATCATGAGT[C/G]TGTTCCTGTGAAATGATCCGTAGACTACGACAATG
AX-165345475	AGCP-119_496	TCCCAAATTTTCAAATTCTTAAGATGATCATGAGT[C/G]TGTTCCTGTGAAATGATCCGTAGACTACGACAATG
AX-165349809	AGCP-119_571	AGCTCAAGTGACCTTAATGTTGGGAAGATATCGAG[C/G]GGAAAGGTCATTAGGGATCCACAAACAATAATTCT
AX-165354925	AGCP-119_571	AGCTCAAGTGACCTTAATGTTGGGAAGATATCGAG[C/G]GGAAAGGTCATTAGGGATCCACAAACAATAATTCT
AX-165355857	AGCP-119_65	AAGCAAATATAACTATAAAACAATAATTTAGTAAT[C/T]CCCTAGATCCACCACATATATAGCACAAGAAACTC
AX-165356283	AGCP-119_65	AAGCAAATATAACTATAAAACAATAATTTAGTAAT[C/T]CCCTAGATCCACCACATATATAGCACAAGAAACTC
AX-165346719	AGCP-119_915	AAATTTTTGAAGGCGTGGAAAAGCACCCGTCACAT[A/C]TTCACATTCCCATTTTTCCCAGTTCTTCATACCGG
AX-165348943	AGCP-119_915	AAATTTTTGAAGGCGTGGAAAAGCACCCGTCACAT[A/C]TTCACATTCCCATTTTTCCCAGTTCTTCATACCGG
AX-165342689	AGCP-12_1009	TATGGTAGGGATGATGACAAGGAGGCCATAATCAA[A/G]TTGTTGTTGGAGAATAGTAGTGATGGTGAAGAAGT
AX-165351539	AGCP-12_1009	TATGGTAGGGATGATGACAAGGAGGCCATAATCAA[A/G]TTGTTGTTGGAGAATAGTAGTGATGGTGAAGAAGT
AX-165352408	AGCP-12_1085	TCATCCCTATTGTGGGCATGGGTGGAGTTGGAAAA[A/C]CTACTTTGGCACAATTGGTGTACAATGACGACAGT
AX-165360515	AGCP-12_1085	TCATCCCTATTGTGGGCATGGGTGGAGTTGGAAAA[A/C]CTACTTTGGCACAATTGGTGTACAATGACGACAGT
AX-165346970	AGCP-12_1100	GCATGGGTGGAGTTGGAAAAACTACTTTGGCACAA[C/T]TGGTGTACAATGACGACAGTTTGAAGGAAATATTT
AX-165351383	AGCP-12_1100	GCATGGGTGGAGTTGGAAAAACTACTTTGGCACAA[C/T]TGGTGTACAATGACGACAGTTTGAAGGAAATATTT
AX-165347416	AGCP-12_1115	GAAAAACTACTTTGGCACAATTGGTGTACAATGAC[A/G]ACAGTTTGAAGGAAATATTTGATTTTAAAGCATGG
AX-165350530	AGCP-12_1115	GAAAAACTACTTTGGCACAATTGGTGTACAATGAC[A/G]ACAGTTTGAAGGAAATATTTGATTTTAAAGCATGG
AX-165346249	AGCP-12_1231	ATATCTGAGGCAGTTATTGCACAACCTTGTAAAAT[C/T]AATGATCTAAATTTACTTCACCTTGATTTGATGGA
AX-165349428	AGCP-12_1231	ATATCTGAGGCAGTTATTGCACAACCTTGTAAAAT[C/T]AATGATCTAAATTTACTTCACCTTGATTTGATGGA
AX-165354148	AGCP-12_1313	ATAAAAAGTTCTTGATTGTTTTGGATGATGTTTGG[A/C]TTCAAGATTATGTTAATTGGAGTCTTCTTAAGAAA
AX-165354574	AGCP-12_148	TCACTATAACTTGTCCCACAAACCGTGTTAGCACC[A/G]GAAGTCAATTATGCATTTACCCCTTGCACAGTTTG
AX-165356342	AGCP-12_148	TCACTATAACTTGTCCCACAAACCGTGTTAGCACC[A/G]GAAGTCAATTATGCATTTACCCCTTGCACAGTTTG
AX-165344836	AGCP-12_182	CGGAAGTCAATTATGCATTTACCCCTTGCACAGTT[C/T]GTAAACAAAATATCAACACTAATTAAAGCATTTGA
AX-165358758	AGCP-12_182	CGGAAGTCAATTATGCATTTACCCCTTGCACAGTT[C/T]GTAAACAAAATATCAACACTAATTAAAGCATTTGA
AX-165353783	AGCP-12_196	GCATTTACCCCTTGCACAGTTTGTAAACAAAATAT[C/T]AACACTAATTAAAGCATTTGATAAATATAACCTAC
AX-165360410	AGCP-12_196	GCATTTACCCCTTGCACAGTTTGTAAACAAAATAT[C/T]AACACTAATTAAAGCATTTGATAAATATAACCTAC
AX-165344738	AGCP-12_2071	CATTTGTCATTTACCAAATTCAGTCATGCTGTCTT[G/T]GACAACTTTGATGGAGTAAAATTTTTGAGAACTTT
AX-165351678	AGCP-12_2071	CATTTGTCATTTACCAAATTCAGTCATGCTGTCTT[G/T]GACAACTTTGATGGAGTAAAATTTTTGAGAACTTT
AX-165344665	AGCP-12_2180	ATGAGAAGGCACCATGTATTATAATGTCAAAACTT[C/T]TGTACTTGAGAGTTTTATCATTTTGTGACTTCGGA
AX-165350005	AGCP-12_2180	ATGAGAAGGCACCATGTATTATAATGTCAAAACTT[C/T]TGTACTTGAGAGTTTTATCATTTTGTGACTTCGGA
AX-165343515	AGCP-12_2404	TTGCCCAATGGCATGCAGAATCTTGTAAACTTGCG[A/T]CATCTTGATATACATGGTGTTCCTTTAAAAGAGAT
AX-165355906	AGCP-12_2404	TTGCCCAATGGCATGCAGAATCTTGTAAACTTGCG[A/T]CATCTTGATATACATGGTGTTCCTTTAAAAGAGAT
AX-165349249	AGCP-12_2474	TGCCTAGAGGAATGGGAAAATTAAACCACTTACAA[A/C]AATTAGATTTTTTTATTGTGGGCAAGAATATAGAG
AX-165353880	AGCP-12_2474	TGCCTAGAGGAATGGGAAAATTAAACCACTTACAA[A/C]AATTAGATTTTTTTATTGTGGGCAAGAATATAGAG
AX-165353045	AGCP-12_2671	AGTTTATCCTTGGAGTGGTCCGAATGTAACGACAA[C/T]AGTAGCCAGTTCCAAATTGAAACAGATGTACTCTA
AX-165355208	AGCP-12_2671	AGTTTATCCTTGGAGTGGTCCGAATGTAACGACAA[C/T]AGTAGCCAGTTCCAAATTGAAACAGATGTACTCTA
AX-165348443	AGCP-12_2716	TTCCAAATTGAAACAGATGTACTCTACAAGTTACA[A/G]CCTCACCAAGAGTTGAAATCTCTATCAATAAGTGG
AX-165348599	AGCP-12_2716	TTCCAAATTGAAACAGATGTACTCTACAAGTTACA[A/G]CCTCACCAAGAGTTGAAATCTCTATCAATAAGTGG
AX-165351360	AGCP-12_2729	CAGATGTACTCTACAAGTTACAGCCTCACCAAGAG[C/T]TGAAATCTCTATCAATAAGTGGTTATCAAGGAACT
AX-165355099	AGCP-12_2729	CAGATGTACTCTACAAGTTACAGCCTCACCAAGAG[C/T]TGAAATCTCTATCAATAAGTGGTTATCAAGGAACT
AX-165351506	AGCP-12_2905	TCTCTAAAGTTCCTCCGTATTTCAAGATTGAATTC[A/G]GTGAAGACTATTGATGCAGGTTTTTACAATAACGG
AX-165359637	AGCP-12_2905	TCTCTAAAGTTCCTCCGTATTTCAAGATTGAATTC[A/G]GTGAAGACTATTGATGCAGGTTTTTACAATAACGG
AX-165350190	AGCP-12_2921	GTATTTCAAGATTGAATTCGGTGAAGACTATTGAT[G/T]CAGGTTTTTACAATAACGGAAATTCTTGTTCTGTG
AX-165350839	AGCP-12_2970	TAACGGAAATTCTTGTTCTGTGAAATCCTTTCCCT[C/T]CCTTGAAGTTCTAAAAATTTATAGCATGCCTTGTT
AX-165351757	AGCP-12_2970	TAACGGAAATTCTTGTTCTGTGAAATCCTTTCCCT[C/T]CCTTGAAGTTCTAAAAATTTATAGCATGCCTTGTT
AX-165359891	AGCP-12_3080	CACTCAGGAGGCTTGTTATTCGTGATTGTCCTAAA[C/T]TACGGGGAGATTTGCCAAATCACCTGCCAGCATTG
AX-165354505	AGCP-12_3115	CTACGGGGAGATTTGCCAAATCACCTGCCAGCATT[A/G]GAATCACTTAGAATTGCTGAGCTGCCTTGTTGGGA
AX-165350276	AGCP-12_3214	TTTCCTCTCCTTAAGGATCTCAATATATCTGATTG[C/T]CCCAAACTAAGGGGAGATTTGCCAAATCACCTTCC
AX-165359153	AGCP-12_3214	TTTCCTCTCCTTAAGGATCTCAATATATCTGATTG[C/T]CCCAAACTAAGGGGAGATTTGCCAAATCACCTTCC
AX-165345362	AGCP-12_3356	GATATTTACAGATTTTTCAAAGTAATAAAGTAGCG[C/T]TGGATGTGTTTCCTCCTTCGGTGGAATCTATAGGA
AX-165346084	AGCP-12_3356	GATATTTACAGATTTTTCAAAGTAATAAAGTAGCG[C/T]TGGATGTGTTTCCTCCTTCGGTGGAATCTATAGGA
AX-165350011	AGCP-12_3424	GGAGTAAAAGGAAGCCCAATGGTGGAGTCCATGAT[C/G]GAGGCCATCACTAAGGTCCAACCAACTTCTCTCCA
AX-165355092	AGCP-12_3424	GGAGTAAAAGGAAGCCCAATGGTGGAGTCCATGAT[C/G]GAGGCCATCACTAAGGTCCAACCAACTTCTCTCCA
AX-165352097	AGCP-12_3559	CTCAAGACTCTTGATATCAATGATATTAAGAAATT[A/G]GAATTCCCGTCCCAACACAAACACGAGTTGCTAGA
AX-165360006	AGCP-12_3559	CTCAAGACTCTTGATATCAATGATATTAAGAAATT[A/G]GAATTCCCGTCCCAACACAAACACGAGTTGCTAGA
AX-165345151	AGCP-12_3647	ACAGTTGTGACTCGCTCACATCTCTTCCATTGATT[A/T]CCTTTCCAAATCTCAAAAGACTCAGAATCAATGGG
AX-165353306	AGCP-12_3647	ACAGTTGTGACTCGCTCACATCTCTTCCATTGATT[A/T]CCTTTCCAAATCTCAAAAGACTCAGAATCAATGGG
AX-165356721	AGCP-12_3783	GATTCGCCGATGTCCTAACTTTGTTTCATTCCCAA[A/G]AGAAGGATTTCCTGCGCCCAATTTGAATTCCTTCG
AX-165356791	AGCP-12_3783	GATTCGCCGATGTCCTAACTTTGTTTCATTCCCAA[A/G]AGAAGGATTTCCTGCGCCCAATTTGAATTCCTTCG
AX-165348760	AGCP-12_3798	TAACTTTGTTTCATTCCCAAGAGAAGGATTTCCTG[C/T]GCCCAATTTGAATTCCTTCGGAGTTGGGTTTTGCG
AX-165358190	AGCP-12_3798	TAACTTTGTTTCATTCCCAAGAGAAGGATTTCCTG[C/T]GCCCAATTTGAATTCCTTCGGAGTTGGGTTTTGCG
AX-165347984	AGCP-12_3973	ATGCCACCTAACTTGAGTACGATTCATATTTTCAA[C/T]TGTGAGAAACTAGTGAGCAGCCTAGCATGGCCATC
AX-165359451	AGCP-12_3973	ATGCCACCTAACTTGAGTACGATTCATATTTTCAA[C/T]TGTGAGAAACTAGTGAGCAGCCTAGCATGGCCATC
AX-165351762	AGCP-12_4371	TGACAATAGATGGATTTAGTGACGAAGGATGATCA[C/T]CAGGTAATTCTCCTGCTTTGTCCTTTTCTTTATGT
AX-165358481	AGCP-12_4371	TGACAATAGATGGATTTAGTGACGAAGGATGATCA[C/T]CAGGTAATTCTCCTGCTTTGTCCTTTTCTTTATGT
AX-165352780	AGCP-12_4386	TTAGTGACGAAGGATGATCACCAGGTAATTCTCCT[A/G]CTTTGTCCTTTTCTTTATGTTTAACTTAGTTATTG
AX-165355773	AGCP-12_4386	TTAGTGACGAAGGATGATCACCAGGTAATTCTCCT[A/G]CTTTGTCCTTTTCTTTATGTTTAACTTAGTTATTG
AX-165344989	AGCP-12_491	TTACCTTTCTCATTTAACTCTTAATATCACTTGTT[A/C]TTGAGATCATGGCTGCAGCAGTCGTAGGTGGTGCG
AX-165348547	AGCP-12_491	TTACCTTTCTCATTTAACTCTTAATATCACTTGTT[A/C]TTGAGATCATGGCTGCAGCAGTCGTAGGTGGTGCG
AX-165351903	AGCP-12_584	TTCTTTTTGAAAGGCTGGCTTCACCTGAGGTTGTC[A/C]ACTTTATCCGTGGAAACAAGCTTGACAACAAGTTG
AX-165352051	AGCP-12_584	TTCTTTTTGAAAGGCTGGCTTCACCTGAGGTTGTC[A/C]ACTTTATCCGTGGAAACAAGCTTGACAACAAGTTG
AX-165343843	AGCP-12_86	GGTAATATAATTGGTGATAAGAAAATAATTGAGTT[A/G]AAGAAAATAATTGTTAGTACCAGCAGTCACTATAA
AX-165347588	AGCP-12_86	GGTAATATAATTGGTGATAAGAAAATAATTGAGTT[A/G]AAGAAAATAATTGTTAGTACCAGCAGTCACTATAA
AX-165344946	AGCP-120_1114	CGATAAACATCTCATAAATTGAACACTCATCGTCT[C/G]CATATTACAACACCTAATTCTTGTTTTGGTTTGGA
AX-165346016	AGCP-120_1114	CGATAAACATCTCATAAATTGAACACTCATCGTCT[C/G]CATATTACAACACCTAATTCTTGTTTTGGTTTGGA
AX-165349507	AGCP-120_1202	ATTTATATAGGGAGAGATTGGGTAAAGAGGGAGAA[C/T]GGATTTAGGAGGATGAGCACTTTGAGGGTTGAATA
AX-165352597	AGCP-120_1202	ATTTATATAGGGAGAGATTGGGTAAAGAGGGAGAA[C/T]GGATTTAGGAGGATGAGCACTTTGAGGGTTGAATA
AX-123671300	AGCP-120_188	ACAAGTCTGCATCACCAAAGCCATTGGCTGGTTCA[A/G]ATGCTTGGAGATCAGAGTAGTCCCACTGCTGCCAT
AX-165348606	AGCP-120_188	ACAAGTCTGCATCACCAAAGCCATTGGCTGGTTCA[A/G]ATGCTTGGAGATCAGAGTAGTCCCACTGCTGCCAT
AX-165349450	AGCP-120_275	ACCCCTTTTCTGCACAATCCATTGACAAGCTACCA[C/T]CACCCATTAAATTGCAAGATGAAGTTGTACTTGTA
AX-165349878	AGCP-120_275	ACCCCTTTTCTGCACAATCCATTGACAAGCTACCA[C/T]CACCCATTAAATTGCAAGATGAAGTTGTACTTGTA
AX-165352479	AGCP-120_598	TTCACCACCCTCGTCCTCCAATAGTTCTTTATCTC[A/G]TTGTCTGTTCTCCCGGGCAATTGTTCTGCTATTTT
AX-165356415	AGCP-120_598	TTCACCACCCTCGTCCTCCAATAGTTCTTTATCTC[A/G]TTGTCTGTTCTCCCGGGCAATTGTTCTGCTATTTT
AX-165344671	AGCP-120_61	ACATTTTACACCATTAATGCATGAAAATCAATTAA[A/G]CTCTAATTATAATGCCTAGTGTAAATTGAAAATGT
AX-165357504	AGCP-120_61	ACATTTTACACCATTAATGCATGAAAATCAATTAA[A/G]CTCTAATTATAATGCCTAGTGTAAATTGAAAATGT
AX-165353732	AGCP-120_829	TCGAACATTTGGACGCAAGTAGTTCAACCATCTTA[A/G]TCTGCAGCTTTTGCCCGTTCTCTTTAGACCTGCAG
AX-165358454	AGCP-120_829	TCGAACATTTGGACGCAAGTAGTTCAACCATCTTA[A/G]TCTGCAGCTTTTGCCCGTTCTCTTTAGACCTGCAG
AX-165352615	AGCP-120_842	CGCAAGTAGTTCAACCATCTTAGTCTGCAGCTTTT[C/G]CCCGTTCTCTTTAGACCTGCAGTTCAAAACATTTA
AX-165356326	AGCP-120_842	CGCAAGTAGTTCAACCATCTTAGTCTGCAGCTTTT[C/G]CCCGTTCTCTTTAGACCTGCAGTTCAAAACATTTA
AX-165349082	AGCP-120_912	AACACATAATTAATATGCCATGTTGCATGTTATGT[A/G]TATGGGACGTGACGTGGTTAATAATTTTACCTGCA
AX-165354192	AGCP-120_912	AACACATAATTAATATGCCATGTTGCATGTTATGT[A/G]TATGGGACGTGACGTGGTTAATAATTTTACCTGCA
AX-165344650	AGCP-121_3217	GTCAGGAAGGCAGACCACAGCAATGAAAATGAAAT[A/G]AAACAAAACCAAAGATGTTAGCAGACAAATGCAAG
AX-165359969	AGCP-121_3217	GTCAGGAAGGCAGACCACAGCAATGAAAATGAAAT[A/G]AAACAAAACCAAAGATGTTAGCAGACAAATGCAAG
AX-165360665	AGCP-121_6262	ATGCATCTGGATTCTGGAGTGCGGTGGAGTCTGCT[A/T]GGTGCTGTGTAGGTGGTAAACAGTGTTTCGAATAA
AX-165361178	AGCP-121_6262	ATGCATCTGGATTCTGGAGTGCGGTGGAGTCTGCT[A/T]GGTGCTGTGTAGGTGGTAAACAGTGTTTCGAATAA
AX-123679695	AGCP-121_6281	TGCGGTGGAGTCTGCTAGGTGCTGTGTAGGTGGTA[A/C]ACAGTGTTTCGAATAATCTAATTTATTAATTACAA
AX-165356298	AGCP-121_6281	TGCGGTGGAGTCTGCTAGGTGCTGTGTAGGTGGTA[A/C]ACAGTGTTTCGAATAATCTAATTTATTAATTACAA
AX-165343551	AGCP-122_1196	TTGGGGAAGACTGTGAAAAGGATAGAGGAGCCAGG[A/T]GGGAATGTTTCATCTTTGAAAGCAGTAACAAATTG
AX-165360533	AGCP-122_1196	TTGGGGAAGACTGTGAAAAGGATAGAGGAGCCAGG[A/T]GGGAATGTTTCATCTTTGAAAGCAGTAACAAATTG
AX-165344187	AGCP-122_1549	AAGTTCAAGGTATTCTATTGAATTTAAGGCATAAA[C/T]ATGTTTTTAATCTCTATAAAATTGATAATTTTGAT
AX-165355699	AGCP-122_1549	AAGTTCAAGGTATTCTATTGAATTTAAGGCATAAA[C/T]ATGTTTTTAATCTCTATAAAATTGATAATTTTGAT
AX-165345516	AGCP-122_1572	TTAAGGCATAAACATGTTTTTAATCTCTATAAAAT[A/T]GATAATTTTGATTTTAATTTTTTATTTTTATTTTT
AX-165357812	AGCP-122_1572	TTAAGGCATAAACATGTTTTTAATCTCTATAAAAT[A/T]GATAATTTTGATTTTAATTTTTTATTTTTATTTTT
AX-165342685	AGCP-122_2169	AAAAATATATTTAAATCTTAATTTAATAATTATTT[C/T]TTCAAAATTTATAATTTTAATAAATTCTAATTAAT
AX-165351798	AGCP-122_2169	AAAAATATATTTAAATCTTAATTTAATAATTATTT[C/T]TTCAAAATTTATAATTTTAATAAATTCTAATTAAT
AX-165361190	AGCP-122_2453	TTGTCTTGAATTTGGAGGCCTCTGACGCCGGCGCC[A/G]CCCAGGAAGTGGGTGTTGGCGGAGGAGGGAGGCTT
AX-165361458	AGCP-122_2453	TTGTCTTGAATTTGGAGGCCTCTGACGCCGGCGCC[A/G]CCCAGGAAGTGGGTGTTGGCGGAGGAGGGAGGCTT
AX-165347351	AGCP-122_328	GTCGACTTGACATACGTAATAGGTAGGTCGGAATC[C/T]GACCTGGACCGTACAAAACCTTTAAAATCAAAACA
AX-165355721	AGCP-122_328	GTCGACTTGACATACGTAATAGGTAGGTCGGAATC[C/T]GACCTGGACCGTACAAAACCTTTAAAATCAAAACA
AX-165348934	AGCP-122_373	CGTACAAAACCTTTAAAATCAAAACAAACAAAAAA[C/T]TGCATGTAATTTTTTTAATTAAAATTTTATTTTTC
AX-165360021	AGCP-122_373	CGTACAAAACCTTTAAAATCAAAACAAACAAAAAA[C/T]TGCATGTAATTTTTTTAATTAAAATTTTATTTTTC
AX-165351788	AGCP-122_396	ACAAACAAAAAATTGCATGTAATTTTTTTAATTAA[A/G]ATTTTATTTTTCTATTACTTTTTACATTTTAAACT
AX-165356461	AGCP-122_396	ACAAACAAAAAATTGCATGTAATTTTTTTAATTAA[A/G]ATTTTATTTTTCTATTACTTTTTACATTTTAAACT
AX-165355424	AGCP-122_611	ATGTCAAATGAAAGAGAAATAAGATCTAATACTAC[A/T]TAAATGAAAATGAAAACAAGTCCCATAAAAATGAC
AX-165356051	AGCP-122_611	ATGTCAAATGAAAGAGAAATAAGATCTAATACTAC[A/T]TAAATGAAAATGAAAACAAGTCCCATAAAAATGAC
AX-165350232	AGCP-123_1127	AGGCCTATAGACCGCCATGTACCCGGTGTTGAGGC[C/T]TATAAATAGGCCGCTATGTACCCAACATTTGTAAC
AX-165361023	AGCP-123_1127	AGGCCTATAGACCGCCATGTACCCGGTGTTGAGGC[C/T]TATAAATAGGCCGCTATGTACCCAACATTTGTAAC
AX-165356597	AGCP-123_1313	ATCAAAGAAATTTTTACTATTTGATAATTCATAAA[C/T]TAACACTTATGGAAAAATTTAATTTCATTTTATTT
AX-165358804	AGCP-123_1313	ATCAAAGAAATTTTTACTATTTGATAATTCATAAA[C/T]TAACACTTATGGAAAAATTTAATTTCATTTTATTT
AX-165360419	AGCP-123_3761	GTTATTAATTTAACTTAATCTTACAAAATTAATTT[A/T]TAAAATGAGAGTTTTATATCATTAGTTAATGTGAG
AX-165361151	AGCP-123_3761	GTTATTAATTTAACTTAATCTTACAAAATTAATTT[A/T]TAAAATGAGAGTTTTATATCATTAGTTAATGTGAG
AX-165355547	AGCP-124_1072	GTCCCACGGGTCGTATTTATAGAGGTCGATTTCGG[C/T]GATGATGGGAACGGCGATTTGGTGGGAAGCGCATT
AX-165360509	AGCP-124_1072	GTCCCACGGGTCGTATTTATAGAGGTCGATTTCGG[C/T]GATGATGGGAACGGCGATTTGGTGGGAAGCGCATT
AX-165361361	AGCP-124_1156	GTGGACGACGAGTTCTTCGTCGGTGGGGTGGAAGC[A/G]GAAACCGGGGGGGAAGTGGAGGTGCGGTGCGGTTG
AX-165361620	AGCP-124_1156	GTGGACGACGAGTTCTTCGTCGGTGGGGTGGAAGC[A/G]GAAACCGGGGGGGAAGTGGAGGTGCGGTGCGGTTG
AX-165351941	AGCP-124_1228	GGCCATTGTTGTGTGAGTGGCGGCGTTTGAAAGTT[C/G]GAGCGTGAGGGAGAGAGGGGGTTTTATAGGGTAGG
AX-165361504	AGCP-124_1228	GGCCATTGTTGTGTGAGTGGCGGCGTTTGAAAGTT[C/G]GAGCGTGAGGGAGAGAGGGGGTTTTATAGGGTAGG
AX-165360268	AGCP-124_1243	AGTGGCGGCGTTTGAAAGTTGGAGCGTGAGGGAGA[A/G]AGGGGGTTTTATAGGGTAGGGTTTGGGTGACGAGG
AX-165361032	AGCP-124_1243	AGTGGCGGCGTTTGAAAGTTGGAGCGTGAGGGAGA[A/G]AGGGGGTTTTATAGGGTAGGGTTTGGGTGACGAGG
AX-165354471	AGCP-124_1339	GCGGTGCGTGCGTGTCCAGAACCCACACGAAGCGG[C/T]ATAGTCACTGCTTACGACATTGCTTTTGGACTCTG
AX-165361237	AGCP-124_1339	GCGGTGCGTGCGTGTCCAGAACCCACACGAAGCGG[C/T]ATAGTCACTGCTTACGACATTGCTTTTGGACTCTG
AX-165344912	AGCP-124_1354	CCAGAACCCACACGAAGCGGTATAGTCACTGCTTA[A/C]GACATTGCTTTTGGACTCTGGCGCCGTGTCTGTCG
AX-165359557	AGCP-124_1354	CCAGAACCCACACGAAGCGGTATAGTCACTGCTTA[A/C]GACATTGCTTTTGGACTCTGGCGCCGTGTCTGTCG
AX-165358131	AGCP-124_1414	CGTGTCTGTCGGTCCGGACCTACCGCTTTGTTTTT[C/T]GTAGGGTTTCATTCGCATGCACTCGCCGCTCCCAT
AX-165360255	AGCP-124_1414	CGTGTCTGTCGGTCCGGACCTACCGCTTTGTTTTT[C/T]GTAGGGTTTCATTCGCATGCACTCGCCGCTCCCAT
AX-165344063	AGCP-124_1472	TCGCCGCTCCCATTTATTCTTTTTCAAATCCTACG[C/T]TGCAAAACAATAATTATATAATAATTTAATATTTT
AX-165352354	AGCP-124_1472	TCGCCGCTCCCATTTATTCTTTTTCAAATCCTACG[C/T]TGCAAAACAATAATTATATAATAATTTAATATTTT
AX-165346445	AGCP-124_1495	TCAAATCCTACGTTGCAAAACAATAATTATATAAT[A/T]ATTTAATATTTTTTTTATTTTTTCTATTTTTTATT
AX-165358468	AGCP-124_1495	TCAAATCCTACGTTGCAAAACAATAATTATATAAT[A/T]ATTTAATATTTTTTTTATTTTTTCTATTTTTTATT
AX-165344916	AGCP-124_1519	AATTATATAATAATTTAATATTTTTTTTATTTTTT[A/C]TATTTTTTATTATTATTAATACTATCTCTGTGTTC
AX-165356644	AGCP-124_1519	AATTATATAATAATTTAATATTTTTTTTATTTTTT[A/C]TATTTTTTATTATTATTAATACTATCTCTGTGTTC
AX-165349031	AGCP-124_1549	TTTTTCTATTTTTTATTATTATTAATACTATCTCT[A/G]TGTTCTATTTCAATGGATCAACTTAAAATAATAAT
AX-165357991	AGCP-124_1549	TTTTTCTATTTTTTATTATTATTAATACTATCTCT[A/G]TGTTCTATTTCAATGGATCAACTTAAAATAATAAT
AX-165344855	AGCP-124_1624	TATTCTCTTATGGTATAAAATTTAATTTATATTAT[C/T]TTATATATTAATTATTTTTAATTAAAGTGTATTAC
AX-165355587	AGCP-124_1624	TATTCTCTTATGGTATAAAATTTAATTTATATTAT[C/T]TTATATATTAATTATTTTTAATTAAAGTGTATTAC
AX-165360041	AGCP-124_199	AACTGCGACCCGAGCGTGGCGTCCACGTAATTAAA[A/C]GCAAACTCGTTTCCCCTCTTCGGCTCGCTCTGCAC
AX-165361205	AGCP-124_199	AACTGCGACCCGAGCGTGGCGTCCACGTAATTAAA[A/C]GCAAACTCGTTTCCCCTCTTCGGCTCGCTCTGCAC
AX-165358521	AGCP-124_361	ACGCTATCCGCCGCCGCGCCGCCACGTGTCGCAAT[A/C]CCAGGCTTCTCCTCCATTTCGGAACATTCCATTTT
AX-165361184	AGCP-124_361	ACGCTATCCGCCGCCGCGCCGCCACGTGTCGCAAT[A/C]CCAGGCTTCTCCTCCATTTCGGAACATTCCATTTT
AX-165357172	AGCP-124_477	GTAGATTCGACACAGCACCCAGTCATCCAGCTGCA[A/C]AATCAGGTACACACATTTTATTTTTTTTAATTTTT
AX-165357482	AGCP-124_477	GTAGATTCGACACAGCACCCAGTCATCCAGCTGCA[A/C]AATCAGGTACACACATTTTATTTTTTTTAATTTTT
AX-165344938	AGCP-124_71	TTCAGTCTCGTGCTTCCGCGCAATGCAAAAATACA[C/G]GCGAACGACGTCGTGGCGGCAAGCAATTTCAGAAA
AX-165360581	AGCP-124_71	TTCAGTCTCGTGCTTCCGCGCAATGCAAAAATACA[C/G]GCGAACGACGTCGTGGCGGCAAGCAATTTCAGAAA
AX-165348253	AGCP-124_718	TTTTTTTGCGAGCGGAACGATCCACGTCAGCGAGA[C/T]GATACTCGTGCATGATCCAATTGGTTTTCTCTCCC
AX-165361471	AGCP-124_718	TTTTTTTGCGAGCGGAACGATCCACGTCAGCGAGA[C/T]GATACTCGTGCATGATCCAATTGGTTTTCTCTCCC
AX-165353691	AGCP-125_429	ATGTGTGTGTTGGCCTTCATAGGTTGTCACCACAA[C/T]GCTTGGATCAGTGAAAGATCGTTCCACGCGCTTCT
AX-165358526	AGCP-125_429	ATGTGTGTGTTGGCCTTCATAGGTTGTCACCACAA[C/T]GCTTGGATCAGTGAAAGATCGTTCCACGCGCTTCT
AX-165352892	AGCP-125_638	AGAGTTTATTGGTAGAATTAAAGCATGTGTTACCT[G/T]GGAAAGGGGCTGTTTTTCACGGCCTTTTGACCGTA
AX-165361054	AGCP-125_638	AGAGTTTATTGGTAGAATTAAAGCATGTGTTACCT[G/T]GGAAAGGGGCTGTTTTTCACGGCCTTTTGACCGTA
AX-165350463	AGCP-125_707	TACTTTCTCCATCTGTACCCATCTTCCAGATGATC[C/G]ACCTCGCTTTTCGTCATGAACGCGAATCTTGGTTC
AX-165353461	AGCP-125_707	TACTTTCTCCATCTGTACCCATCTTCCAGATGATC[C/G]ACCTCGCTTTTCGTCATGAACGCGAATCTTGGTTC
AX-165343677	AGCP-125_785	CTCTTCTGATTTGTCTTCTTCGGCTTCAACCTAAA[C/T]CCAATAAGAACCAGATCCCAGAAACCATCAAATCT
AX-165358885	AGCP-125_785	CTCTTCTGATTTGTCTTCTTCGGCTTCAACCTAAA[C/T]CCAATAAGAACCAGATCCCAGAAACCATCAAATCT
AX-123712250	AGCP-126_118	CAACAGACAGACAAAAGCTACATCTCAATTTCATC[G/T]TTTTCAAATTGGTCCAAATCTTGAATTTGTTCTTT
AX-165359631	AGCP-126_118	CAACAGACAGACAAAAGCTACATCTCAATTTCATC[G/T]TTTTCAAATTGGTCCAAATCTTGAATTTGTTCTTT
AX-165356338	AGCP-126_2462	CCGTTGTTAGCACCGTGAGCAAGTTCAGCAGGGTG[C/T]TTAATGGTTCCGAAGGGACCACCGCTCTTCGTCTT
AX-165360551	AGCP-126_2462	CCGTTGTTAGCACCGTGAGCAAGTTCAGCAGGGTG[C/T]TTAATGGTTCCGAAGGGACCACCGCTCTTCGTCTT
AX-165350080	AGCP-126_290	TAACCCCATTTCCAACGCGGACCGAAATTCTTACA[C/T]AGCTTCCGAGCACAACAAAAAATACTGAAAGAACA
AX-165351515	AGCP-126_290	TAACCCCATTTCCAACGCGGACCGAAATTCTTACA[C/T]AGCTTCCGAGCACAACAAAAAATACTGAAAGAACA
AX-165346077	AGCP-126_771	AGGTAAAAGTTCATGACACGAATCAGTTCCTATTT[A/G]ATAATGCAGAACTAAAACGTAAATGAACAAATAAA
AX-165348948	AGCP-126_771	AGGTAAAAGTTCATGACACGAATCAGTTCCTATTT[A/G]ATAATGCAGAACTAAAACGTAAATGAACAAATAAA
AX-165352991	AGCP-127_169	AAACACGGTATGGCATGTAAAGCTGAATGTCTTGA[C/T]GATGTCTGCCTCTGGTCAGATGAGAAGGAGAGCCC
AX-165355915	AGCP-127_169	AAACACGGTATGGCATGTAAAGCTGAATGTCTTGA[C/T]GATGTCTGCCTCTGGTCAGATGAGAAGGAGAGCCC
AX-165345022	AGCP-128_1005	AGTGCCACAATTTAGCCTTGTCTAATATCGTCTGA[A/C]TTGCTACAGACGCATGTGCAATGACAGTAGACCCT
AX-165354339	AGCP-128_1005	AGTGCCACAATTTAGCCTTGTCTAATATCGTCTGA[A/C]TTGCTACAGACGCATGTGCAATGACAGTAGACCCT
AX-165348491	AGCP-128_105	CCACCTCAATGTGAGTTTTCTCTCTCCCATTTTCA[A/G]TGTTTCCATCAAGCATTCCCATCCTTGTTTCATCA
AX-165355766	AGCP-128_105	CCACCTCAATGTGAGTTTTCTCTCTCCCATTTTCA[A/G]TGTTTCCATCAAGCATTCCCATCCTTGTTTCATCA
AX-165349027	AGCP-128_1084	GTACAGTCCATTACTTCTGCTTCCCTTAGCAACTA[C/T]AGACGCTCCTATGGACACCTTCAATATTCCACCCT
AX-165351118	AGCP-128_1084	GTACAGTCCATTACTTCTGCTTCCCTTAGCAACTA[C/T]AGACGCTCCTATGGACACCTTCAATATTCCACCCT
AX-165355299	AGCP-128_1134	ACACCTTCAATATTCCACCCTCCACCTTGGTGGAA[C/T]AACCCATAACATCAAACATGCTAATGGACATAAGG
AX-165359993	AGCP-128_1134	ACACCTTCAATATTCCACCCTCCACCTTGGTGGAA[C/T]AACCCATAACATCAAACATGCTAATGGACATAAGG
AX-165343567	AGCP-128_1169	TAACCCATAACATCAAACATGCTAATGGACATAAG[G/T]TTCCTTTTTAGCTCTGGAACATACCTCACATTCTG
AX-165346688	AGCP-128_1169	TAACCCATAACATCAAACATGCTAATGGACATAAG[G/T]TTCCTTTTTAGCTCTGGAACATACCTCACATTCTG
AX-165353615	AGCP-128_1183	AAACATGCTAATGGACATAAGGTTCCTTTTTAGCT[C/T]TGGAACATACCTCACATTCTGCAGCAACATTTCTT
AX-165353991	AGCP-128_1183	AAACATGCTAATGGACATAAGGTTCCTTTTTAGCT[C/T]TGGAACATACCTCACATTCTGCAGCAACATTTCTT
AX-165350968	AGCP-128_1265	ATCTTTAGTCTGACCGCTCCAATGCCCTGGACCCT[A/G]CAAGCTTTATTGTTCCCAAGAAGTACAGTCCCATA
AX-165359447	AGCP-128_1265	ATCTTTAGTCTGACCGCTCCAATGCCCTGGACCCT[A/G]CAAGCTTTATTGTTCCCAAGAAGTACAGTCCCATA
AX-165343040	AGCP-128_1307	TTATTGTTCCCAAGAAGTACAGTCCCATACTCCTT[C/T]AGTTCTAAGGTCTCAAAATAATCTTTCACAGGGCA
AX-165348371	AGCP-128_1307	TTATTGTTCCCAAGAAGTACAGTCCCATACTCCTT[C/T]AGTTCTAAGGTCTCAAAATAATCTTTCACAGGGCA
AX-165348889	AGCP-128_1341	TCAGTTCTAAGGTCTCAAAATAATCTTTCACAGGG[A/C]ACATGTGATACGTACACCCTGAATCCATGACCCAA
AX-165358881	AGCP-128_1341	TCAGTTCTAAGGTCTCAAAATAATCTTTCACAGGG[A/C]ACATGTGATACGTACACCCTGAATCCATGACCCAA
AX-123677058	AGCP-128_135	TTTCAATGTTTCCATCAAGCATTCCCATCCTTGTT[C/T]CATCAAACGTTACATCCCTACTGATAATAAGCTTT
AX-165358668	AGCP-128_135	TTTCAATGTTTCCATCAAGCATTCCCATCCTTGTT[C/T]CATCAAACGTTACATCCCTACTGATAATAAGCTTT
AX-165345152	AGCP-128_1352	GTCTCAAAATAATCTTTCACAGGGCACATGTGATA[C/T]GTACACCCTGAATCCATGACCCAACTCTTCAATGA
AX-165347719	AGCP-128_1352	GTCTCAAAATAATCTTTCACAGGGCACATGTGATA[C/T]GTACACCCTGAATCCATGACCCAACTCTTCAATGA
AX-165350526	AGCP-128_1374	GGCACATGTGATACGTACACCCTGAATCCATGACC[C/T]AACTCTTCAATGAGTCATCAGACGAAGCCACCAAA
AX-165350955	AGCP-128_1374	GGCACATGTGATACGTACACCCTGAATCCATGACC[C/T]AACTCTTCAATGAGTCATCAGACGAAGCCACCAAA
AX-165351828	AGCP-128_1573	GATCTGCTTCTTCCCTACAGACTTTGCCTTCTTCT[C/T]TTTACCCTCTGTCTTCTTTCCCTTACCCTTCATTG
AX-165360201	AGCP-128_1573	GATCTGCTTCTTCCCTACAGACTTTGCCTTCTTCT[C/T]TTTACCCTCTGTCTTCTTTCCCTTACCCTTCATTG
AX-165350102	AGCP-128_1708	AACAGAGGTCACAACCTCCTCTAGAGTAATCACCT[G/T]ATCTTTCCCATATAGCAACGCATCCCTAAAATGCT
AX-165352353	AGCP-128_1708	AACAGAGGTCACAACCTCCTCTAGAGTAATCACCT[G/T]ATCTTTCCCATATAGCAACGCATCCCTAAAATGCT
AX-165345012	AGCP-128_1751	CCATATAGCAACGCATCCCTAAAATGCTCAAAGGT[A/C]TTTGGTAAAGAATTTAGGAGAATAACGGCCTTGTC
AX-165346524	AGCP-128_1751	CCATATAGCAACGCATCCCTAAAATGCTCAAAGGT[A/C]TTTGGTAAAGAATTTAGGAGAATAACGGCCTTGTC
AX-165342465	AGCP-128_1820	TCCTCATCTTCAAGCTTCACACCAATATTTTCGAG[A/G]TCATCAATGATCTTATTGAAATCTGCCAACTGTTC
AX-165347082	AGCP-128_1820	TCCTCATCTTCAAGCTTCACACCAATATTTTCGAG[A/G]TCATCAATGATCTTATTGAAATCTGCCAACTGTTC
AX-165350936	AGCP-128_1845	TATTTTCGAGATCATCAATGATCTTATTGAAATCT[G/T]CCAACTGTTCTTCAATCGTTCTTGATTCCACCATC
AX-165352601	AGCP-128_1845	TATTTTCGAGATCATCAATGATCTTATTGAAATCT[G/T]CCAACTGTTCTTCAATCGTTCTTGATTCCACCATC
AX-165344893	AGCP-128_1862	ATGATCTTATTGAAATCTGCCAACTGTTCTTCAAT[C/T]GTTCTTGATTCCACCATCTTGAACGAGTAAAGTTG
AX-165358120	AGCP-128_1862	ATGATCTTATTGAAATCTGCCAACTGTTCTTCAAT[C/T]GTTCTTGATTCCACCATCTTGAACGAGTAAAGTTG
AX-165357502	AGCP-128_1886	TGTTCTTCAATCGTTCTTGATTCCACCATCTTGAA[C/G]GAGTAAAGTTGTTGCTTCAAACAAAGTCTGTGAGC
AX-165359812	AGCP-128_1886	TGTTCTTCAATCGTTCTTGATTCCACCATCTTGAA[C/G]GAGTAAAGTTGTTGCTTCAAACAAAGTCTGTGAGC
AX-165345873	AGCP-128_1916	TTGAACGAGTAAAGTTGTTGCTTCAAACAAAGTCT[A/G]TGAGCCAAAGACTTTGTCATATACAAAGACTCCAA
AX-165353518	AGCP-128_1916	TTGAACGAGTAAAGTTGTTGCTTCAAACAAAGTCT[A/G]TGAGCCAAAGACTTTGTCATATACAAAGACTCCAA
AX-165349468	AGCP-128_2036	GCCTTATCACCAAGACACAATACAATTGCACTCCT[C/T]GCCCTATCAATCATACTCTTCTTCTCTGTCGGCGT
AX-165352049	AGCP-128_2036	GCCTTATCACCAAGACACAATACAATTGCACTCCT[C/T]GCCCTATCAATCATACTCTTCTTCTCTGTCGGCGT
AX-165346083	AGCP-128_2132	CCCTTCAACGCTTCCTCGCACCCTTGCTGAATCAA[G/T]ATTGCCTCCATCTTGATCTTCCACAACCCAAAGTC
AX-165359009	AGCP-128_2132	CCCTTCAACGCTTCCTCGCACCCTTGCTGAATCAA[G/T]ATTGCCTCCATCTTGATCTTCCACAACCCAAAGTC
AX-165356807	AGCP-128_2154	CTTGCTGAATCAAGATTGCCTCCATCTTGATCTTC[C/T]ACAACCCAAAGTCGTTGGCTCCGGTGAACTTCTCA
AX-165358187	AGCP-128_2154	CTTGCTGAATCAAGATTGCCTCCATCTTGATCTTC[C/T]ACAACCCAAAGTCGTTGGCTCCGGTGAACTTCTCA
AX-165356325	AGCP-128_227	CATAGCCTATATCCCTTGACTCCTTCAGCGTATCC[A/G]AGGAAGATACACTTTTCAGCACGTGCTCCTAGCTT
AX-165360443	AGCP-128_227	CATAGCCTATATCCCTTGACTCCTTCAGCGTATCC[A/G]AGGAAGATACACTTTTCAGCACGTGCTCCTAGCTT
AX-165349526	AGCP-128_274	CTTTTCAGCACGTGCTCCTAGCTTATCTTTCTTGA[C/T]ATGTGCATATGCCAATGACCCAAACACTCTCAGAT
AX-165358083	AGCP-128_274	CTTTTCAGCACGTGCTCCTAGCTTATCTTTCTTGA[C/T]ATGTGCATATGCCAATGACCCAAACACTCTCAGAT
AX-165350228	AGCP-128_290	CCTAGCTTATCTTTCTTGACATGTGCATATGCCAA[A/T]GACCCAAACACTCTCAGATTAGAGTAGTCAGCTGG
AX-165352462	AGCP-128_290	CCTAGCTTATCTTTCTTGACATGTGCATATGCCAA[A/T]GACCCAAACACTCTCAGATTAGAGTAGTCAGCTGG
AX-165347226	AGCP-128_552	TCCCTGCCACAGTCTTATGCCTCTTAATTCCTTGG[C/T]TCCTGCAAAAATTGTTAAATTCATCTGAAACAAAT
AX-165358417	AGCP-128_552	TCCCTGCCACAGTCTTATGCCTCTTAATTCCTTGG[C/T]TCCTGCAAAAATTGTTAAATTCATCTGAAACAAAT
AX-165348575	AGCP-128_717	CTTTGTTCCTCAAAATGTAAATCCATACTCTCCTC[A/G]AAAAATCATCGATAATGCTCAAAAAATAAGATCCA
AX-165356331	AGCP-128_717	CTTTGTTCCTCAAAATGTAAATCCATACTCTCCTC[A/G]AAAAATCATCGATAATGCTCAAAAAATAAGATCCA
AX-165343269	AGCP-128_800	TGAGTTCTTGACAGACCCCATAAATCTGCATGTGC[A/G]TATTCAAATGGTCTGCTGGAAGTGTGTTTACCTGT
AX-165360908	AGCP-128_800	TGAGTTCTTGACAGACCCCATAAATCTGCATGTGC[A/G]TATTCAAATGGTCTGCTGGAAGTGTGTTTACCTGT
AX-165346953	AGCP-128_873	CAAACTGCACTCTATGAGACTTACCCAAAACACAT[A/T]GATCACAAAAATCCAGCTTCTGAAGCTTATCACCC
AX-165353440	AGCP-128_873	CAAACTGCACTCTATGAGACTTACCCAAAACACAT[A/T]GATCACAAAAATCCAGCTTCTGAAGCTTATCACCC
AX-165342616	AGCP-128_887	TGAGACTTACCCAAAACACATTGATCACAAAAATC[C/T]AGCTTCTGAAGCTTATCACCCATCAACAGTTGTTG
AX-165360940	AGCP-128_887	TGAGACTTACCCAAAACACATTGATCACAAAAATC[C/T]AGCTTCTGAAGCTTATCACCCATCAACAGTTGTTG
AX-165355979	AGCP-129_130	AAGATTTAATCACTGTCGCTGCTGCTGCTGTCATG[A/G]CCATGATGCTCATGTCCATGCTCGTGCTTCTTCTT
AX-165357968	AGCP-129_130	AAGATTTAATCACTGTCGCTGCTGCTGCTGTCATG[A/G]CCATGATGCTCATGTCCATGCTCGTGCTTCTTCTT
AX-165349296	AGCP-129_284	GCTCCCCATGATGTTCCCCTTTGTGTTCACCATGG[C/T]GTTCCCCTTTGTGTTCTCCTTTGTGATGCTCCCCT
AX-165360233	AGCP-129_284	GCTCCCCATGATGTTCCCCTTTGTGTTCACCATGG[C/T]GTTCCCCTTTGTGTTCTCCTTTGTGATGCTCCCCT
AX-165352999	AGCP-129_473	ATGAGATGTGAGGGAGAGAGCATGTGAATAGAGTC[A/T]TTTTATAAGCTTAGAAATGAGGATAATGTCAAAAT
AX-165353917	AGCP-129_473	ATGAGATGTGAGGGAGAGAGCATGTGAATAGAGTC[A/T]TTTTATAAGCTTAGAAATGAGGATAATGTCAAAAT
AX-165350836	AGCP-13_61	ATTTCTTCATTTATATTAAAATTTGGCAAAAAGTG[A/G]TGGTAGAAAACAAAATTTAATTTTTTTAATTAAAT
AX-165356670	AGCP-13_61	ATTTCTTCATTTATATTAAAATTTGGCAAAAAGTG[A/G]TGGTAGAAAACAAAATTTAATTTTTTTAATTAAAT
AX-165344168	AGCP-131_11052	CTGGGTAAAAGAACACAAGCCAAAATATATTTTCC[A/G]ATCAAGACAATTTTAAACACTCAGTTCAGTGATTA
AX-165353566	AGCP-131_11052	CTGGGTAAAAGAACACAAGCCAAAATATATTTTCC[A/G]ATCAAGACAATTTTAAACACTCAGTTCAGTGATTA
AX-165354870	AGCP-131_11090	CAAGACAATTTTAAACACTCAGTTCAGTGATTAAA[C/T]GTAGCGCAGAACAAAACAATATAGGTTTATTAAAA
AX-165358278	AGCP-131_11090	CAAGACAATTTTAAACACTCAGTTCAGTGATTAAA[C/T]GTAGCGCAGAACAAAACAATATAGGTTTATTAAAA
AX-165347019	AGCP-131_11119	ATTAAACGTAGCGCAGAACAAAACAATATAGGTTT[A/G]TTAAAAACAAAAATAGCAAAAGGAGAAAGTGATAA
AX-165350124	AGCP-131_11119	ATTAAACGTAGCGCAGAACAAAACAATATAGGTTT[A/G]TTAAAAACAAAAATAGCAAAAGGAGAAAGTGATAA
AX-165342545	AGCP-131_11224	CAATATCAAGTTTCACTCAGAAAACACAGTCAACA[A/C]TCAGAATAATAGATAAAATTACCGTGAACAACATC
AX-165350730	AGCP-131_11224	CAATATCAAGTTTCACTCAGAAAACACAGTCAACA[A/C]TCAGAATAATAGATAAAATTACCGTGAACAACATC
AX-165347829	AGCP-131_11247	ACACAGTCAACACTCAGAATAATAGATAAAATTAC[C/T]GTGAACAACATCTGCAGACTAATCAACAGAAAAAA
AX-165349928	AGCP-131_11247	ACACAGTCAACACTCAGAATAATAGATAAAATTAC[C/T]GTGAACAACATCTGCAGACTAATCAACAGAAAAAA
AX-165352180	AGCP-131_11260	TCAGAATAATAGATAAAATTACCGTGAACAACATC[C/T]GCAGACTAATCAACAGAAAAAATCATGAGAATTCA
AX-165354295	AGCP-131_11260	TCAGAATAATAGATAAAATTACCGTGAACAACATC[C/T]GCAGACTAATCAACAGAAAAAATCATGAGAATTCA
AX-165345758	AGCP-131_11370	GAAAAAAGATAAAAAGCAAAGAAGCAAAGCACAAA[G/T]AATTAGCTTCACGCCCACCATACATAGCAACAGGG
AX-165354951	AGCP-131_11370	GAAAAAAGATAAAAAGCAAAGAAGCAAAGCACAAA[G/T]AATTAGCTTCACGCCCACCATACATAGCAACAGGG
AX-165352661	AGCP-131_11383	AAGCAAAGAAGCAAAGCACAAAGAATTAGCTTCAC[C/G]CCCACCATACATAGCAACAGGGTTATTTTCTTCCC
AX-165356539	AGCP-131_11383	AAGCAAAGAAGCAAAGCACAAAGAATTAGCTTCAC[C/G]CCCACCATACATAGCAACAGGGTTATTTTCTTCCC
AX-165351224	AGCP-131_11403	AAGAATTAGCTTCACGCCCACCATACATAGCAACA[A/G]GGTTATTTTCTTCCCATACAAGGTAAAAAAAAAAT
AX-165354578	AGCP-131_11403	AAGAATTAGCTTCACGCCCACCATACATAGCAACA[A/G]GGTTATTTTCTTCCCATACAAGGTAAAAAAAAAAT
AX-165344161	AGCP-131_11425	ATACATAGCAACAGGGTTATTTTCTTCCCATACAA[A/G]GTAAAAAAAAAATCCAAGTAGAAATGAGTAATAGT
AX-165346473	AGCP-131_11425	ATACATAGCAACAGGGTTATTTTCTTCCCATACAA[A/G]GTAAAAAAAAAATCCAAGTAGAAATGAGTAATAGT
AX-165342836	AGCP-131_11502	AGAAAAATGCGTAGAAAACACACAAACAACTGAAC[C/T]ACCGATGAAATCCCAGACATTGCAACAGAATCCAA
AX-165354055	AGCP-131_11502	AGAAAAATGCGTAGAAAACACACAAACAACTGAAC[C/T]ACCGATGAAATCCCAGACATTGCAACAGAATCCAA
AX-165360708	AGCP-131_11574	GCCAACATAAAAATATCCTAAGATAAAAAAATATT[A/T]AAAAAAATCGATCTGAAACCCAAGCAAAACCTAGA
AX-165361479	AGCP-131_11574	GCCAACATAAAAATATCCTAAGATAAAAAAATATT[A/T]AAAAAAATCGATCTGAAACCCAAGCAAAACCTAGA
AX-165344771	AGCP-131_11636	AAACCTAGAAAACATAAACAACAAAGGAAAGCAAA[C/T]CATAAATCTGAAAAATCAAAAGAAAAAACAGATCA
AX-165347936	AGCP-131_11636	AAACCTAGAAAACATAAACAACAAAGGAAAGCAAA[C/T]CATAAATCTGAAAAATCAAAAGAAAAAACAGATCA
AX-165350009	AGCP-131_11665	AGCAAACCATAAATCTGAAAAATCAAAAGAAAAAA[C/T]AGATCAGAGGCACAGCCAAGCACATCAACACCCAC
AX-165360209	AGCP-131_11665	AGCAAACCATAAATCTGAAAAATCAAAAGAAAAAA[C/T]AGATCAGAGGCACAGCCAAGCACATCAACACCCAC
AX-165349022	AGCP-131_12396	AGTTATTTAAAAAAGATATAATTTTTTTTTTATAT[C/T]TAACAGTATAATGGTCCACTAAAAAGTGAAAACCA
AX-165355945	AGCP-131_12396	AGTTATTTAAAAAAGATATAATTTTTTTTTTATAT[C/T]TAACAGTATAATGGTCCACTAAAAAGTGAAAACCA
AX-165343604	AGCP-131_12557	TACCTCTAATAGTTAGAGGCAAACAAATATTAGAA[A/G]TTGTAGATAATTATTTAAAAAGAAAATAAATTATT
AX-165356053	AGCP-131_12557	TACCTCTAATAGTTAGAGGCAAACAAATATTAGAA[A/G]TTGTAGATAATTATTTAAAAAGAAAATAAATTATT
AX-165346090	AGCP-131_1259	CAGATGGGACTTTCTTAACCCTTTTCTTTTTTAAT[A/C]TTTTCATGCATATTGATTCACTGTTTCCAGAATGA
AX-165358693	AGCP-131_1259	CAGATGGGACTTTCTTAACCCTTTTCTTTTTTAAT[A/C]TTTTCATGCATATTGATTCACTGTTTCCAGAATGA
AX-165343645	AGCP-131_1312	TCACTGTTTCCAGAATGAAGGAATAAAGTAAAGAG[C/T]TAGATGTTGACCTGTCTTCAAATTTCAGATATGGT
AX-165347626	AGCP-131_1312	TCACTGTTTCCAGAATGAAGGAATAAAGTAAAGAG[C/T]TAGATGTTGACCTGTCTTCAAATTTCAGATATGGT
AX-165352080	AGCP-131_136	TAGGGGAAGTAGACAGATTGATCAGCTCCAGGTGC[A/C]GCAATGTTGAACTTTGGATCAAGCACGCTGATGCC
AX-165353742	AGCP-131_136	TAGGGGAAGTAGACAGATTGATCAGCTCCAGGTGC[A/C]GCAATGTTGAACTTTGGATCAAGCACGCTGATGCC
AX-165345893	AGCP-131_1591	TGATACTCTCGTGCTTTATTTACCTCTCCTTGATA[A/G]TTAAGGCTCACTAAGTAATCCAGCAAAGGATTTAT
AX-165351456	AGCP-131_1591	TGATACTCTCGTGCTTTATTTACCTCTCCTTGATA[A/G]TTAAGGCTCACTAAGTAATCCAGCAAAGGATTTAT
AX-165345872	AGCP-131_1602	TGCTTTATTTACCTCTCCTTGATAATTAAGGCTCA[A/C]TAAGTAATCCAGCAAAGGATTTATGCTTTGGGAGC
AX-165348177	AGCP-131_1602	TGCTTTATTTACCTCTCCTTGATAATTAAGGCTCA[A/C]TAAGTAATCCAGCAAAGGATTTATGCTTTGGGAGC
AX-165342862	AGCP-131_1757	ACTCAAAAGCCCCAAAGTCTAACTCCAAAGCATTT[C/T]CATCACTTGCCCTGCAAATTCAAGTCTGTTCAACA
AX-165360184	AGCP-131_1757	ACTCAAAAGCCCCAAAGTCTAACTCCAAAGCATTT[C/T]CATCACTTGCCCTGCAAATTCAAGTCTGTTCAACA
AX-165347231	AGCP-131_1774	TCTAACTCCAAAGCATTTCCATCACTTGCCCTGCA[A/C]ATTCAAGTCTGTTCAACATTTGCACTAACCATTGG
AX-165355643	AGCP-131_1774	TCTAACTCCAAAGCATTTCCATCACTTGCCCTGCA[A/C]ATTCAAGTCTGTTCAACATTTGCACTAACCATTGG
AX-165352796	AGCP-131_1955	TGGCACAAACAAAACAACATGGAAAACCAAAGGGT[A/G]ATGTGAATGAGGTTCAGAGATCACCACTTTCCATT
AX-165353445	AGCP-131_1955	TGGCACAAACAAAACAACATGGAAAACCAAAGGGT[A/G]ATGTGAATGAGGTTCAGAGATCACCACTTTCCATT
AX-165350819	AGCP-131_2281	CTAAGTGCAACTGAGGATGTAACCCACATGCCATC[C/T]AAAAGCTTTTTCCACTCAATCATGTCTTTAACTGC
AX-165360012	AGCP-131_2281	CTAAGTGCAACTGAGGATGTAACCCACATGCCATC[C/T]AAAAGCTTTTTCCACTCAATCATGTCTTTAACTGC
AX-165343056	AGCP-131_2509	ACCTGTCAAAGCATTTCCATATGGAAACGGCTTTG[C/T]TTCAAGGCATCTAGCATGATATCTGCCATTGAATC
AX-165357789	AGCP-131_2509	ACCTGTCAAAGCATTTCCATATGGAAACGGCTTTG[C/T]TTCAAGGCATCTAGCATGATATCTGCCATTGAATC
AX-165347770	AGCP-131_251	TTTCATACTGACCTGGCTTGTACTTGCTGATGATA[C/T]AAAATAGTGAAATTTTACCTTCATGTTAATATTGA
AX-165360205	AGCP-131_251	TTTCATACTGACCTGGCTTGTACTTGCTGATGATA[C/T]AAAATAGTGAAATTTTACCTTCATGTTAATATTGA
AX-165344412	AGCP-131_2721	TTGACTTGGTGTGGGATTGAATAATCAAAAAGAAT[A/G]AATGTTGGTTATGATTTGTCTGAAAGAAAGAGTGG
AX-165351930	AGCP-131_2721	TTGACTTGGTGTGGGATTGAATAATCAAAAAGAAT[A/G]AATGTTGGTTATGATTTGTCTGAAAGAAAGAGTGG
AX-165345920	AGCP-131_2774	GTCTGAAAGAAAGAGTGGAAGGAAGGAAAGAATAT[A/G]TGAAATAAAAGCAAAATATTGATTGCTCTTTTGTG
AX-165348461	AGCP-131_2774	GTCTGAAAGAAAGAGTGGAAGGAAGGAAAGAATAT[A/G]TGAAATAAAAGCAAAATATTGATTGCTCTTTTGTG
AX-165352395	AGCP-131_2843	TGTCATTTGATTTAGAAGTGGAGGCAAAAAAATGT[C/T]TAAGGAACATGAAGCCTTTCTGAGGTAACATCGTT
AX-165353544	AGCP-131_2843	TGTCATTTGATTTAGAAGTGGAGGCAAAAAAATGT[C/T]TAAGGAACATGAAGCCTTTCTGAGGTAACATCGTT
AX-165351872	AGCP-131_364	CATACCTTCCATTGATCTCTTGGTATGTGCTAGTT[A/T]TGATGAAATCAGCTGCATTCATTGAGATTATGTCA
AX-165356359	AGCP-131_364	CATACCTTCCATTGATCTCTTGGTATGTGCTAGTT[A/T]TGATGAAATCAGCTGCATTCATTGAGATTATGTCA
AX-165358774	AGCP-131_3875	ATCTTTTAGATAGTATAAAATAGTTATTTTTAATT[C/T]TTATATTTATCTTTTTCAATTAGTTTTAGTGTCTA
AX-165358893	AGCP-131_3875	ATCTTTTAGATAGTATAAAATAGTTATTTTTAATT[C/T]TTATATTTATCTTTTTCAATTAGTTTTAGTGTCTA
AX-165347151	AGCP-131_40	AATGAGATTCACATGTGTTCTTCATTGTCATCCTT[A/G]CTATAAAGTAATTCTTGGATGGCCGGATGAAATGA
AX-165357633	AGCP-131_40	AATGAGATTCACATGTGTTCTTCATTGTCATCCTT[A/G]CTATAAAGTAATTCTTGGATGGCCGGATGAAATGA
AX-165350896	AGCP-131_4166	TCCTCATTGAAAACATTTATCAAATTAATACAAAA[C/T]AGATAATGTTATAAAAAAATAATAATAGAGATTAT
AX-165358459	AGCP-131_4166	TCCTCATTGAAAACATTTATCAAATTAATACAAAA[C/T]AGATAATGTTATAAAAAAATAATAATAGAGATTAT
AX-165353337	AGCP-131_477	AAACTCCGTCCATTTTGCATCTGAGTCCTCATATT[C/T]GGTCTTCTCCAAAGCATGAGAAATGGTTGCCTTCA
AX-165356128	AGCP-131_477	AAACTCCGTCCATTTTGCATCTGAGTCCTCATATT[C/T]GGTCTTCTCCAAAGCATGAGAAATGGTTGCCTTCA
AX-165354893	AGCP-131_498	TGAGTCCTCATATTCGGTCTTCTCCAAAGCATGAG[A/C]AATGGTTGCCTTCATTTGTTATGGATAGAATAGAA
AX-165359926	AGCP-131_498	TGAGTCCTCATATTCGGTCTTCTCCAAAGCATGAG[A/C]AATGGTTGCCTTCATTTGTTATGGATAGAATAGAA
AX-165347746	AGCP-131_5082	TAGAAGACAGCACTAGCACACCCTGGAGATGACAT[C/T]CATTCCTTAACAGTAGAACATAACTCTTTTGACAT
AX-165352477	AGCP-131_5082	TAGAAGACAGCACTAGCACACCCTGGAGATGACAT[C/T]CATTCCTTAACAGTAGAACATAACTCTTTTGACAT
AX-165344921	AGCP-131_51	CATGTGTTCTTCATTGTCATCCTTACTATAAAGTA[A/G]TTCTTGGATGGCCGGATGAAATGAGGTCAATCACC
AX-165347415	AGCP-131_51	CATGTGTTCTTCATTGTCATCCTTACTATAAAGTA[A/G]TTCTTGGATGGCCGGATGAAATGAGGTCAATCACC
AX-165354991	AGCP-131_520	TCCAAAGCATGAGAAATGGTTGCCTTCATTTGTTA[C/T]GGATAGAATAGAAGCTTTAGCTCAAAGTGCTGATA
AX-165355101	AGCP-131_520	TCCAAAGCATGAGAAATGGTTGCCTTCATTTGTTA[C/T]GGATAGAATAGAAGCTTTAGCTCAAAGTGCTGATA
AX-165353327	AGCP-131_707	ATGCAATAAATACAAATAAATATGAGATAATATTC[C/T]TATTTACATTATACAATATGGGTATAATAATAAAG
AX-165355021	AGCP-131_707	ATGCAATAAATACAAATAAATATGAGATAATATTC[C/T]TATTTACATTATACAATATGGGTATAATAATAAAG
AX-165349997	AGCP-131_7693	AACTTTACTCGAATTTGAAAACTTCCAACAAAACT[A/G]GACAACTAATTAACCAACTGCAACTTAATTCTTAT
AX-165350951	AGCP-131_7693	AACTTTACTCGAATTTGAAAACTTCCAACAAAACT[A/G]GACAACTAATTAACCAACTGCAACTTAATTCTTAT
AX-165348419	AGCP-131_7733	ACTAATTAACCAACTGCAACTTAATTCTTATAATA[A/G]AGACCAGGAAAGAAAAGAATCAGCATTCCCACTCC
AX-165360251	AGCP-131_7733	ACTAATTAACCAACTGCAACTTAATTCTTATAATA[A/G]AGACCAGGAAAGAAAAGAATCAGCATTCCCACTCC
AX-165346029	AGCP-131_7783	AAGAATCAGCATTCCCACTCCCACACCACATCTTT[A/C]AACTGATCAGGATAAAAGAACAGAGACACCCAGCA
AX-165357006	AGCP-131_7783	AAGAATCAGCATTCCCACTCCCACACCACATCTTT[A/C]AACTGATCAGGATAAAAGAACAGAGACACCCAGCA
AX-165349343	AGCP-131_7880	ACAATTGGGAAAAAAAACCTACAATGATATATACA[A/T]GTAAAATCGTACTATTCACACAACCCCAAACATAA
AX-165356893	AGCP-131_7880	ACAATTGGGAAAAAAAACCTACAATGATATATACA[A/T]GTAAAATCGTACTATTCACACAACCCCAAACATAA
AX-165344331	AGCP-131_7907	TATATACATGTAAAATCGTACTATTCACACAACCC[C/T]AAACATAAAGAAATGAACTATAGAATCTAAGCCAA
AX-165356021	AGCP-131_7907	TATATACATGTAAAATCGTACTATTCACACAACCC[C/T]AAACATAAAGAAATGAACTATAGAATCTAAGCCAA
AX-165349000	AGCP-131_7925	TACTATTCACACAACCCCAAACATAAAGAAATGAA[C/T]TATAGAATCTAAGCCAAAATCATAAGATGAAACAG
AX-165355175	AGCP-131_7925	TACTATTCACACAACCCCAAACATAAAGAAATGAA[C/T]TATAGAATCTAAGCCAAAATCATAAGATGAAACAG
AX-165345976	AGCP-131_7968	TCTAAGCCAAAATCATAAGATGAAACAGAAATTAA[A/G]AGGTGTAATATGAATAGTGCTACTTGTTTTTGTAT
AX-165352849	AGCP-131_7968	TCTAAGCCAAAATCATAAGATGAAACAGAAATTAA[A/G]AGGTGTAATATGAATAGTGCTACTTGTTTTTGTAT
AX-165345018	AGCP-131_8053	AAAATGAACCAAACTAGAAAAAATACCTTGTTCAT[A/C]ATATTCCATTGACCAACTTGTGGAAGACAATCCTT
AX-165354756	AGCP-131_8053	AAAATGAACCAAACTAGAAAAAATACCTTGTTCAT[A/C]ATATTCCATTGACCAACTTGTGGAAGACAATCCTT
AX-165349694	AGCP-131_8097	TTGACCAACTTGTGGAAGACAATCCTTTTCTCTAC[C/T]TGTATCATGATATTTGAGCTGAAGGAAACATAATG
AX-165353262	AGCP-131_8097	TTGACCAACTTGTGGAAGACAATCCTTTTCTCTAC[C/T]TGTATCATGATATTTGAGCTGAAGGAAACATAATG
AX-123669691	AGCP-131_8554	TCAGCAGAGCAGTAATCTGTCGCTCATTCAACCTC[C/T]TTGAGTACCTTTGACCTTCCACTATCTTGCAAACC
AX-165357177	AGCP-131_8554	TCAGCAGAGCAGTAATCTGTCGCTCATTCAACCTC[C/T]TTGAGTACCTTTGACCTTCCACTATCTTGCAAACC
AX-165355794	AGCP-132_2087	GAATAAGGCATGAGCCTACAAATAAGAGAAGTAGT[C/T]GAGGGAGGGAATCTTATCAGTTGGAATGGTTTGGT
AX-165358823	AGCP-132_2087	GAATAAGGCATGAGCCTACAAATAAGAGAAGTAGT[C/T]GAGGGAGGGAATCTTATCAGTTGGAATGGTTTGGT
AX-165345909	AGCP-132_4206	TTAAAAGATATAAGTCCGTCATTGTTTACATCAAA[A/G]AGCATAAAAAATTCAGAAGGAGGGCAGCGTAGATG
AX-165353763	AGCP-132_4206	TTAAAAGATATAAGTCCGTCATTGTTTACATCAAA[A/G]AGCATAAAAAATTCAGAAGGAGGGCAGCGTAGATG
AX-165344530	AGCP-132_4520	TACTAATTCTCCTAATTCCATGTAAGATAATTATT[A/G]ATTATTAAATGAAACGGGAAAGTTATCTGATATCT
AX-165345132	AGCP-132_4520	TACTAATTCTCCTAATTCCATGTAAGATAATTATT[A/G]ATTATTAAATGAAACGGGAAAGTTATCTGATATCT
AX-165351516	AGCP-132_765	TAAAACGTGGATCATCATCCAATCCATCAACCCGT[C/T]CAAGCAACCTGCCTAGATTACTCATGTCAGCAGAA
AX-165357895	AGCP-132_765	TAAAACGTGGATCATCATCCAATCCATCAACCCGT[C/T]CAAGCAACCTGCCTAGATTACTCATGTCAGCAGAA
AX-165345430	AGCP-135_437	CAACCGCCTCGCGCTTTGCTTCTTGTTTTTCGATC[G/T]TCCCCTTCTTGTTGTAAATTCGGCATAGCACCCAA
AX-165358776	AGCP-135_437	CAACCGCCTCGCGCTTTGCTTCTTGTTTTTCGATC[G/T]TCCCCTTCTTGTTGTAAATTCGGCATAGCACCCAA
AX-165346562	AGCP-135_626	CTAGACACATCAATTATTGTTTGATGTTATGGGCC[A/C]AAAAAAAAAAAAAAAAAAGCCCACCAGCACATGCG
AX-165355999	AGCP-135_626	CTAGACACATCAATTATTGTTTGATGTTATGGGCC[A/C]AAAAAAAAAAAAAAAAAAGCCCACCAGCACATGCG
AX-165347201	AGCP-135_922	CGGCGAACGGAGCGATCCACATCGGCCAGACGATA[C/T]TCGTGCATGATCCAATTGGTTTTGTCTCCTTTCGG
AX-165359277	AGCP-135_922	CGGCGAACGGAGCGATCCACATCGGCCAGACGATA[C/T]TCGTGCATGATCCAATTGGTTTTGTCTCCTTTCGG
AX-123698356	AGCP-136_1118	AGTAGTAGCCACAAAGAGTTCTGAAGTAGCCACGT[A/G]TCTAGGCATTGAGTATCAATTATATTTCCTTTCAA
AX-165351148	AGCP-136_1118	AGTAGTAGCCACAAAGAGTTCTGAAGTAGCCACGT[A/G]TCTAGGCATTGAGTATCAATTATATTTCCTTTCAA
AX-165356856	AGCP-136_126	TCAATTTGGTTACCGGCCATCCATAGAATCAAAGG[A/T]GTCTGCAAATCCAGCAGGTTTGAAGGGGATGCTTG
AX-165360960	AGCP-136_126	TCAATTTGGTTACCGGCCATCCATAGAATCAAAGG[A/T]GTCTGCAAATCCAGCAGGTTTGAAGGGGATGCTTG
AX-165346555	AGCP-136_1352	GCATACTCAGGTGCAAGATATCCAAATGTTCCAGC[C/T]AACCGTGTCTCAACAGAATACTTCCCGTCTGGTGC
AX-165354670	AGCP-136_1352	GCATACTCAGGTGCAAGATATCCAAATGTTCCAGC[C/T]AACCGTGTCTCAACAGAATACTTCCCGTCTGGTGC
AX-165353038	AGCP-136_1829	TCCCCCTTATAAACCACTCCAAACCCTCCCCTGCC[C/T]AAAATGTTCTCCTCACTGAAATTATTTGTCACCTG
AX-165361290	AGCP-136_1829	TCCCCCTTATAAACCACTCCAAACCCTCCCCTGCC[C/T]AAAATGTTCTCCTCACTGAAATTATTTGTCACCTG
AX-123671292	AGCP-136_2253	CAGGACTAAGAGGCTTCCCAAGCAAAGCATTACCC[A/G]CAGTCAATAACTTCACCTTGGACGCGAACTTAGGA
AX-165359041	AGCP-136_2253	CAGGACTAAGAGGCTTCCCAAGCAAAGCATTACCC[A/G]CAGTCAATAACTTCACCTTGGACGCGAACTTAGGA
AX-165348422	AGCP-136_2480	AAACCCTGCTTAGCAAAATTCACAGTAACAATCTT[A/C]CCCTCAGCACACACCACAAAATTCCAACCATCACA
AX-165356223	AGCP-136_2480	AAACCCTGCTTAGCAAAATTCACAGTAACAATCTT[A/C]CCCTCAGCACACACCACAAAATTCCAACCATCACA
AX-165348004	AGCP-136_382	CTTTGGTATGGTTCACGATTGGTGCAATGGCCTGC[C/T]AGCTCAGCCACTTTATATATGCTCACCATGGTTTC
AX-165359805	AGCP-136_382	CTTTGGTATGGTTCACGATTGGTGCAATGGCCTGC[C/T]AGCTCAGCCACTTTATATATGCTCACCATGGTTTC
AX-165349260	AGCP-136_3896	TATGATTAATAAATCACTAATTTAATTCTTAAATA[A/T]TAGTTTTTAAAAGATAAAATATTTTTAAATCTATA
AX-165355193	AGCP-136_3896	TATGATTAATAAATCACTAATTTAATTCTTAAATA[A/T]TAGTTTTTAAAAGATAAAATATTTTTAAATCTATA
AX-165349585	AGCP-136_514	CGACGGAACCATGTAACCAAATGAGACCTTTCATC[A/C]GGCACAGTATCATCCAATGCCTTTCTACCGGTGAT
AX-165357009	AGCP-136_514	CGACGGAACCATGTAACCAAATGAGACCTTTCATC[A/C]GGCACAGTATCATCCAATGCCTTTCTACCGGTGAT
AX-165348616	AGCP-140_1063	CAAGTAAGCCTTGAATGATGACTTGGGTAAGTTTA[A/G]GACAGGGTGGTAGAGGAAGGTGATGTTTAGAATTA
AX-165359661	AGCP-140_1063	CAAGTAAGCCTTGAATGATGACTTGGGTAAGTTTA[A/G]GACAGGGTGGTAGAGGAAGGTGATGTTTAGAATTA
AX-165345965	AGCP-140_1076	AATGATGACTTGGGTAAGTTTAGGACAGGGTGGTA[A/G]AGGAAGGTGATGTTTAGAATTATGGCAATGACAAA
AX-165353322	AGCP-140_1076	AATGATGACTTGGGTAAGTTTAGGACAGGGTGGTA[A/G]AGGAAGGTGATGTTTAGAATTATGGCAATGACAAA
AX-165349865	AGCP-140_1091	AAGTTTAGGACAGGGTGGTAGAGGAAGGTGATGTT[A/T]AGAATTATGGCAATGACAAAACAAGAGACTGAAAA
AX-165358571	AGCP-140_1091	AAGTTTAGGACAGGGTGGTAGAGGAAGGTGATGTT[A/T]AGAATTATGGCAATGACAAAACAAGAGACTGAAAA
AX-165344219	AGCP-140_1253	AACATAGAGAAGCAAAGTCCAGCAAAGAAAGTTAT[A/T]GCCAATCCAATCAAAGTGCTCTTCCCAAAAACCTG
AX-165348582	AGCP-140_1253	AACATAGAGAAGCAAAGTCCAGCAAAGAAAGTTAT[A/T]GCCAATCCAATCAAAGTGCTCTTCCCAAAAACCTG
AX-165343066	AGCP-140_1265	CAAAGTCCAGCAAAGAAAGTTATTGCCAATCCAAT[C/G]AAAGTGCTCTTCCCAAAAACCTGCACCAGAATTTA
AX-165354854	AGCP-140_1265	CAAAGTCCAGCAAAGAAAGTTATTGCCAATCCAAT[C/G]AAAGTGCTCTTCCCAAAAACCTGCACCAGAATTTA
AX-165351055	AGCP-140_2221	TCTTTGTAATCACTTGAGAAATTGTTGAGCTTGGC[C/T]TTATTATCAGCAGTATTAGATGAATGAACAGCAGA
AX-165355243	AGCP-140_2221	TCTTTGTAATCACTTGAGAAATTGTTGAGCTTGGC[C/T]TTATTATCAGCAGTATTAGATGAATGAACAGCAGA
AX-165343237	AGCP-140_2284	ACAGCAGAACCTAGAAAAACTGCAATCAAAAAGCA[A/T]CCAACTCCTGGGAAAAGGATCTCAGCTTTATTGAT
AX-165358827	AGCP-140_2284	ACAGCAGAACCTAGAAAAACTGCAATCAAAAAGCA[A/T]CCAACTCCTGGGAAAAGGATCTCAGCTTTATTGAT
AX-165343345	AGCP-140_2302	ACTGCAATCAAAAAGCAACCAACTCCTGGGAAAAG[A/G]ATCTCAGCTTTATTGATTTTGTCATCCAAAAAGTA
AX-165349986	AGCP-140_2302	ACTGCAATCAAAAAGCAACCAACTCCTGGGAAAAG[A/G]ATCTCAGCTTTATTGATTTTGTCATCCAAAAAGTA
AX-165346387	AGCP-140_2320	CCAACTCCTGGGAAAAGGATCTCAGCTTTATTGAT[C/T]TTGTCATCCAAAAAGTAATTCAAGCTTGTGCCTGT
AX-165349582	AGCP-140_2320	CCAACTCCTGGGAAAAGGATCTCAGCTTTATTGAT[C/T]TTGTCATCCAAAAAGTAATTCAAGCTTGTGCCTGT
AX-165347811	AGCP-140_3171	ATAAACCTGCTCTTCAGTTTATTTTGAAAAGGAGA[C/G]TGTAGATGCATCCTTGAAGGCTTAAAGAAAATCAG
AX-165347951	AGCP-140_3171	ATAAACCTGCTCTTCAGTTTATTTTGAAAAGGAGA[C/G]TGTAGATGCATCCTTGAAGGCTTAAAGAAAATCAG
AX-165353054	AGCP-140_3189	TTATTTTGAAAAGGAGAGTGTAGATGCATCCTTGA[A/G]GGCTTAAAGAAAATCAGGCACAGGCTGTGAAGGAG
AX-123684284	AGCP-140_3189	TTATTTTGAAAAGGAGAGTGTAGATGCATCCTTGA[A/G]GGCTTAAAGAAAATCAGGCACAGGCTGTGAAGGAG
AX-165349093	AGCP-140_3969	CAAATCATATGATTCAGCGATTCATTATTTTTTTC[A/T]TTTTTACCTTAGTTTTACCAATTCTCATAAAAAAT
AX-165358782	AGCP-140_3969	CAAATCATATGATTCAGCGATTCATTATTTTTTTC[A/T]TTTTTACCTTAGTTTTACCAATTCTCATAAAAAAT
AX-165352278	AGCP-140_3986	CGATTCATTATTTTTTTCATTTTTACCTTAGTTTT[A/G]CCAATTCTCATAAAAAATTAAGTCATATAAGCTTA
AX-165357388	AGCP-140_3986	CGATTCATTATTTTTTTCATTTTTACCTTAGTTTT[A/G]CCAATTCTCATAAAAAATTAAGTCATATAAGCTTA
AX-165348913	AGCP-140_4644	CCCCAAGAAGAAAAGAGCCAAGAACATGCATGCTA[C/T]GGCTCCTCCTTTGCTCTCCACCAAATACATTTTCA
AX-165351754	AGCP-140_4644	CCCCAAGAAGAAAAGAGCCAAGAACATGCATGCTA[C/T]GGCTCCTCCTTTGCTCTCCACCAAATACATTTTCA
AX-165344043	AGCP-141_2821	CCCCCCCTTGAGCTAACTTCTGATTGAGTGAGCAC[A/G]TTTGGATAAACTTTTCCATAAATACTTATAAGAGA
AX-165349025	AGCP-141_2821	CCCCCCCTTGAGCTAACTTCTGATTGAGTGAGCAC[A/G]TTTGGATAAACTTTTCCATAAATACTTATAAGAGA
AX-165352267	AGCP-141_2974	CTCAAATTAACTTTTAAAAAAAATCATTTTAACTT[A/G]TGCATAAGTTAATTTTAACTTATAAAGAAACTTAT
AX-165357621	AGCP-141_2974	CTCAAATTAACTTTTAAAAAAAATCATTTTAACTT[A/G]TGCATAAGTTAATTTTAACTTATAAAGAAACTTAT
AX-165359527	AGCP-141_2998	CATTTTAACTTATGCATAAGTTAATTTTAACTTAT[A/G]AAGAAACTTATTTCATTTTTTCTTTCTATTTTCTT
AX-165359603	AGCP-141_2998	CATTTTAACTTATGCATAAGTTAATTTTAACTTAT[A/G]AAGAAACTTATTTCATTTTTTCTTTCTATTTTCTT
AX-165357793	AGCP-141_4959	GAGAGAGATTACCAGAGGATGAAGAAACGGAGAGG[G/T]GGTGGAGCGATGGGGGAAGACATGAAGAAGGAAGG
AX-165361366	AGCP-141_4959	GAGAGAGATTACCAGAGGATGAAGAAACGGAGAGG[G/T]GGTGGAGCGATGGGGGAAGACATGAAGAAGGAAGG
AX-165348612	AGCP-143_1065	GCTCATCATTATGAACATTAGTATCCAATTCATTA[G/T]CTGATAACCGAATTGGATCAACATCAGCCACATTA
AX-165360062	AGCP-143_1065	GCTCATCATTATGAACATTAGTATCCAATTCATTA[G/T]CTGATAACCGAATTGGATCAACATCAGCCACATTA
AX-165347247	AGCP-143_1092	ATTCATTAGCTGATAACCGAATTGGATCAACATCA[A/G]CCACATTACCATCTTCCTTAGGTGTAGACTTCTCC
AX-165356910	AGCP-143_1092	ATTCATTAGCTGATAACCGAATTGGATCAACATCA[A/G]CCACATTACCATCTTCCTTAGGTGTAGACTTCTCC
AX-165344216	AGCP-143_1154	GACTTCTCCATCTTATCAATGTCTTCAATGGTTTG[A/G]TCTTCCATGAACTGCACATCACGACTTCTAACAAG
AX-165350792	AGCP-143_1154	GACTTCTCCATCTTATCAATGTCTTCAATGGTTTG[A/G]TCTTCCATGAACTGCACATCACGACTTCTAACAAG
AX-165349532	AGCP-143_778	AGATTTCATCTCATCCTGCATAACATCCAACCACT[G/T]TTGCTTTTCTTCACTCTCAATGGCCTCCTCATAAC
AX-165355739	AGCP-143_778	AGATTTCATCTCATCCTGCATAACATCCAACCACT[G/T]TTGCTTTTCTTCACTCTCAATGGCCTCCTCATAAC
AX-165347512	AGCP-143_830	TCAATGGCCTCCTCATAACATTCAAGTTCTCCCTC[A/G]TCAGTCAACATCACATACTCATTAGGAGTGTACTT
AX-165360831	AGCP-143_830	TCAATGGCCTCCTCATAACATTCAAGTTCTCCCTC[A/G]TCAGTCAACATCACATACTCATTAGGAGTGTACTT
AX-165350741	AGCP-143_870	TCAACATCACATACTCATTAGGAGTGTACTTCTTA[G/T]AAGGTTGTTTTGGTCTGGTAGATCTCCTGGGTTGA
AX-165353192	AGCP-143_870	TCAACATCACATACTCATTAGGAGTGTACTTCTTA[G/T]AAGGTTGTTTTGGTCTGGTAGATCTCCTGGGTTGA
AX-165354760	AGCP-143_899	TTCTTAGAAGGTTGTTTTGGTCTGGTAGATCTCCT[A/G]GGTTGAACTTGTGGTGGCTCAGGTGCATCATCATG
AX-165360541	AGCP-143_899	TTCTTAGAAGGTTGTTTTGGTCTGGTAGATCTCCT[A/G]GGTTGAACTTGTGGTGGCTCAGGTGCATCATCATG
AX-165359905	AGCP-145_1901	TGCAGTTCTGGACTAGCTAATTGCAAGAAGCAGAA[G/T]ACCCCAGTAACTACGCCCTCTGCATCCAATTTCTT
AX-165360555	AGCP-145_1901	TGCAGTTCTGGACTAGCTAATTGCAAGAAGCAGAA[G/T]ACCCCAGTAACTACGCCCTCTGCATCCAATTTCTT
AX-165354219	AGCP-145_2108	CGACAAGAAGCTATTTGGGTCCCAAAAACCTCTCC[C/T]AAAAGCATTTTATCCATCACCTCTTCTCGTTTCCA
AX-165356063	AGCP-145_2108	CGACAAGAAGCTATTTGGGTCCCAAAAACCTCTCC[C/T]AAAAGCATTTTATCCATCACCTCTTCTCGTTTCCA
AX-165345523	AGCP-145_2132	AAAACCTCTCCTAAAAGCATTTTATCCATCACCTC[C/T]TCTCGTTTCCATCCAGTTAATTTTATCATAGCTGA
AX-165348502	AGCP-145_2132	AAAACCTCTCCTAAAAGCATTTTATCCATCACCTC[C/T]TCTCGTTTCCATCCAGTTAATTTTATCATAGCTGA
AX-165345739	AGCP-145_2264	GGATTCTGTACAATTGCCTTGTAATCACCTTCAAT[A/T]CGGGTGAATTTGTCCATCACTGTCTTCTGAGCAGT
AX-165359036	AGCP-145_2264	GGATTCTGTACAATTGCCTTGTAATCACCTTCAAT[A/T]CGGGTGAATTTGTCCATCACTGTCTTCTGAGCAGT
AX-165349184	AGCP-145_2351	AAACAAACACCCACAACATTGTCTTGAAGATCCCT[A/G]CTTGCACAAGCATTAACGACCAAGCTTATAGGACC
AX-165359906	AGCP-145_2351	AAACAAACACCCACAACATTGTCTTGAAGATCCCT[A/G]CTTGCACAAGCATTAACGACCAAGCTTATAGGACC
AX-165347235	AGCP-145_2432	TTCAAGTCATGTGTTTTGATCTCAAATTGGACATT[C/T]TTCTCTTCCTCACCTAATCACATTGTAGCACAACA
AX-165352245	AGCP-145_2432	TTCAAGTCATGTGTTTTGATCTCAAATTGGACATT[C/T]TTCTCTTCCTCACCTAATCACATTGTAGCACAACA
AX-165349827	AGCP-145_2913	ACAGAAAAATCCTCAACAAGCATGAGTAAATGCTT[C/T]CCAATAGCTTTCTCAACTGGAAGACCTGTCAACTC
AX-165358840	AGCP-145_2913	ACAGAAAAATCCTCAACAAGCATGAGTAAATGCTT[C/T]CCAATAGCTTTCTCAACTGGAAGACCTGTCAACTC
AX-165348392	AGCP-145_3045	GTTGCTGTTTCAATTAACCTCACCATCTCACTTGT[C/T]ACTGCTTCCAGCTCTTGCATCCCTTCAATCTTCAA
AX-165352541	AGCP-145_3045	GTTGCTGTTTCAATTAACCTCACCATCTCACTTGT[C/T]ACTGCTTCCAGCTCTTGCATCCCTTCAATCTTCAA
AX-165342809	AGCP-145_3072	TCACTTGTCACTGCTTCCAGCTCTTGCATCCCTTC[A/T]ATCTTCAAATCACCTAGTCTTGTATTGATAGCATA
AX-165360556	AGCP-145_3072	TCACTTGTCACTGCTTCCAGCTCTTGCATCCCTTC[A/T]ATCTTCAAATCACCTAGTCTTGTATTGATAGCATA
AX-165355708	AGCP-145_314	TTTCTGGAACCCCAAAACCATCATGTGTTATGCTG[C/G]AAAGAAGAACAAAGGCAAATTGCTTATATATAATC
AX-165357411	AGCP-145_314	TTTCTGGAACCCCAAAACCATCATGTGTTATGCTG[C/G]AAAGAAGAACAAAGGCAAATTGCTTATATATAATC
AX-165355180	AGCP-145_3224	GTCCTTCCAGGGCAAGCTCCTAGTCTTCACAACTT[C/G]AAGGAAAGCCTTGAATGATGATCTTGGATGCATCC
AX-165357559	AGCP-145_3224	GTCCTTCCAGGGCAAGCTCCTAGTCTTCACAACTT[C/G]AAGGAAAGCCTTGAATGATGATCTTGGATGCATCC
AX-165357787	AGCP-145_3273	AATGATGATCTTGGATGCATCCTCCTACCATCATC[C/T]TTTTCACCAGGCTCATGCTTTGCACCACCCCATCG
AX-165358456	AGCP-145_3273	AATGATGATCTTGGATGCATCCTCCTACCATCATC[C/T]TTTTCACCAGGCTCATGCTTTGCACCACCCCATCG
AX-165359549	AGCP-145_3285	GGATGCATCCTCCTACCATCATCCTTTTCACCAGG[C/T]TCATGCTTTGCACCACCCCATCGGATTTCAGCCGC
AX-165359828	AGCP-145_3285	GGATGCATCCTCCTACCATCATCCTTTTCACCAGG[C/T]TCATGCTTTGCACCACCCCATCGGATTTCAGCCGC
AX-165348906	AGCP-145_3447	GGGAAGCCTGCATCAGACAAGCTATCTGTACTCAA[A/G]CCTGTGGAATCCCTATGGAACTCAGAGAGCCACAA
AX-165357821	AGCP-145_3447	GGGAAGCCTGCATCAGACAAGCTATCTGTACTCAA[A/G]CCTGTGGAATCCCTATGGAACTCAGAGAGCCACAA
AX-165344101	AGCP-145_3633	GACACTATGCCTAGGGGCGCATCTCGCATCAGCAT[A/G]TCACACAAGAGTGTTTGAGTCCTCAGGATGTTCTT
AX-165359500	AGCP-145_3633	GACACTATGCCTAGGGGCGCATCTCGCATCAGCAT[A/G]TCACACAAGAGTGTTTGAGTCCTCAGGATGTTCTT
AX-165349597	AGCP-145_3720	TCTATCTCAAGTTCTTTGTTCACATGGATGGCAAA[C/T]ACTTGAGCCAGGAATTCACAAGCATACCTAAGAGG
AX-165356447	AGCP-145_3720	TCTATCTCAAGTTCTTTGTTCACATGGATGGCAAA[C/T]ACTTGAGCCAGGAATTCACAAGCATACCTAAGAGG
AX-165352347	AGCP-145_3732	TCTTTGTTCACATGGATGGCAAATACTTGAGCCAG[A/G]AATTCACAAGCATACCTAAGAGGGAAAGGAACAAA
AX-165353216	AGCP-145_3732	TCTTTGTTCACATGGATGGCAAATACTTGAGCCAG[A/G]AATTCACAAGCATACCTAAGAGGGAAAGGAACAAA
AX-165356798	AGCP-145_3819	TGGCAAACCACTAAACCCCAGAGTCTCTTTCTCTT[C/T]TGTGGCTGAACAGCATCAGAGCCACTATCCCCATC
AX-165360646	AGCP-145_3819	TGGCAAACCACTAAACCCCAGAGTCTCTTTCTCTT[C/T]TGTGGCTGAACAGCATCAGAGCCACTATCCCCATC
AX-165348190	AGCP-145_3858	GGCTGAACAGCATCAGAGCCACTATCCCCATCTTC[A/T]TCATTGTCATTGACCACAACTGCCATAACCAAGGA
AX-165361329	AGCP-145_3858	GGCTGAACAGCATCAGAGCCACTATCCCCATCTTC[A/T]TCATTGTCATTGACCACAACTGCCATAACCAAGGA
AX-165354476	AGCP-145_3873	GAGCCACTATCCCCATCTTCATCATTGTCATTGAC[C/T]ACAACTGCCATAACCAAGGAAGCACTAGATTTCAT
AX-165359849	AGCP-145_3873	GAGCCACTATCCCCATCTTCATCATTGTCATTGAC[C/T]ACAACTGCCATAACCAAGGAAGCACTAGATTTCAT
AX-165344853	AGCP-145_4182	TCACCGTGATCATCATCATGAAATTTATAAGCCAT[C/T]ACCCTGTCATAGCCTGTGAGTTCAAAAACTTCTTG
AX-165352135	AGCP-145_4182	TCACCGTGATCATCATCATGAAATTTATAAGCCAT[C/T]ACCCTGTCATAGCCTGTGAGTTCAAAAACTTCTTG
AX-165347218	AGCP-145_4605	ACCATAGTGAGCATTTCAGGTGCATTCTCACTGTA[A/T]GCAATGACCTTACATGTTTTCTCATCTAATGCTAG
AX-165354209	AGCP-145_4605	ACCATAGTGAGCATTTCAGGTGCATTCTCACTGTA[A/T]GCAATGACCTTACATGTTTTCTCATCTAATGCTAG
AX-165347370	AGCP-145_4812	TCAAAAGAGCTACCTGATTCCTCGAAAGTTGCATG[C/G]AGTTTTGCATCTAAAGTTGTCTGAGCAATAACCCT
AX-165348830	AGCP-145_4812	TCAAAAGAGCTACCTGATTCCTCGAAAGTTGCATG[C/G]AGTTTTGCATCTAAAGTTGTCTGAGCAATAACCCT
AX-165348132	AGCP-145_4826	TGATTCCTCGAAAGTTGCATGCAGTTTTGCATCTA[A/C]AGTTGTCTGAGCAATAACCCTAGCACTGTGCCTTG
AX-165349653	AGCP-145_4826	TGATTCCTCGAAAGTTGCATGCAGTTTTGCATCTA[A/C]AGTTGTCTGAGCAATAACCCTAGCACTGTGCCTTG
AX-165355934	AGCP-145_4887	CTGTGCCTTGATGATCTGCCAGAATTGTTGCTGGA[C/T]GATTGGCTAGGCCTTGAGGAGGACATTGTCACCTC
AX-165357447	AGCP-145_4887	CTGTGCCTTGATGATCTGCCAGAATTGTTGCTGGA[C/T]GATTGGCTAGGCCTTGAGGAGGACATTGTCACCTC
AX-165352338	AGCP-145_5301	AAAGCATAAAACTAGTTTTTTTTTTTTTTTTTTTT[G/T]CAATTTTCTTTTCTTTTTTCCCACTTTAATTTTCA
AX-165354184	AGCP-145_5301	AAAGCATAAAACTAGTTTTTTTTTTTTTTTTTTTT[G/T]CAATTTTCTTTTCTTTTTTCCCACTTTAATTTTCA
AX-165343877	AGCP-145_5314	AGTTTTTTTTTTTTTTTTTTTTGCAATTTTCTTTT[C/T]TTTTTTCCCACTTTAATTTTCAGGAACAGTGATTG
AX-165360051	AGCP-145_5314	AGTTTTTTTTTTTTTTTTTTTTGCAATTTTCTTTT[C/T]TTTTTTCCCACTTTAATTTTCAGGAACAGTGATTG
AX-165352995	AGCP-146_125	TGCAAAGCACTTAAGTGCAAGCGGGAAGAGGAGAG[C/G]CACACAAGCACTTGTTATGAGCGTAGGAAGACGCA
AX-165359329	AGCP-146_125	TGCAAAGCACTTAAGTGCAAGCGGGAAGAGGAGAG[C/G]CACACAAGCACTTGTTATGAGCGTAGGAAGACGCA
AX-165349051	AGCP-146_136	TAAGTGCAAGCGGGAAGAGGAGAGCCACACAAGCA[C/T]TTGTTATGAGCGTAGGAAGACGCATCAAATCTTTG
AX-165359338	AGCP-146_136	TAAGTGCAAGCGGGAAGAGGAGAGCCACACAAGCA[C/T]TTGTTATGAGCGTAGGAAGACGCATCAAATCTTTG
AX-165360458	AGCP-146_507	AATCTTCCCGCTGAGGCGGTTGCGGGAGAGCGTCA[G/T]CGACGTGAACAGACTCGAGAACGAGCCGTACGAGT
AX-165361493	AGCP-146_507	AATCTTCCCGCTGAGGCGGTTGCGGGAGAGCGTCA[G/T]CGACGTGAACAGACTCGAGAACGAGCCGTACGAGT
AX-165360356	AGCP-146_613	GTGATTCCGACGAGATTGGGCAGCGAAGAGAGGGA[A/G]GCAGGGAGGGAACCGGTGAGGGCGTTGTAGGAGAA
AX-165361092	AGCP-146_613	GTGATTCCGACGAGATTGGGCAGCGAAGAGAGGGA[A/G]GCAGGGAGGGAACCGGTGAGGGCGTTGTAGGAGAA
AX-165354025	AGCP-146_705	GATTTGTGAAAAGAAATCGGGTATCTGGCCGGAGA[C/T]GTTGGTCTGGGAAATATAGAGATAACGGAGTTTGG
AX-165357265	AGCP-146_705	GATTTGTGAAAAGAAATCGGGTATCTGGCCGGAGA[C/T]GTTGGTCTGGGAAATATAGAGATAACGGAGTTTGG
AX-165345704	AGCP-148_1806	AGTTACTAAGCCAGATAAAGACAATAAATTAAAAT[G/T]AAAATATTTAATTGTTCACCTTCAACAGTGCCAAT
AX-165355105	AGCP-148_1806	AGTTACTAAGCCAGATAAAGACAATAAATTAAAAT[G/T]AAAATATTTAATTGTTCACCTTCAACAGTGCCAAT
AX-165356402	AGCP-148_2795	TACATCCCCTCACACCCAAAATTATTGAACTTGAT[A/G]CTAGTATAACTGGAGGGTGGCCCTTCTAGGAGATC
AX-165360329	AGCP-148_2795	TACATCCCCTCACACCCAAAATTATTGAACTTGAT[A/G]CTAGTATAACTGGAGGGTGGCCCTTCTAGGAGATC
AX-165344426	AGCP-148_3030	GTAATTAGTGTGAATCAATTTTATTTTATTTTTTT[C/T]GTTTTCACTTGTATTTTAGTAGGGACTATGGACGA
AX-165359004	AGCP-148_3030	GTAATTAGTGTGAATCAATTTTATTTTATTTTTTT[C/T]GTTTTCACTTGTATTTTAGTAGGGACTATGGACGA
AX-165344488	AGCP-148_5274	ACTACTAAGGTTTGTTTGGATAAACTTTTCCAAAA[A/T]TACTTCTAGGAGAAAAAATATAAGAAAACTAAAAT
AX-165353585	AGCP-148_5274	ACTACTAAGGTTTGTTTGGATAAACTTTTCCAAAA[A/T]TACTTCTAGGAGAAAAAATATAAGAAAACTAAAAT
AX-165343151	AGCP-148_5330	TAAGAAAACTAAAATAATCTTCTTCATAAGCTAAA[A/G]CTAACTTATACATAAGTTATAAATAAGATTTTAAA
AX-165348250	AGCP-148_5330	TAAGAAAACTAAAATAATCTTCTTCATAAGCTAAA[A/G]CTAACTTATACATAAGTTATAAATAAGATTTTAAA
AX-165344712	AGCP-148_5350	TCTTCATAAGCTAAAGCTAACTTATACATAAGTTA[A/T]AAATAAGATTTTAAAGAAGCTAATAGGAGATAACT
AX-165360928	AGCP-148_5350	TCTTCATAAGCTAAAGCTAACTTATACATAAGTTA[A/T]AAATAAGATTTTAAAGAAGCTAATAGGAGATAACT
AX-165350507	AGCP-148_5363	AAGCTAACTTATACATAAGTTATAAATAAGATTTT[A/G]AAGAAGCTAATAGGAGATAACTCCTACAAATTAGC
AX-165356123	AGCP-148_5363	AAGCTAACTTATACATAAGTTATAAATAAGATTTT[A/G]AAGAAGCTAATAGGAGATAACTCCTACAAATTAGC
AX-165346115	AGCP-148_5770	GAACTAAATTTAGAAATAAAATACCGCACAGAAAA[A/G]AGAGAGAGAGAGAAGTTGCATTTTACCAAAGCAGC
AX-165359017	AGCP-148_5770	GAACTAAATTTAGAAATAAAATACCGCACAGAAAA[A/G]AGAGAGAGAGAGAAGTTGCATTTTACCAAAGCAGC
AX-165344871	AGCP-148_5824	CATTTTACCAAAGCAGCGGCCGTATCATTCGAGCT[G/T]TCCACGAAATCTTCATTGTTCGATAAAACCTCCGT
AX-165356737	AGCP-148_5824	CATTTTACCAAAGCAGCGGCCGTATCATTCGAGCT[G/T]TCCACGAAATCTTCATTGTTCGATAAAACCTCCGT
AX-165347262	AGCP-149_398	TTCCTGAAGACTCTAATGGCAATGTGGATCCAATG[G/T]TACCACCACCCCCAATGCTCGATTGAAATGGTAGA
AX-165357801	AGCP-149_398	TTCCTGAAGACTCTAATGGCAATGTGGATCCAATG[G/T]TACCACCACCCCCAATGCTCGATTGAAATGGTAGA
AX-165344382	AGCP-149_418	AATGTGGATCCAATGGTACCACCACCCCCAATGCT[C/G]GATTGAAATGGTAGATTGGGATTAGACAAAGGACG
AX-165361497	AGCP-149_418	AATGTGGATCCAATGGTACCACCACCCCCAATGCT[C/G]GATTGAAATGGTAGATTGGGATTAGACAAAGGACG
AX-165343730	AGCP-149_436	CCACCACCCCCAATGCTCGATTGAAATGGTAGATT[C/G]GGATTAGACAAAGGACGAATATTAGGTGAATTGTG
AX-165360693	AGCP-149_436	CCACCACCCCCAATGCTCGATTGAAATGGTAGATT[C/G]GGATTAGACAAAGGACGAATATTAGGTGAATTGTG
AX-165343979	AGCP-149_587	CTCGATCCATGCATTTACTTCAAGTTCCTTCCCGT[G/T]CTGATCCCAATATTCAACACCACTTAGCTGTTACC
AX-165359131	AGCP-149_587	CTCGATCCATGCATTTACTTCAAGTTCCTTCCCGT[G/T]CTGATCCCAATATTCAACACCACTTAGCTGTTACC
AX-165344419	AGCP-150_13722	TGTGAGGTAATAATATACACACGACAATTCCTTTT[C/T]TGGATACATTATTATTTTACGCAATTTTTTCTTTT
AX-165350639	AGCP-150_13722	TGTGAGGTAATAATATACACACGACAATTCCTTTT[C/T]TGGATACATTATTATTTTACGCAATTTTTTCTTTT
AX-165357632	AGCP-150_1466	TCAAATTGTCTTATTCAAACTAAGAATTTAAAATT[A/C]AAAAAAAAAATTGAATTGATTTGTCCAAATAAAAC
AX-165359819	AGCP-150_1466	TCAAATTGTCTTATTCAAACTAAGAATTTAAAATT[A/C]AAAAAAAAAATTGAATTGATTTGTCCAAATAAAAC
AX-123668955	AGCP-150_2814	TGGTGAGTGTTCAGTATGTATGTCAAATTTAGATT[C/T]TTCTTACTCAACGCATCTATGATAGGCGCAGCTTC
AX-165343681	AGCP-150_2814	TGGTGAGTGTTCAGTATGTATGTCAAATTTAGATT[C/T]TTCTTACTCAACGCATCTATGATAGGCGCAGCTTC
AX-165351418	AGCP-150_3850	CATCGAATGCGAGGCGAGAGATGAGGAAACGATGA[A/G]AGACGAGAAAGCGCGTTCTAATTAAATAAAGAAAA
AX-165359252	AGCP-150_3850	CATCGAATGCGAGGCGAGAGATGAGGAAACGATGA[A/G]AGACGAGAAAGCGCGTTCTAATTAAATAAAGAAAA
AX-165353967	AGCP-150_3909	AAATAAAGAAAATGAGAATAGTGTGTGTGTGTGTG[A/T]GAGAGAGAGAGAGAGAGAGAGAGAGAGAGCAATCG
AX-105099439	AGCP-150_3909	AAATAAAGAAAATGAGAATAGTGTGTGTGTGTGTG[A/T]GAGAGAGAGAGAGAGAGAGAGAGAGAGAGCAATCG
AX-165356022	AGCP-150_3952	AGAGAGAGAGAGAGAGAGAGAGCAATCGATCGGCA[A/G]AAGAGAGATGAATGTGAGGAATTTGCAGAAAGGGA
AX-165356746	AGCP-150_3952	AGAGAGAGAGAGAGAGAGAGAGCAATCGATCGGCA[A/G]AAGAGAGATGAATGTGAGGAATTTGCAGAAAGGGA
AX-165356216	AGCP-150_4184	ACCTTCATTTTAAATTCTTTATATTCTTCTTCTCC[C/T]TTTTTTTTTAATTATTTTTTGTGCTTATATCATTC
AX-165357903	AGCP-150_4184	ACCTTCATTTTAAATTCTTTATATTCTTCTTCTCC[C/T]TTTTTTTTTAATTATTTTTTGTGCTTATATCATTC
AX-165350176	AGCP-150_4458	TTGATATTCATTGAACTCATACATTAAACTGTTTT[C/T]AACATTAGATATTTTTTTTCCTCTTCTTTCCTCCT
AX-165351335	AGCP-150_4458	TTGATATTCATTGAACTCATACATTAAACTGTTTT[C/T]AACATTAGATATTTTTTTTCCTCTTCTTTCCTCCT
AX-165351155	AGCP-150_5010	ATAAAGTGAATCTTTATTTGTTTCGATGCAACAAT[A/C]AATTTTTATGATGAAATAAGCAAAAGTTATATTAT
AX-165353846	AGCP-150_5010	ATAAAGTGAATCTTTATTTGTTTCGATGCAACAAT[A/C]AATTTTTATGATGAAATAAGCAAAAGTTATATTAT
AX-165355808	AGCP-150_6212	TAAGTTTAATTTTAAGCTCCAGTTTTATAGAAAGA[A/T]ACATAATTAAGAAAAAAAAATTCCATTAGAAGTAA
AX-165356573	AGCP-150_6212	TAAGTTTAATTTTAAGCTCCAGTTTTATAGAAAGA[A/T]ACATAATTAAGAAAAAAAAATTCCATTAGAAGTAA
AX-165357746	AGCP-150_6315	AATATGATGTTAAAAAATTTGCTTTACCTCAGTTC[A/G]CATTAGCTGGTTAATGACAAACATGCGATGCCGTA
AX-165360897	AGCP-150_6315	AATATGATGTTAAAAAATTTGCTTTACCTCAGTTC[A/G]CATTAGCTGGTTAATGACAAACATGCGATGCCGTA
AX-165348708	AGCP-150_6707	AATTAACTCAATTATATAATTTTTAATAAATTTTG[A/T]TAATAATAAAATATGTTAAAATATATACTAGAAAA
AX-165351082	AGCP-150_6707	AATTAACTCAATTATATAATTTTTAATAAATTTTG[A/T]TAATAATAAAATATGTTAAAATATATACTAGAAAA
AX-165348298	AGCP-150_7223	TAGAGATTGTAGTAATGTACTAAAAAATTCATTTT[C/T]TTTTTTTTTTTTCATTGCCCCTTTTCGGTTACAGA
AX-165361188	AGCP-150_7223	TAGAGATTGTAGTAATGTACTAAAAAATTCATTTT[C/T]TTTTTTTTTTTTCATTGCCCCTTTTCGGTTACAGA
AX-165348687	AGCP-150_7471	ACAACACTCAAAAAACTTCAAAGATGCATTTTATT[G/T]CTGCAGTTACTCCTCGGTCACCTACCTAGGGTGCA
AX-165361318	AGCP-150_7471	ACAACACTCAAAAAACTTCAAAGATGCATTTTATT[G/T]CTGCAGTTACTCCTCGGTCACCTACCTAGGGTGCA
AX-165343193	AGCP-150_8335	TATTTTTGTTAAGATCAAATTAACCCTTTTGTCAA[A/T]TTATCTCACTAACTTATCTCAATTTAGTGATAGCT
AX-165349494	AGCP-150_8335	TATTTTTGTTAAGATCAAATTAACCCTTTTGTCAA[A/T]TTATCTCACTAACTTATCTCAATTTAGTGATAGCT
AX-165349128	AGCP-150_9106	GAGTGGAATCTGGACAAAAAATTACCCTTCGACGA[C/T]GCCTCCTATTGCCATATTTGTGATCCCTCTCCCTC
AX-165357563	AGCP-150_9106	GAGTGGAATCTGGACAAAAAATTACCCTTCGACGA[C/T]GCCTCCTATTGCCATATTTGTGATCCCTCTCCCTC
AX-165361111	AGCP-152_1035	TGGTTCTCGCTGGGCTGGCCTTCAGCCACACCTCG[C/T]CGTCATAGGACCGGCCACTCGGCCCGTAATCAAAT
AX-165361206	AGCP-152_1035	TGGTTCTCGCTGGGCTGGCCTTCAGCCACACCTCG[C/T]CGTCATAGGACCGGCCACTCGGCCCGTAATCAAAT
AX-165348100	AGCP-152_1196	TAGGAAAGATGCTATACTAATTAAACCGCTAGTCA[C/T]CTGCGATGATTTAATCAGCCAAACCAAGTATCGGC
AX-165349882	AGCP-152_1196	TAGGAAAGATGCTATACTAATTAAACCGCTAGTCA[C/T]CTGCGATGATTTAATCAGCCAAACCAAGTATCGGC
AX-165343766	AGCP-152_1228	TCATCTGCGATGATTTAATCAGCCAAACCAAGTAT[C/T]GGCACGGCAGGGGCCGGGACAGTTTTTTGAGGAAG
AX-165361524	AGCP-152_1228	TCATCTGCGATGATTTAATCAGCCAAACCAAGTAT[C/T]GGCACGGCAGGGGCCGGGACAGTTTTTTGAGGAAG
AX-165354646	AGCP-152_1249	GCCAAACCAAGTATCGGCACGGCAGGGGCCGGGAC[A/G]GTTTTTTGAGGAAGCCCAAGTCGGTTCGTTCCTCT
AX-165361505	AGCP-152_1249	GCCAAACCAAGTATCGGCACGGCAGGGGCCGGGAC[A/G]GTTTTTTGAGGAAGCCCAAGTCGGTTCGTTCCTCT
AX-165350294	AGCP-152_1294	GGAAGCCCAAGTCGGTTCGTTCCTCTAGAGACATC[C/T]GTGACTTGGATACCATGTCGTACTTTCTCGCTGCT
AX-165352763	AGCP-152_1294	GGAAGCCCAAGTCGGTTCGTTCCTCTAGAGACATC[C/T]GTGACTTGGATACCATGTCGTACTTTCTCGCTGCT
AX-165354370	AGCP-152_130	AAGACTCAAGACTCCACGTTAATCTCTTCATTGAC[C/T]GAACCCTCCTCCTCGGCAGCCTCTTCCTCCTCATA
AX-165361488	AGCP-152_130	AAGACTCAAGACTCCACGTTAATCTCTTCATTGAC[C/T]GAACCCTCCTCCTCGGCAGCCTCTTCCTCCTCATA
AX-165355085	AGCP-152_1467	TTTTTGTAGGACGAAGTAAACGGCTGCAACAAGCA[A/G]TTGGCATTCCGAAACAAGGAAAGCCATTTTTCCTT
AX-165357140	AGCP-152_1467	TTTTTGTAGGACGAAGTAAACGGCTGCAACAAGCA[A/G]TTGGCATTCCGAAACAAGGAAAGCCATTTTTCCTT
AX-165353205	AGCP-152_1478	CGAAGTAAACGGCTGCAACAAGCAGTTGGCATTCC[A/G]AAACAAGGAAAGCCATTTTTCCTTCTTGGTCGGTC
AX-165356960	AGCP-152_1478	CGAAGTAAACGGCTGCAACAAGCAGTTGGCATTCC[A/G]AAACAAGGAAAGCCATTTTTCCTTCTTGGTCGGTC
AX-165351750	AGCP-152_1498	AGCAGTTGGCATTCCGAAACAAGGAAAGCCATTTT[G/T]CCTTCTTGGTCGGTCGGGACGAATAATAGTACAAG
AX-165351870	AGCP-152_1498	AGCAGTTGGCATTCCGAAACAAGGAAAGCCATTTT[G/T]CCTTCTTGGTCGGTCGGGACGAATAATAGTACAAG
AX-165358987	AGCP-152_1958	CGGGGACTTGGATGGGAAGGAAACGGCGAGAGACC[A/G]ATCTGACCTTGTGCGTGTGTGGACGGCCCTCGAAC
AX-165361094	AGCP-152_1958	CGGGGACTTGGATGGGAAGGAAACGGCGAGAGACC[A/G]ATCTGACCTTGTGCGTGTGTGGACGGCCCTCGAAC
AX-165359948	AGCP-152_1984	CGAGAGACCGATCTGACCTTGTGCGTGTGTGGACG[A/G]CCCTCGAACACTGAAATAGGCGAAGGTTCCTCCCC
AX-165360842	AGCP-152_1984	CGAGAGACCGATCTGACCTTGTGCGTGTGTGGACG[A/G]CCCTCGAACACTGAAATAGGCGAAGGTTCCTCCCC
AX-165357937	AGCP-152_2028	CACTGAAATAGGCGAAGGTTCCTCCCCTCTCTTGG[C/T]GCGCTCAAACCCTTGGACGATCTCAACACTGCCTG
AX-165359201	AGCP-152_2028	CACTGAAATAGGCGAAGGTTCCTCCCCTCTCTTGG[C/T]GCGCTCAAACCCTTGGACGATCTCAACACTGCCTG
AX-165351776	AGCP-152_2063	TGCGCTCAAACCCTTGGACGATCTCAACACTGCCT[A/G]AACCATTTGACGTCGAGGCCGAAGTACCAGGATGG
AX-165354809	AGCP-152_2063	TGCGCTCAAACCCTTGGACGATCTCAACACTGCCT[A/G]AACCATTTGACGTCGAGGCCGAAGTACCAGGATGG
AX-165358215	AGCP-152_2135	CAGAGGATGAGCGCGATTCGGCATCGGCAGAACCA[A/G]ACCCCGTATCCTCAGAGGAATCGACCTGTACAATC
AX-165359977	AGCP-152_2135	CAGAGGATGAGCGCGATTCGGCATCGGCAGAACCA[A/G]ACCCCGTATCCTCAGAGGAATCGACCTGTACAATC
AX-165360535	AGCP-152_215	CACTAGTCGGTTCTTCTTGGCGAGGAACAGGTGCC[C/T]TGGCATCAGGACGTTCATTGGGGATCTGAGTCAAG
AX-165361118	AGCP-152_215	CACTAGTCGGTTCTTCTTGGCGAGGAACAGGTGCC[C/T]TGGCATCAGGACGTTCATTGGGGATCTGAGTCAAG
AX-165358540	AGCP-152_2188	GAATCGACCTGTACAATCCTAACATCCACACCCCC[C/T]CAATAAAAGCCATAGAAACGTACCTCAAATGAACT
AX-165361522	AGCP-152_2188	GAATCGACCTGTACAATCCTAACATCCACACCCCC[C/T]CAATAAAAGCCATAGAAACGTACCTCAAATGAACT
AX-165356180	AGCP-152_2201	CAATCCTAACATCCACACCCCCCCAATAAAAGCCA[A/T]AGAAACGTACCTCAAATGAACTGGATCGATCTCGG
AX-165361437	AGCP-152_2201	CAATCCTAACATCCACACCCCCCCAATAAAAGCCA[A/T]AGAAACGTACCTCAAATGAACTGGATCGATCTCGG
AX-165345716	AGCP-152_2234	CATAGAAACGTACCTCAAATGAACTGGATCGATCT[C/T]GGTTGGTAATTGTCTCACTCTGAAGCACTCAAGCT
AX-165353035	AGCP-152_2234	CATAGAAACGTACCTCAAATGAACTGGATCGATCT[C/T]GGTTGGTAATTGTCTCACTCTGAAGCACTCAAGCT
AX-165351984	AGCP-152_2314	TGTCGGCCCGGAGCAATTAAACCACGTATGCGTGC[A/T]TTGGTCCCCACCACATGCCTATTCATAATAATCTT
AX-165361017	AGCP-152_2314	TGTCGGCCCGGAGCAATTAAACCACGTATGCGTGC[A/T]TTGGTCCCCACCACATGCCTATTCATAATAATCTT
AX-165344761	AGCP-152_2367	CCTATTCATAATAATCTTGAGACGAGAATGTCAAA[C/T]GACGCACCCTTTGAACCGTTGGATCAAGTTGATCC
AX-165354452	AGCP-152_2367	CCTATTCATAATAATCTTGAGACGAGAATGTCAAA[C/T]GACGCACCCTTTGAACCGTTGGATCAAGTTGATCC
AX-165346458	AGCP-152_2482	ACCAACTGTTACAACTGAAGGGACACGTCGACACC[C/T]CTTCAAATTCCCTTTCTTAAATGCCCAACCGTTAC
AX-165358388	AGCP-152_2482	ACCAACTGTTACAACTGAAGGGACACGTCGACACC[C/T]CTTCAAATTCCCTTTCTTAAATGCCCAACCGTTAC
AX-165355331	AGCP-152_2508	GTCGACACCCCTTCAAATTCCCTTTCTTAAATGCC[C/T]AACCGTTACAACTGAAGGGACACATCGACACTCCC
AX-165358926	AGCP-152_2508	GTCGACACCCCTTCAAATTCCCTTTCTTAAATGCC[C/T]AACCGTTACAACTGAAGGGACACATCGACACTCCC
AX-165353678	AGCP-152_2522	AAATTCCCTTTCTTAAATGCCCAACCGTTACAACT[A/G]AAGGGACACATCGACACTCCCTCATGTTGATACCC
AX-165357692	AGCP-152_2522	AAATTCCCTTTCTTAAATGCCCAACCGTTACAACT[A/G]AAGGGACACATCGACACTCCCTCATGTTGATACCC
AX-165345508	AGCP-152_2534	TTAAATGCCCAACCGTTACAACTGAAGGGACACAT[C/T]GACACTCCCTCATGTTGATACCCAACTGCCACAGA
AX-165353279	AGCP-152_2534	TTAAATGCCCAACCGTTACAACTGAAGGGACACAT[C/T]GACACTCCCTCATGTTGATACCCAACTGCCACAGA
AX-165351540	AGCP-152_2680	GGCCACGTGATACGGCACGTGACACCTATCGACGA[C/T]CGAGACAAAGGCAGTTGACGTACTAGTCTCGACCA
AX-165360696	AGCP-152_2680	GGCCACGTGATACGGCACGTGACACCTATCGACGA[C/T]CGAGACAAAGGCAGTTGACGTACTAGTCTCGACCA
AX-165354062	AGCP-152_2749	CATCTCGGCCGCCGAGATAATCGGAGCATGAAGAC[C/T]TCCACAGCTAGCTTGATACGGCTCTTGGACACGGT
AX-165360326	AGCP-152_2749	CATCTCGGCCGCCGAGATAATCGGAGCATGAAGAC[C/T]TCCACAGCTAGCTTGATACGGCTCTTGGACACGGT
AX-165343260	AGCP-152_3373	ATTACTTGTTTTAATAAATTAAATACAATATTCTT[G/T]TTTTAAGATATCTTTGAAAAACTAAAGCCAGTGAC
AX-165360460	AGCP-152_3373	ATTACTTGTTTTAATAAATTAAATACAATATTCTT[G/T]TTTTAAGATATCTTTGAAAAACTAAAGCCAGTGAC
AX-165345242	AGCP-152_3678	ATAAGTAGTGTGAGGTAGGCATGAATTCAGAGAAA[G/T]TGTTTGAGCTACAGGTTATGTATTTGCAAAATTGA
AX-165351162	AGCP-152_3678	ATAAGTAGTGTGAGGTAGGCATGAATTCAGAGAAA[G/T]TGTTTGAGCTACAGGTTATGTATTTGCAAAATTGA
AX-165343375	AGCP-152_3743	AATTGAGGGGTCTGGTGCAAAAGGGTTCAGTCATA[G/T]AATATGAAGAGCAATCTTGACTACTCTCGCTCCTT
AX-165350348	AGCP-152_3743	AATTGAGGGGTCTGGTGCAAAAGGGTTCAGTCATA[G/T]AATATGAAGAGCAATCTTGACTACTCTCGCTCCTT
AX-165346846	AGCP-152_3897	GACCTTCATGAACACACTCATGCAGCATTAGTGCA[A/G]TTGGTGAAAGATAGAAATTCAATCTCGGATCTTCC
AX-165351273	AGCP-152_3897	GACCTTCATGAACACACTCATGCAGCATTAGTGCA[A/G]TTGGTGAAAGATAGAAATTCAATCTCGGATCTTCC
AX-165359859	AGCP-152_390	CTCATGTTGAGAGAGAACCTTGCTGCGAGCCCTCT[A/C]CCTATAGGCCTTATAAGCCTTTTTCTCGGCCTTCA
AX-165360025	AGCP-152_390	CTCATGTTGAGAGAGAACCTTGCTGCGAGCCCTCT[A/C]CCTATAGGCCTTATAAGCCTTTTTCTCGGCCTTCA
AX-165356578	AGCP-152_418	GCCCTCTCCCTATAGGCCTTATAAGCCTTTTTCTC[G/T]GCCTTCAGCTCCCCGGCCAATCGGCCCACCTTCTC
AX-165361543	AGCP-152_418	GCCCTCTCCCTATAGGCCTTATAAGCCTTTTTCTC[G/T]GCCTTCAGCTCCCCGGCCAATCGGCCCACCTTCTC
AX-165350458	AGCP-152_4280	AAATTTGAGCTGGTGGTGGATGTTTCACTCACTTT[A/G]ATAGGACCCTGACCTGATCCTTCTCCGTAAATCTT
AX-165354823	AGCP-152_4280	AAATTTGAGCTGGTGGTGGATGTTTCACTCACTTT[A/G]ATAGGACCCTGACCTGATCCTTCTCCGTAAATCTT
AX-165356865	AGCP-152_4309	CACTTTAATAGGACCCTGACCTGATCCTTCTCCGT[A/G]AATCTTAATGGGGGAGTATTGATAGACACTAAGGT
AX-165360636	AGCP-152_4309	CACTTTAATAGGACCCTGACCTGATCCTTCTCCGT[A/G]AATCTTAATGGGGGAGTATTGATAGACACTAAGGT
AX-165345910	AGCP-152_45	ATAAGATAAACAACGCAATTTCATTAAGAGGCTCT[A/G]TCGGCCCAGATTACAAAAAGGGGGCTCTGTCGGCC
AX-165360660	AGCP-152_45	ATAAGATAAACAACGCAATTTCATTAAGAGGCTCT[A/G]TCGGCCCAGATTACAAAAAGGGGGCTCTGTCGGCC
AX-165357379	AGCP-152_4670	CTTTCTATCAATATTACAGTAGCCCTTTTTGGCTC[A/T]GGATCACCCATAAAATATTCTATTCACAGCAACAA
AX-165357932	AGCP-152_4670	CTTTCTATCAATATTACAGTAGCCCTTTTTGGCTC[A/T]GGATCACCCATAAAATATTCTATTCACAGCAACAA
AX-165346289	AGCP-152_484	TTCTCGGTCTCGGCCTTCAAGGAGTTCTCAAGCCT[C/T]TGGACCTATAGCCTCAAATCATCATTCACCCAACC
AX-165358771	AGCP-152_484	TTCTCGGTCTCGGCCTTCAAGGAGTTCTCAAGCCT[C/T]TGGACCTATAGCCTCAAATCATCATTCACCCAACC
AX-165344422	AGCP-152_5334	AAAGTAAAATACATTATTAGTGTGTTTAACTCATC[A/G]GGTGAAAATGAAAGAAAAATATTTAGAACTTAAAG
AX-165348672	AGCP-152_5334	AAAGTAAAATACATTATTAGTGTGTTTAACTCATC[A/G]GGTGAAAATGAAAGAAAAATATTTAGAACTTAAAG
AX-165345247	AGCP-152_547	ACCCAACCTCGGCAGTCCGTCTCAACCTGATACTT[G/T]TTGTTACTAGTTTGCGCATCAGTCAACGCAGCCAA
AX-165358203	AGCP-152_547	ACCCAACCTCGGCAGTCCGTCTCAACCTGATACTT[G/T]TTGTTACTAGTTTGCGCATCAGTCAACGCAGCCAA
AX-165344295	AGCP-152_5731	AATTGATTAATTACCATCAGCATACTAATAGCTAC[A/G]CACAAGAATATGTTTGATGCAGAGATAAAATAAAC
AX-165353515	AGCP-152_5731	AATTGATTAATTACCATCAGCATACTAATAGCTAC[A/G]CACAAGAATATGTTTGATGCAGAGATAAAATAAAC
AX-165349711	AGCP-152_613	GCCAAAGTCTCCTGCAAGGACTTCTTGGAGTCTGA[A/C]AACTTCCTACGAAGCTCATCGACCTCCGAATTCGG
AX-165353789	AGCP-152_613	GCCAAAGTCTCCTGCAAGGACTTCTTGGAGTCTGA[A/C]AACTTCCTACGAAGCTCATCGACCTCCGAATTCGG
AX-165355754	AGCP-152_6258	TTAAGATATTGCGCATAGGTAAGACCAGGAGAAGA[A/T]GGTTCAGGAATGGTATGACCTTGCTCCTTGAACCA
AX-165359353	AGCP-152_6258	TTAAGATATTGCGCATAGGTAAGACCAGGAGAAGA[A/T]GGTTCAGGAATGGTATGACCTTGCTCCTTGAACCA
AX-165347048	AGCP-152_6607	AAGAATTTGCCGAAAGATCATTCTACACAGTTACA[A/C]GAAATGACCTTGTAATTGAAACCACCCTGTCTGTC
AX-165350993	AGCP-152_6607	AAGAATTTGCCGAAAGATCATTCTACACAGTTACA[A/C]GAAATGACCTTGTAATTGAAACCACCCTGTCTGTC
AX-165344484	AGCP-152_7360	CAACACATGTTAGCAGAACCATACAAAACAAATTA[A/C]AAAGAATTAGAATCTTATCTTAATCTTACAAAATC
AX-165346732	AGCP-152_7360	CAACACATGTTAGCAGAACCATACAAAACAAATTA[A/C]AAAGAATTAGAATCTTATCTTAATCTTACAAAATC
AX-165360584	AGCP-152_745	CACTTGTGAGCAGAGTCCATACAGTCGAGGCAGGC[C/T]TGCCCCTCCTCCGATGTCAAGTCTTGGCTCAAGAA
AX-165361374	AGCP-152_745	CACTTGTGAGCAGAGTCCATACAGTCGAGGCAGGC[C/T]TGCCCCTCCTCCGATGTCAAGTCTTGGCTCAAGAA
AX-165351217	AGCP-152_838	GAGAAGAAGCTCGACCCTACCAAGGCTGGGGGACA[A/G]TAATAGTCAGCAGCCTCTGCTACTTCAGTGATCAT
AX-165361182	AGCP-152_838	GAGAAGAAGCTCGACCCTACCAAGGCTGGGGGACA[A/G]TAATAGTCAGCAGCCTCTGCTACTTCAGTGATCAT
AX-165343356	AGCP-152_86	CCAGATTACAAAAAGGGGGCTCTGTCGGCCCAAAG[A/C]ATAATACAAAGACTCAAGACTCCACGTTAATCTCT
AX-165358479	AGCP-152_86	CCAGATTACAAAAAGGGGGCTCTGTCGGCCCAAAG[A/C]ATAATACAAAGACTCAAGACTCCACGTTAATCTCT
AX-165351305	AGCP-152_868	GGACAATAATAGTCAGCAGCCTCTGCTACTTCAGT[C/G]ATCATGCCTCGTCTTTGGCCCTCCCCTCGTCGGGC
AX-165359709	AGCP-152_868	GGACAATAATAGTCAGCAGCCTCTGCTACTTCAGT[C/G]ATCATGCCTCGTCTTTGGCCCTCCCCTCGTCGGGC
AX-165359325	AGCP-152_884	CAGCCTCTGCTACTTCAGTGATCATGCCTCGTCTT[C/T]GGCCCTCCCCTCGTCGGGCTTTCTTTTTCCAGCCT
AX-165361136	AGCP-152_884	CAGCCTCTGCTACTTCAGTGATCATGCCTCGTCTT[C/T]GGCCCTCCCCTCGTCGGGCTTTCTTTTTCCAGCCT
AX-165360017	AGCP-152_900	AGTGATCATGCCTCGTCTTTGGCCCTCCCCTCGTC[A/G]GGCTTTCTTTTTCCAGCCTTGGGCCGAGGCGTGTC
AX-165361390	AGCP-152_900	AGTGATCATGCCTCGTCTTTGGCCCTCCCCTCGTC[A/G]GGCTTTCTTTTTCCAGCCTTGGGCCGAGGCGTGTC
AX-165360613	AGCP-152_949	CAGCCTTGGGCCGAGGCGTGTCCTTGGAGCCCTTT[C/T]CTTTCCCCTTGCCAGTCAGCCCGACATTACCACAA
AX-165360834	AGCP-152_949	CAGCCTTGGGCCGAGGCGTGTCCTTGGAGCCCTTT[C/T]CTTTCCCCTTGCCAGTCAGCCCGACATTACCACAA
AX-165351771	AGCP-152_968	GTCCTTGGAGCCCTTTCCTTTCCCCTTGCCAGTCA[G/T]CCCGACATTACCACAATAGGAAGAGGGAACCTGGT
AX-165361218	AGCP-152_968	GTCCTTGGAGCCCTTTCCTTTCCCCTTGCCAGTCA[G/T]CCCGACATTACCACAATAGGAAGAGGGAACCTGGT
AX-165357457	AGCP-152_983	TCCTTTCCCCTTGCCAGTCAGCCCGACATTACCAC[A/C]ATAGGAAGAGGGAACCTGGTTCTCGCTGGGCTGGC
AX-165361595	AGCP-152_983	TCCTTTCCCCTTGCCAGTCAGCCCGACATTACCAC[A/C]ATAGGAAGAGGGAACCTGGTTCTCGCTGGGCTGGC
AX-165348424	AGCP-153_1084	ATAGTTACCTGCACCCACTCAAAGTAGCTAACTGT[A/G]ACTCCTCCTGAATTTGCAAGTATATCTGGCAGGAT
AX-165349100	AGCP-153_1084	ATAGTTACCTGCACCCACTCAAAGTAGCTAACTGT[A/G]ACTCCTCCTGAATTTGCAAGTATATCTGGCAGGAT
AX-165357387	AGCP-153_112	AAAGTATGATCAATATTATGAGGTCAAGCTTCCCA[A/T]CCCCTAAGGACAGTGGCTCTTGCAACACGGTTAAC
AX-165361511	AGCP-153_112	AAAGTATGATCAATATTATGAGGTCAAGCTTCCCA[A/T]CCCCTAAGGACAGTGGCTCTTGCAACACGGTTAAC
AX-165347271	AGCP-153_1985	ACTCCTCCAAGAGCTGCTGGAATAAGAACATCACA[A/G]TCTTCAACCAAAATTGACTTAGGATCAATTGGATC
AX-165348184	AGCP-153_1985	ACTCCTCCAAGAGCTGCTGGAATAAGAACATCACA[A/G]TCTTCAACCAAAATTGACTTAGGATCAATTGGATC
AX-165347167	AGCP-153_2108	CTTGGAATGTCAAGTCCATTGCTATTCTTTATGGC[C/T]CCAGTTATGTCACTCACAGCAACAACTTTCCCACC
AX-165353425	AGCP-153_2108	CTTGGAATGTCAAGTCCATTGCTATTCTTTATGGC[C/T]CCAGTTATGTCACTCACAGCAACAACTTTCCCACC
AX-165344802	AGCP-153_2849	TAAGATGATAAATACAAACATTTTAATCTACTTAC[A/T]ATAGGTTTTCCAGTCACTACTGCAGGCGAGTGGCC
AX-165345231	AGCP-153_2849	TAAGATGATAAATACAAACATTTTAATCTACTTAC[A/T]ATAGGTTTTCCAGTCACTACTGCAGGCGAGTGGCC
AX-165352213	AGCP-153_2921	TGAAATTTGGAATACTCATCTAGTATCCATGCCAT[A/G]GTCTGCATTCACAACCATGTAGTAAGATAGTGAGT
AX-165354327	AGCP-153_2921	TGAAATTTGGAATACTCATCTAGTATCCATGCCAT[A/G]GTCTGCATTCACAACCATGTAGTAAGATAGTGAGT
AX-165347490	AGCP-153_3137	TCTGTCTGCACTCCAATCAGATCATGAATTTTCTG[A/G]GTGAAAACTCTAGTGAGTCTTTCCAACTCTGACGA
AX-165354418	AGCP-153_3137	TCTGTCTGCACTCCAATCAGATCATGAATTTTCTG[A/G]GTGAAAACTCTAGTGAGTCTTTCCAACTCTGACGA
AX-165347215	AGCP-153_3206	GAACTTAATTCTGCAGGGTCACACCCTATCCCTCC[C/T]TTGGCACCACCATATGGTATGTTTGCTACAGCTGT
AX-165360163	AGCP-153_3206	GAACTTAATTCTGCAGGGTCACACCCTATCCCTCC[C/T]TTGGCACCACCATATGGTATGTTTGCTACAGCTGT
AX-165349340	AGCP-153_3227	CACCCTATCCCTCCCTTGGCACCACCATATGGTAT[A/G]TTTGCTACAGCTGTCTTCCATGTCATAAGTTGTGC
AX-165354833	AGCP-153_3227	CACCCTATCCCTCCCTTGGCACCACCATATGGTAT[A/G]TTTGCTACAGCTGTCTTCCATGTCATAAGTTGTGC
AX-165343529	AGCP-153_3242	TTGGCACCACCATATGGTATGTTTGCTACAGCTGT[C/T]TTCCATGTCATAAGTTGTGCCAAAGCATTCACTTC
AX-165357763	AGCP-153_3242	TTGGCACCACCATATGGTATGTTTGCTACAGCTGT[C/T]TTCCATGTCATAAGTTGTGCCAAAGCATTCACTTC
AX-165348376	AGCP-154_2413	TTTTTATTTTTTAAAATTATACTTAATATTTTTTT[A/T]TATAATTTAAACATACAATAAAATTCTTAAAAGTT
AX-165360543	AGCP-154_2413	TTTTTATTTTTTAAAATTATACTTAATATTTTTTT[A/T]TATAATTTAAACATACAATAAAATTCTTAAAAGTT
AX-165344663	AGCP-154_2468	AAAATTCTTAAAAGTTGAATAAATATTACTTCAAT[C/T]GTCTCTTATCTTAAATATGTGTAATATATTATCTG
AX-165352121	AGCP-154_2468	AAAATTCTTAAAAGTTGAATAAATATTACTTCAAT[C/T]GTCTCTTATCTTAAATATGTGTAATATATTATCTG
AX-165356867	AGCP-154_757	GCCTCCTCGGGGAAATTCACCTTGGCTTTCTTGCC[A/G]CGAATCCTCCGTGCTTCAGCATCATAAGCTCTTGC
AX-165357940	AGCP-154_757	GCCTCCTCGGGGAAATTCACCTTGGCTTTCTTGCC[A/G]CGAATCCTCCGTGCTTCAGCATCATAAGCTCTTGC
AX-165352060	AGCP-154_768	GAAATTCACCTTGGCTTTCTTGCCACGAATCCTCC[G/T]TGCTTCAGCATCATAAGCTCTTGCAGCTTCTTCTG
AX-165359700	AGCP-154_768	GAAATTCACCTTGGCTTTCTTGCCACGAATCCTCC[G/T]TGCTTCAGCATCATAAGCTCTTGCAGCTTCTTCTG
AX-165358419	AGCP-154_922	CGGATTCCCCTATACTGATTCTTCCTCTTTCTCTT[G/T]GCACACTTCTCAGCTCGACCTTTGAATGCCACAGA
AX-165359623	AGCP-154_922	CGGATTCCCCTATACTGATTCTTCCTCTTTCTCTT[G/T]GCACACTTCTCAGCTCGACCTTTGAATGCCACAGA
AX-165345863	AGCP-155_1213	CCGAAATCATTTTCGAATTCTCAACCGGTGTATCA[G/T]ATTGTGACACGTGTGTATCAGATTGTGACACATGT
AX-165348159	AGCP-155_1213	CCGAAATCATTTTCGAATTCTCAACCGGTGTATCA[G/T]ATTGTGACACGTGTGTATCAGATTGTGACACATGT
AX-165348238	AGCP-155_1245	TCATATTGTGACACGTGTGTATCAGATTGTGACAC[A/G]TGTCACAATCTGATCTATTATTACAAATCCAACGG
AX-165349461	AGCP-155_1245	TCATATTGTGACACGTGTGTATCAGATTGTGACAC[A/G]TGTCACAATCTGATCTATTATTACAAATCCAACGG
AX-165344051	AGCP-155_1279	CATGTCACAATCTGATCTATTATTACAAATCCAAC[A/G]GTTTAAAGTTACCCTAACTTTCCCTCCATAAAGTT
AX-165347973	AGCP-155_1279	CATGTCACAATCTGATCTATTATTACAAATCCAAC[A/G]GTTTAAAGTTACCCTAACTTTCCCTCCATAAAGTT
AX-123712362	AGCP-155_1297	ATTATTACAAATCCAACGGTTTAAAGTTACCCTAA[C/T]TTTCCCTCCATAAAGTTAGGTATCTATATTTCCGT
AX-165345045	AGCP-155_1297	ATTATTACAAATCCAACGGTTTAAAGTTACCCTAA[C/T]TTTCCCTCCATAAAGTTAGGTATCTATATTTCCGT
AX-123712363	AGCP-155_1318	TAAAGTTACCCTAACTTTCCCTCCATAAAGTTAGG[G/T]ATCTATATTTCCGTGTGCACTGCTTCACGTAACTA
AX-165358304	AGCP-155_1318	TAAAGTTACCCTAACTTTCCCTCCATAAAGTTAGG[G/T]ATCTATATTTCCGTGTGCACTGCTTCACGTAACTA
AX-123682000	AGCP-155_1382	GTAACTATATGCACCATAGTTGTCAAGCAAGAAGA[C/T]AAATGAGAAGTGCATGAATACCATATCTCATTGCC
AX-165349436	AGCP-155_1382	GTAACTATATGCACCATAGTTGTCAAGCAAGAAGA[C/T]AAATGAGAAGTGCATGAATACCATATCTCATTGCC
AX-165348969	AGCP-156_1178	ACAATAATTGTAATTTCTTCTTGCATGCACACACA[C/T]ACACATTCCATATCCAACTTTCTACTAATTATTCA
AX-165354540	AGCP-156_1178	ACAATAATTGTAATTTCTTCTTGCATGCACACACA[C/T]ACACATTCCATATCCAACTTTCTACTAATTATTCA
AX-165351409	AGCP-156_118	GCAAATTAAGAAGCTAATTAAGCGTTGCTCCTGAA[G/T]GATCCAAGAGCCTTGATAGCTGCTGCTCTAAGGAT
AX-165353863	AGCP-156_118	GCAAATTAAGAAGCTAATTAAGCGTTGCTCCTGAA[G/T]GATCCAAGAGCCTTGATAGCTGCTGCTCTAAGGAT
AX-165351931	AGCP-156_1502	GCAGTAAACAAGGATGAAGATCATGCCACCAAAGG[A/C]CCAAGCAATGCCCAAAATGCCAACCCCATCACACT
AX-165358056	AGCP-156_1502	GCAGTAAACAAGGATGAAGATCATGCCACCAAAGG[A/C]CCAAGCAATGCCCAAAATGCCAACCCCATCACACT
AX-165359411	AGCP-156_1689	CACTTTGTGAGCTCCTCAGGGTCGATCAAGGGTGC[C/T]GGAGGAGGGTCTTGATAGTCTTTGGAGGAGTATTC
AX-165361345	AGCP-156_1689	CACTTTGTGAGCTCCTCAGGGTCGATCAAGGGTGC[C/T]GGAGGAGGGTCTTGATAGTCTTTGGAGGAGTATTC
AX-165346505	AGCP-156_2023	GCTACCATTCCAGGGGCACTCCTTCATATACATAT[A/C]ATATGTATAATTACACCAACAAGCTTTATATCACA
AX-165347327	AGCP-156_2023	GCTACCATTCCAGGGGCACTCCTTCATATACATAT[A/C]ATATGTATAATTACACCAACAAGCTTTATATCACA
AX-165352274	AGCP-156_206	CAGCCACTGCTGCTCCAACAATGGGTCCAACCCAG[A/T]AAATCCACTGATCATCAAAAAACAATTCACCAAAA
AX-165361089	AGCP-156_206	CAGCCACTGCTGCTCCAACAATGGGTCCAACCCAG[A/T]AAATCCACTGATCATCAAAAAACAATTCACCAAAA
AX-165343018	AGCP-156_2116	CTATTGTGCTACATCATATTTAAGGCTCAAAGTAG[C/T]AACAGATTTAACTGCATATAAAATGACTATTTTCT
AX-165353811	AGCP-156_2116	CTATTGTGCTACATCATATTTAAGGCTCAAAGTAG[C/T]AACAGATTTAACTGCATATAAAATGACTATTTTCT
AX-165344335	AGCP-156_2128	ATCATATTTAAGGCTCAAAGTAGCAACAGATTTAA[C/G]TGCATATAAAATGACTATTTTCTTCTTAAGATAAT
AX-165349931	AGCP-156_2128	ATCATATTTAAGGCTCAAAGTAGCAACAGATTTAA[C/G]TGCATATAAAATGACTATTTTCTTCTTAAGATAAT
AX-165357620	AGCP-156_2185	CTTCTTAAGATAATTCATTTTATATTTAAGATTAT[A/G]ATTTAAATTCTGAATAACTTAATTACATAATATAA
AX-165360478	AGCP-156_2185	CTTCTTAAGATAATTCATTTTATATTTAAGATTAT[A/G]ATTTAAATTCTGAATAACTTAATTACATAATATAA
AX-165354259	AGCP-156_516	CATGAACACAGCAAATCCAATGGGTAGTGGTGCTA[A/G]CACCTTCACGTTGATTAATCACAAAAGTCAAACAG
AX-165355939	AGCP-156_516	CATGAACACAGCAAATCCAATGGGTAGTGGTGCTA[A/G]CACCTTCACGTTGATTAATCACAAAAGTCAAACAG
AX-165347187	AGCP-156_706	CTCAATCAGATAGTCAATTTTAGTAAGATTTTTTT[G/T]ACTTTAGTCAAAAAGATGAATTTAATTTGATTTAG
AX-165357651	AGCP-156_706	CTCAATCAGATAGTCAATTTTAGTAAGATTTTTTT[G/T]ACTTTAGTCAAAAAGATGAATTTAATTTGATTTAG
AX-165351735	AGCP-157_1431	TTCCATTTTTCAATGTCCAAGGCATCCATACCAAC[A/G]TAAAGGAAGATAAAGATCTCCGCAACAAATGACAA
AX-165354960	AGCP-157_1431	TTCCATTTTTCAATGTCCAAGGCATCCATACCAAC[A/G]TAAAGGAAGATAAAGATCTCCGCAACAAATGACAA
AX-165352025	AGCP-157_1608	GTAGTGATTCTTGAACTCTCAGTCACATTATGCCA[A/G]GTATAATGAGACATAACAATCCCACAAAAGAATAC
AX-165357405	AGCP-157_1608	GTAGTGATTCTTGAACTCTCAGTCACATTATGCCA[A/G]GTATAATGAGACATAACAATCCCACAAAAGAATAC
AX-165343614	AGCP-157_2788	AAAGCAATTGATGGGTCAATATGGTTGAGGTCAAA[A/G]CTTTGGATTGCATTGAAAAGCACCACTGATGTAGC
AX-165346319	AGCP-157_2788	AAAGCAATTGATGGGTCAATATGGTTGAGGTCAAA[A/G]CTTTGGATTGCATTGAAAAGCACCACTGATGTAGC
AX-165359488	AGCP-157_2815	AGGTCAAAGCTTTGGATTGCATTGAAAAGCACCAC[A/T]GATGTAGCATCATTCACAACACCCTCCCCAAATAC
AX-165359808	AGCP-157_2815	AGGTCAAAGCTTTGGATTGCATTGAAAAGCACCAC[A/T]GATGTAGCATCATTCACAACACCCTCCCCAAATAC
AX-165348359	AGCP-157_2842	AGCACCACTGATGTAGCATCATTCACAACACCCTC[C/G]CCAAATACAAGACTGTACAGCAAAGGTGTCTCATC
AX-165359089	AGCP-157_2842	AGCACCACTGATGTAGCATCATTCACAACACCCTC[C/G]CCAAATACAAGACTGTACAGCAAAGGTGTCTCATC
AX-165350025	AGCP-157_2895	CAGCAAAGGTGTCTCATCCTGATTTAGCACCTGCA[A/T]CATCATTTATATGTTCAGTAACTAGCAGGCGATAC
AX-165354474	AGCP-157_2895	CAGCAAAGGTGTCTCATCCTGATTTAGCACCTGCA[A/T]CATCATTTATATGTTCAGTAACTAGCAGGCGATAC
AX-165344182	AGCP-158_1360	GTGTTATTATTCTTGCCGAAATTAATGTTGTTGAA[A/G]TATCTACTCTCTTCTTCAAACTTCTCCTTGCACTT
AX-165347465	AGCP-158_1360	GTGTTATTATTCTTGCCGAAATTAATGTTGTTGAA[A/G]TATCTACTCTCTTCTTCAAACTTCTCCTTGCACTT
AX-165346066	AGCP-158_427	TTCCTGAAGTACTTGTTTATGTTCTCCCACTTCTC[C/T]TTGCACCTCTTTGCACTTCTCTTATATCCCAACTC
AX-165358688	AGCP-158_427	TTCCTGAAGTACTTGTTTATGTTCTCCCACTTCTC[C/T]TTGCACCTCTTTGCACTTCTCTTATATCCCAACTC
AX-165357090	AGCP-158_475	GCACTTCTCTTATATCCCAACTCCGACATCCCTTG[C/T]GAGATTCTCTCCCACAGAGGGACCTTGTTCCCTTC
AX-165358676	AGCP-158_475	GCACTTCTCTTATATCCCAACTCCGACATCCCTTG[C/T]GAGATTCTCTCCCACAGAGGGACCTTGTTCCCTTC
AX-165344768	AGCP-158_562	TTGGTCACACTAGAGCTCCTCAGGTTTATCAGTGC[C/T]AACACTTCATCCTTTGGCCACCTTCTCCCAGTATC
AX-165351218	AGCP-158_562	TTGGTCACACTAGAGCTCCTCAGGTTTATCAGTGC[C/T]AACACTTCATCCTTTGGCCACCTTCTCCCAGTATC
AX-165358828	AGCP-158_689	GAGAACCTGAACTAGGGTTCTGCGGAGCTGGAGCA[G/T]AAGTAGAAGAAGAAGAAGGAATAACTTGTTGTGAT
AX-165361186	AGCP-158_689	GAGAACCTGAACTAGGGTTCTGCGGAGCTGGAGCA[G/T]AAGTAGAAGAAGAAGAAGGAATAACTTGTTGTGAT
AX-165346692	AGCP-159_1120	CCCGGTTGTTTCCTTTTTTTTTTCTTTCAGGTTTC[G/T]AAATTATTTGCAGTACTTCCAAAAATGACGGGAAT
AX-165351597	AGCP-159_1120	CCCGGTTGTTTCCTTTTTTTTTTCTTTCAGGTTTC[G/T]AAATTATTTGCAGTACTTCCAAAAATGACGGGAAT
AX-123680266	AGCP-159_1149	GGTTTCGAAATTATTTGCAGTACTTCCAAAAATGA[C/T]GGGAATCAAGTTTTTCAAAAACACCAAGCCGGAAA
AX-165356743	AGCP-159_1149	GGTTTCGAAATTATTTGCAGTACTTCCAAAAATGA[C/T]GGGAATCAAGTTTTTCAAAAACACCAAGCCGGAAA
AX-165360840	AGCP-159_1264	TCAAATTATTAATTGCTTTCCCTTTTTCTATTTTT[A/T]AATTTCTATTTTTATTTTATCCTTTTATATAAATA
AX-165361392	AGCP-159_1264	TCAAATTATTAATTGCTTTCCCTTTTTCTATTTTT[A/T]AATTTCTATTTTTATTTTATCCTTTTATATAAATA
AX-165359596	AGCP-159_1340	TCCTTTTTTTATTTCGGTATATATCCCCACCACGA[C/G]TCGTTGCGCTTAAGACAGCGAAGCGCTTCGGCGTT
AX-165360585	AGCP-159_1340	TCCTTTTTTTATTTCGGTATATATCCCCACCACGA[C/G]TCGTTGCGCTTAAGACAGCGAAGCGCTTCGGCGTT
AX-165360878	AGCP-159_1390	ACAGCGAAGCGCTTCGGCGTTACCCGTTCCACGAC[C/T]GACACGTGTCCGAGATGGATAAGAGCCACGTAGGC
AX-165361297	AGCP-159_1390	ACAGCGAAGCGCTTCGGCGTTACCCGTTCCACGAC[C/T]GACACGTGTCCGAGATGGATAAGAGCCACGTAGGC
AX-165360219	AGCP-159_846	ATGCCGGAGCCTGAACCGGCGAAGACGAAGATGAG[A/C]GTGGAGATGAACTCAGCCAACGCCGCCTTCAACGT
AX-165361038	AGCP-159_846	ATGCCGGAGCCTGAACCGGCGAAGACGAAGATGAG[A/C]GTGGAGATGAACTCAGCCAACGCCGCCTTCAACGT
AX-165343133	AGCP-159_98	ATAGACAGAAGAAATTCAATAATACAGAATTAAGA[C/G]TCTAGTAGTCAGTGGTGGGGAGCTGCTCGTGGGTG
AX-165361415	AGCP-159_98	ATAGACAGAAGAAATTCAATAATACAGAATTAAGA[C/G]TCTAGTAGTCAGTGGTGGGGAGCTGCTCGTGGGTG
AX-165360793	AGCP-16_1156	TGCGGCGTAATCCTCTACGTCCTCCTCGCCGGCTT[C/T]TTACCCTTCCAAGACGACAACTTGGTGGCCTTGTA
AX-165361281	AGCP-16_1156	TGCGGCGTAATCCTCTACGTCCTCCTCGCCGGCTT[C/T]TTACCCTTCCAAGACGACAACTTGGTGGCCTTGTA
AX-165361326	AGCP-16_646	CACGCGCGGAACCTGAAGAGCGGAAAGAGCGTGGC[C/G]ATGAAGGTGGTGGGGAAGGAGAAAGTGATGAAGGT
AX-165361401	AGCP-16_646	CACGCGCGGAACCTGAAGAGCGGAAAGAGCGTGGC[C/G]ATGAAGGTGGTGGGGAAGGAGAAAGTGATGAAGGT
AX-165352340	AGCP-16_670	AAGAGCGTGGCGATGAAGGTGGTGGGGAAGGAGAA[A/G]GTGATGAAGGTAGGCATGATGGAGCAGATAAAGCG
AX-165360932	AGCP-16_670	AAGAGCGTGGCGATGAAGGTGGTGGGGAAGGAGAA[A/G]GTGATGAAGGTAGGCATGATGGAGCAGATAAAGCG
AX-165355468	AGCP-16_739	CGAGAGATCTCAGCGATGAACATGGTGAAGCACCC[C/G]AACATCGTGCAACTGCACGAGGTAATGGCCAGCAA
AX-165357122	AGCP-16_739	CGAGAGATCTCAGCGATGAACATGGTGAAGCACCC[C/G]AACATCGTGCAACTGCACGAGGTAATGGCCAGCAA
AX-165360747	AGCP-16_830	TGGAGCTCGTGCGCGGCGGCGAGCTTTTCAACAAG[A/G]TCGCCCGCGGCCGCCTCCGGGAGGAAACCGCCAGG
AX-165361225	AGCP-16_830	TGGAGCTCGTGCGCGGCGGCGAGCTTTTCAACAAG[A/G]TCGCCCGCGGCCGCCTCCGGGAGGAAACCGCCAGG
AX-165342691	AGCP-160_112	TCACTCACTCACTCATTTATTCATCACTGTACAAG[C/G]ACGAGTCTACCACCCATACCTCTATCACCATCCCC
AX-165353340	AGCP-160_112	TCACTCACTCACTCATTTATTCATCACTGTACAAG[C/G]ACGAGTCTACCACCCATACCTCTATCACCATCCCC
AX-165360896	AGCP-160_181	CCATCGCCTTCCTCGTGCCCCTTCGGCACCGTGAC[A/G]ATAAGCTCGCCGTCGACGAACACCGCGCTCGCGAG
AX-165361608	AGCP-160_181	CCATCGCCTTCCTCGTGCCCCTTCGGCACCGTGAC[A/G]ATAAGCTCGCCGTCGACGAACACCGCGCTCGCGAG
AX-165343127	AGCP-160_87	AGGCATTAACAAAAGAATTAATCATTCACTCACTC[A/T]CTCATTTATTCATCACTGTACAAGGACGAGTCTAC
AX-165346898	AGCP-160_87	AGGCATTAACAAAAGAATTAATCATTCACTCACTC[A/T]CTCATTTATTCATCACTGTACAAGGACGAGTCTAC
AX-165346873	AGCP-161_951	CGCCACGTTGAGCTTTCTTTAAGATAAATCCAAAG[A/G]TGGCCGACACAATCCATCACACACACACACACCTA
AX-165358547	AGCP-161_951	CGCCACGTTGAGCTTTCTTTAAGATAAATCCAAAG[A/G]TGGCCGACACAATCCATCACACACACACACACCTA
AX-165354899	AGCP-162_1446	TTTATTGTACTCTTTAATTATTAAATAAAATATTT[A/G]TTATATTTTAATCTATTTAGAAATGTAATATTAAT
AX-165360193	AGCP-162_1446	TTTATTGTACTCTTTAATTATTAAATAAAATATTT[A/G]TTATATTTTAATCTATTTAGAAATGTAATATTAAT
AX-165353602	AGCP-162_1535	TTATAATGATAACAACAAAATTTAAATTTAAAATT[A/T]TGTATATATTATCTTAACTATTATCATTGATATTT
AX-165360576	AGCP-162_1535	TTATAATGATAACAACAAAATTTAAATTTAAAATT[A/T]TGTATATATTATCTTAACTATTATCATTGATATTT
AX-165357332	AGCP-163_1015	GTGGGTCGCTTATAATCAACTTCTTGTGCCACGTC[A/T]TACTACATCAGTATTTACGTCATACTACATCAGTA
AX-165359585	AGCP-163_1015	GTGGGTCGCTTATAATCAACTTCTTGTGCCACGTC[A/T]TACTACATCAGTATTTACGTCATACTACATCAGTA
AX-165361336	AGCP-163_562	ACTCGAAGAGGAGGGAGGACTCGGTGTAGACGAGG[G/T]GGAAGGCGGTGGTGGGGCGCCAGCCGGAGATCCAG
AX-165361638	AGCP-163_562	ACTCGAAGAGGAGGGAGGACTCGGTGTAGACGAGG[G/T]GGAAGGCGGTGGTGGGGCGCCAGCCGGAGATCCAG
AX-165345078	AGCP-164_109	TCAACGACCACCAACCCTTGCATCTTTCACTTGGA[C/T]TTGAAGGGAATGGCTCTGATTACAACTTGGTGGTA
AX-165356487	AGCP-164_109	TCAACGACCACCAACCCTTGCATCTTTCACTTGGA[C/T]TTGAAGGGAATGGCTCTGATTACAACTTGGTGGTA
AX-165356087	AGCP-164_1207	GGTTTAGTAATATATATATATATACCTGAGATGCC[A/G]GCGGTGCAGTAGACGAGGGCGAAGATCATGCCACC
AX-165360279	AGCP-164_1207	GGTTTAGTAATATATATATATATACCTGAGATGCC[A/G]GCGGTGCAGTAGACGAGGGCGAAGATCATGCCACC
AX-165360992	AGCP-164_1240	CCGGCGGTGCAGTAGACGAGGGCGAAGATCATGCC[A/G]CCGAAGGCCCAGGCGATGCCTTGGATGCCGACGGT
AX-165361357	AGCP-164_1240	CCGGCGGTGCAGTAGACGAGGGCGAAGATCATGCC[A/G]CCGAAGGCCCAGGCGATGCCTTGGATGCCGACGGT
AX-165346979	AGCP-164_582	AAGTGCACCAAGAACACAGCGAACCCAATTGGCAA[G/T]GGTGCCAATAGCTGATCATTTCAATCATTCAATTC
AX-165357790	AGCP-164_582	AAGTGCACCAAGAACACAGCGAACCCAATTGGCAA[G/T]GGTGCCAATAGCTGATCATTTCAATCATTCAATTC
AX-165355677	AGCP-164_826	TCAGCGCCAAGTCCATCACCTTTGGTGTAACCAGG[A/G]GCAACAAAGTTAGCACCACCGTTGTGTTTGCCGTA
AX-165358976	AGCP-164_826	TCAGCGCCAAGTCCATCACCTTTGGTGTAACCAGG[A/G]GCAACAAAGTTAGCACCACCGTTGTGTTTGCCGTA
AX-165355398	AGCP-164_886	TGTTTGCCGTAGAAGGTTTTTCCCTCAAAACCCTT[C/G]ACCACGCCAGCACCAACAATAGCACCCAGCACCTG
AX-165359485	AGCP-164_886	TGTTTGCCGTAGAAGGTTTTTCCCTCAAAACCCTT[C/G]ACCACGCCAGCACCAACAATAGCACCCAGCACCTG
AX-165359146	AGCP-164_915	ACCCTTGACCACGCCAGCACCAACAATAGCACCCA[A/G]CACCTGCATCACTATGTAGAACACCGCCCTAGTCA
AX-165359677	AGCP-164_915	ACCCTTGACCACGCCAGCACCAACAATAGCACCCA[A/G]CACCTGCATCACTATGTAGAACACCGCCCTAGTCA
AX-165343869	AGCP-165_1283	AATAATAAGAGATATGTGTATAATTAATTCAAATA[G/T]ATAAATAAGAAACTTAACTTAGAAGGAAAAGGTAA
AX-165350117	AGCP-165_1283	AATAATAAGAGATATGTGTATAATTAATTCAAATA[G/T]ATAAATAAGAAACTTAACTTAGAAGGAAAAGGTAA
AX-123669206	AGCP-165_313	GTGCAGCTACCCTGCCCATTGGTGCAGCAATACTC[A/G]TTCGTCTTGAAAACAGTGCAAGGGTTGTTGCACCC
AX-165356904	AGCP-165_313	GTGCAGCTACCCTGCCCATTGGTGCAGCAATACTC[A/G]TTCGTCTTGAAAACAGTGCAAGGGTTGTTGCACCC
AX-165361587	AGCP-165_555	CGTGTTCGGAGGGACGCCCCACCCGCTGCACTCCA[C/G]TCCGCCGCTGCAGTCGCCCGTCTCGCACCGCCCGC
AX-165361625	AGCP-165_555	CGTGTTCGGAGGGACGCCCCACCCGCTGCACTCCA[C/G]TCCGCCGCTGCAGTCGCCCGTCTCGCACCGCCCGC
AX-165360817	AGCP-165_687	GTTCACCCAGAGGTTCCACGTCTGCCCGCGGTCCA[A/G]CCGCCGTCCTCCGCCGGGGCTCGCCGCCGCCCACA
AX-165361435	AGCP-165_687	GTTCACCCAGAGGTTCCACGTCTGCCCGCGGTCCA[A/G]CCGCCGTCCTCCGCCGGGGCTCGCCGCCGCCCACA
AX-165359202	AGCP-166_635	GCACTGAGTTTGAGGAGCAAGAGGGCTGGGAAGTC[A/G]AGGCCGGTGGCGGTTGTAATGCTACCAGCTTGAGG
AX-165360796	AGCP-166_635	GCACTGAGTTTGAGGAGCAAGAGGGCTGGGAAGTC[A/G]AGGCCGGTGGCGGTTGTAATGCTACCAGCTTGAGG
AX-165345397	AGCP-167_1421	ATGAGCTGATCCCTTGCCCTCGTTGACTCTTCTAA[A/G]ATTGCAGCATGTGAAAGAGCAACAGCTACCTAATG
AX-165358177	AGCP-167_1421	ATGAGCTGATCCCTTGCCCTCGTTGACTCTTCTAA[A/G]ATTGCAGCATGTGAAAGAGCAACAGCTACCTAATG
AX-165344644	AGCP-167_3316	TGTAATAACAAACCATTGATGTCTTAACCTAATAG[C/T]TTAAGCTGTTGAGATAGTTGGTTCTTGACATGGTA
AX-165348037	AGCP-167_3316	TGTAATAACAAACCATTGATGTCTTAACCTAATAG[C/T]TTAAGCTGTTGAGATAGTTGGTTCTTGACATGGTA
AX-165342831	AGCP-168_232	GTCACAATGGCCTGAACGAAGAACCCAAACATGGA[A/G]AACATGGCCAACCTACCGTTCTTCAACTCCTTCAC
AX-165354260	AGCP-168_232	GTCACAATGGCCTGAACGAAGAACCCAAACATGGA[A/G]AACATGGCCAACCTACCGTTCTTCAACTCCTTCAC
AX-165361592	AGCP-168_328	TCATCAGCGAGGCCCAATGGGTCAAAGCTCCCACC[A/T]GGGTAGATTGGGTCGGTGACCTCCCCAAGAGGCCC
AX-165361630	AGCP-168_328	TCATCAGCGAGGCCCAATGGGTCAAAGCTCCCACC[A/T]GGGTAGATTGGGTCGGTGACCTCCCCAAGAGGCCC
AX-165359972	AGCP-168_367	TAGATTGGGTCGGTGACCTCCCCAAGAGGCCCACC[A/G]GCAATACGGTAACCCTCAACAGCGCCCATCAAGAT
AX-165361600	AGCP-168_367	TAGATTGGGTCGGTGACCTCCCCAAGAGGCCCACC[A/G]GCAATACGGTAACCCTCAACAGCGCCCATCAAGAT
AX-165359590	AGCP-168_469	TGGGCGTGGATGAGGCTTGGGTTGCCCAAGTAGTC[A/G]AGCCCACCCTCGCTGAAGATCTGGGAGCCGGCCTT
AX-165361315	AGCP-168_469	TGGGCGTGGATGAGGCTTGGGTTGCCCAAGTAGTC[A/G]AGCCCACCCTCGCTGAAGATCTGGGAGCCGGCCTT
AX-165361271	AGCP-168_763	TACTTGACGCGGTCTGGGCCGTACCATGGGCTTCC[G/T]GAGGAGGCCTGCTTGGTGACGGTCTTCCTCATGGA
AX-165361293	AGCP-168_763	TACTTGACGCGGTCTGGGCCGTACCATGGGCTTCC[G/T]GAGGAGGCCTGCTTGGTGACGGTCTTCCTCATGGA
AX-165359317	AGCP-169_1104	TCTTTCTCTCTCTATGGTAGCACCTTTTCGTTTTT[A/T]ATCCTTCCTTTTTCCTTTAATAATTTTTTTCTTCT
AX-165361324	AGCP-169_1104	TCTTTCTCTCTCTATGGTAGCACCTTTTCGTTTTT[A/T]ATCCTTCCTTTTTCCTTTAATAATTTTTTTCTTCT
AX-165360532	AGCP-169_395	CGCTGCAGTGCTCACTCCGTACCCTTGGCTGTACA[A/G]GTTCCCGTACCCGCAAGCGCCACCTGAAGTAACAA
AX-165361139	AGCP-169_395	CGCTGCAGTGCTCACTCCGTACCCTTGGCTGTACA[A/G]GTTCCCGTACCCGCAAGCGCCACCTGAAGTAACAA
AX-165345314	AGCP-17_1112	GACCGTCGCCAATTACTTTACAGTCTTCTCATGCC[A/T]GTGATGAACCAGTAAGTATATATATTTCCCTTAAT
AX-165359369	AGCP-17_1112	GACCGTCGCCAATTACTTTACAGTCTTCTCATGCC[A/T]GTGATGAACCAGTAAGTATATATATTTCCCTTAAT
AX-165355725	AGCP-17_1280	AAAGCGGAGACGAAGACTCCAAGCGGGTTAGTGGC[A/G]CGTCCAGTGCTGACAAGCTACTACAAGAGCGAGCA
AX-165361298	AGCP-17_1280	AAAGCGGAGACGAAGACTCCAAGCGGGTTAGTGGC[A/G]CGTCCAGTGCTGACAAGCTACTACAAGAGCGAGCA
AX-165361125	AGCP-17_1550	CTGGCCCACGACATCTCCACCGGAACCCTAAACCC[A/C]AAAATCACCGACCCCGCCATAACGGACCGCATGGC
AX-165361321	AGCP-17_1550	CTGGCCCACGACATCTCCACCGGAACCCTAAACCC[A/C]AAAATCACCGACCCCGCCATAACGGACCGCATGGC
AX-165360846	AGCP-17_1790	GGCTTACCTCTCGTTTGCACCATGTACGCTTCCTC[C/G]GAGTGCTACTTCGGGCTTAACCTCACCCCAATTTG
AX-165360861	AGCP-17_1790	GGCTTACCTCTCGTTTGCACCATGTACGCTTCCTC[C/G]GAGTGCTACTTCGGGCTTAACCTCACCCCAATTTG
AX-165347965	AGCP-17_1841	CTTAACCTCACCCCAATTTGCGACCCCTCCGACGT[C/G]TCCTACACCATCATGCCAAACATGGGTTACTTCGA
AX-165361580	AGCP-17_1841	CTTAACCTCACCCCAATTTGCGACCCCTCCGACGT[C/G]TCCTACACCATCATGCCAAACATGGGTTACTTCGA
AX-165360627	AGCP-17_2127	TGCTTCTGAGCATCGACTCGGACAAAACGGACGAG[G/T]CGGAGCTGCAGAAGGCGGTGGAGAGCGCCTCCGTG
AX-165361059	AGCP-17_2127	TGCTTCTGAGCATCGACTCGGACAAAACGGACGAG[G/T]CGGAGCTGCAGAAGGCGGTGGAGAGCGCCTCCGTG
AX-165360612	AGCP-17_2138	ATCGACTCGGACAAAACGGACGAGGCGGAGCTGCA[A/G]AAGGCGGTGGAGAGCGCCTCCGTGGTGTTGAGGGA
AX-165361228	AGCP-17_2138	ATCGACTCGGACAAAACGGACGAGGCGGAGCTGCA[A/G]AAGGCGGTGGAGAGCGCCTCCGTGGTGTTGAGGGA
AX-165360774	AGCP-17_2438	AAGAGTGGCACCTTCGAGGAGCTTATGGACTACGC[C/T]ATCTCGCGCGGCGCCTCCATTAACCAGTACAAGGT
AX-165360966	AGCP-17_2438	AAGAGTGGCACCTTCGAGGAGCTTATGGACTACGC[C/T]ATCTCGCGCGGCGCCTCCATTAACCAGTACAAGGT
AX-165352593	AGCP-17_652	GTCCTTGCTGAGATTTTGGCCCAAAACGCCCACAC[A/C]GAGTACCTCAAACGGTTTCAGCTCAATGGAGCCAC
AX-165358786	AGCP-17_652	GTCCTTGCTGAGATTTTGGCCCAAAACGCCCACAC[A/C]GAGTACCTCAAACGGTTTCAGCTCAATGGAGCCAC
AX-165355554	AGCP-17_763	TACGAGGATTTGAAACATGATATCCAACGCATTGC[C/T]AACGGTGACCGCTCCCCTATCTTGTGCGCTCACCC
AX-165360675	AGCP-17_763	TACGAGGATTTGAAACATGATATCCAACGCATTGC[C/T]AACGGTGACCGCTCCCCTATCTTGTGCGCTCACCC
AX-165359108	AGCP-17_805	GACCGCTCCCCTATCTTGTGCGCTCACCCAATCTC[C/T]GAGTTTCTCACCAGGTATATACCTATCTCTTTGCA
AX-165361477	AGCP-17_805	GACCGCTCCCCTATCTTGTGCGCTCACCCAATCTC[C/T]GAGTTTCTCACCAGGTATATACCTATCTCTTTGCA
AX-165344716	AGCP-171_724	ACTGCATAATTGGGGCCTCCACTCTATTCAAAGTG[A/C]AACCAAATTATCTTTAAGTTACTAAATCGAGAACC
AX-165346408	AGCP-171_724	ACTGCATAATTGGGGCCTCCACTCTATTCAAAGTG[A/C]AACCAAATTATCTTTAAGTTACTAAATCGAGAACC
AX-165354910	AGCP-172_1048	TTCATTTCTTGATCATTGATGTCAAGTTTTAAGAA[G/T]AATTTTTAATTTACATTCTTATAATGGTATAATAA
AX-165355947	AGCP-172_1048	TTCATTTCTTGATCATTGATGTCAAGTTTTAAGAA[G/T]AATTTTTAATTTACATTCTTATAATGGTATAATAA
AX-165347918	AGCP-172_1174	TAAATAAATTTACGTGTTCAACTTATATTTTCTAT[A/G]TTTTTTCCTATTGTAAATGAGTTTATGGAATTCCT
AX-165356852	AGCP-172_1174	TAAATAAATTTACGTGTTCAACTTATATTTTCTAT[A/G]TTTTTTCCTATTGTAAATGAGTTTATGGAATTCCT
AX-165354478	AGCP-172_1309	ACGAAGAAAAAAAATAATAATTCCCCACCCACACA[C/G]TGAGCACAATGTTACTAGGTATTTGTTTTTAACTA
AX-165360123	AGCP-172_1309	ACGAAGAAAAAAAATAATAATTCCCCACCCACACA[C/G]TGAGCACAATGTTACTAGGTATTTGTTTTTAACTA
AX-165345439	AGCP-172_1363	GTATTTGTTTTTAACTAAGAATGTTAGAAATTAAT[C/T]GACTAATATGATGACGTATATAAAAGTAAAAGACA
AX-165356105	AGCP-172_1363	GTATTTGTTTTTAACTAAGAATGTTAGAAATTAAT[C/T]GACTAATATGATGACGTATATAAAAGTAAAAGACA
AX-165345962	AGCP-172_1379	AAGAATGTTAGAAATTAATTGACTAATATGATGAC[G/T]TATATAAAAGTAAAAGACACCCTCTTCTTTCTGCA
AX-165350476	AGCP-172_1379	AAGAATGTTAGAAATTAATTGACTAATATGATGAC[G/T]TATATAAAAGTAAAAGACACCCTCTTCTTTCTGCA
AX-165350662	AGCP-172_1412	ACGTATATAAAAGTAAAAGACACCCTCTTCTTTCT[A/G]CATGAACTAACTTTTAGAAATTATCCCTAAATTTA
AX-165352099	AGCP-172_1412	ACGTATATAAAAGTAAAAGACACCCTCTTCTTTCT[A/G]CATGAACTAACTTTTAGAAATTATCCCTAAATTTA
AX-165348036	AGCP-172_1430	GACACCCTCTTCTTTCTGCATGAACTAACTTTTAG[A/G]AATTATCCCTAAATTTAAACTTTAAATCAAAATTT
AX-165353492	AGCP-172_1430	GACACCCTCTTCTTTCTGCATGAACTAACTTTTAG[A/G]AATTATCCCTAAATTTAAACTTTAAATCAAAATTT
AX-165344569	AGCP-172_1486	TTTAAATCAAAATTTTTCTCAATTATTATGATTGG[A/G]TCTATATATCATGCTACTTATTAAATCACTGATAG
AX-165349485	AGCP-172_1486	TTTAAATCAAAATTTTTCTCAATTATTATGATTGG[A/G]TCTATATATCATGCTACTTATTAAATCACTGATAG
AX-165345791	AGCP-172_1517	TTGGATCTATATATCATGCTACTTATTAAATCACT[A/G]ATAGAAGTTCACTTCTACTAACACTACTTGAAATA
AX-165347547	AGCP-172_1517	TTGGATCTATATATCATGCTACTTATTAAATCACT[A/G]ATAGAAGTTCACTTCTACTAACACTACTTGAAATA
AX-165347904	AGCP-172_1657	TAAATAGTATATATAAGTATTATATAATCTTCACG[A/T]TAATTTTTGGAGTTGAATAAAACCTAAACATAAAT
AX-165353097	AGCP-172_1657	TAAATAGTATATATAAGTATTATATAATCTTCACG[A/T]TAATTTTTGGAGTTGAATAAAACCTAAACATAAAT
AX-165350814	AGCP-172_1717	TAAACATAAATGAAAATTAGAAAAGAAAAACTCTG[C/T]ATGTGTTAAGCTGGACCCTTAGTAATATATAGTAA
AX-165355480	AGCP-172_1717	TAAACATAAATGAAAATTAGAAAAGAAAAACTCTG[C/T]ATGTGTTAAGCTGGACCCTTAGTAATATATAGTAA
AX-165347776	AGCP-172_1851	CAAATTAAATAATGGTCATGACTTTAACCATTTTC[A/T]CATTTTTAAACATTTCAGCTAAATGATAGATTCAA
AX-165358608	AGCP-172_1851	CAAATTAAATAATGGTCATGACTTTAACCATTTTC[A/T]CATTTTTAAACATTTCAGCTAAATGATAGATTCAA
AX-165346431	AGCP-172_1876	AACCATTTTCTCATTTTTAAACATTTCAGCTAAAT[C/G]ATAGATTCAAATCTACAAATATGGCATTGGCACTT
AX-165349106	AGCP-172_1876	AACCATTTTCTCATTTTTAAACATTTCAGCTAAAT[C/G]ATAGATTCAAATCTACAAATATGGCATTGGCACTT
AX-165344456	AGCP-172_2044	CATAGAAGGAAAATTCATAATGGTACGAATAAATA[C/G]CGCATCAATCTGACCAAATCAGTATACGATAACTT
AX-165359710	AGCP-172_2044	CATAGAAGGAAAATTCATAATGGTACGAATAAATA[C/G]CGCATCAATCTGACCAAATCAGTATACGATAACTT
AX-165346198	AGCP-172_2096	AATCAGTATACGATAACTTACCCACATGATTTCTG[C/T]CAAATTTACTTTTATTTTGTATTTGTATTTAAACT
AX-165357228	AGCP-172_2096	AATCAGTATACGATAACTTACCCACATGATTTCTG[C/T]CAAATTTACTTTTATTTTGTATTTGTATTTAAACT
AX-165347810	AGCP-172_2115	ACCCACATGATTTCTGCCAAATTTACTTTTATTTT[A/G]TATTTGTATTTAAACTCATCCAATAAAATATCGAC
AX-165357452	AGCP-172_2115	ACCCACATGATTTCTGCCAAATTTACTTTTATTTT[A/G]TATTTGTATTTAAACTCATCCAATAAAATATCGAC
AX-165342701	AGCP-172_2155	TGTATTTAAACTCATCCAATAAAATATCGACACAT[A/C]TATTCGTCCGTAGTTCGTCCTTATTATCTTCGTAC
AX-165342839	AGCP-172_2155	TGTATTTAAACTCATCCAATAAAATATCGACACAT[A/C]TATTCGTCCGTAGTTCGTCCTTATTATCTTCGTAC
AX-165347468	AGCP-172_2169	TCCAATAAAATATCGACACATATATTCGTCCGTAG[C/T]TCGTCCTTATTATCTTCGTACTAGTTAGTAGTACT
AX-165352671	AGCP-172_2169	TCCAATAAAATATCGACACATATATTCGTCCGTAG[C/T]TCGTCCTTATTATCTTCGTACTAGTTAGTAGTACT
AX-165342679	AGCP-172_2235	GTACTCAAGTCTACATGGAAATGTACTATAGCATG[A/C]CAATGGTTTATCTGGCTTACGAAAAAAAAAAAAAT
AX-165353777	AGCP-172_2235	GTACTCAAGTCTACATGGAAATGTACTATAGCATG[A/C]CAATGGTTTATCTGGCTTACGAAAAAAAAAAAAAT
AX-165352989	AGCP-172_2252	GAAATGTACTATAGCATGCCAATGGTTTATCTGGC[C/T]TACGAAAAAAAAAAAAATCCACATACAGTTGCAAA
AX-165353890	AGCP-172_2252	GAAATGTACTATAGCATGCCAATGGTTTATCTGGC[C/T]TACGAAAAAAAAAAAAATCCACATACAGTTGCAAA
AX-165346576	AGCP-172_2366	AGATTTTGTGTTATATTATTATATCAAGTTCACTT[A/G]TGTGATTTACTTATTATTCAATAGTTTAATCAAGT
AX-165347968	AGCP-172_2366	AGATTTTGTGTTATATTATTATATCAAGTTCACTT[A/G]TGTGATTTACTTATTATTCAATAGTTTAATCAAGT
AX-165353409	AGCP-172_2515	AATGATTCTTTCAAACAAATATTTTGGATAGATAC[C/T]TTATGGGATGGATACCCAATGGTTCAATCAATTGA
AX-165354043	AGCP-172_2515	AATGATTCTTTCAAACAAATATTTTGGATAGATAC[C/T]TTATGGGATGGATACCCAATGGTTCAATCAATTGA
AX-165347284	AGCP-172_2604	AAGTATTTTGAATGAATATCTGATGGTTCAATCAA[A/G]TAACCAATGAATGGTTCAAACAAGTATTTTGGATG
AX-165349863	AGCP-172_2604	AAGTATTTTGAATGAATATCTGATGGTTCAATCAA[A/G]TAACCAATGAATGGTTCAAACAAGTATTTTGGATG
AX-165354432	AGCP-172_2744	GGATGGATACCCGATAGTTCGATCAAGTGACCATT[A/G]ACTAATCAATAGAATTGACCATGAATGGATACTCG
AX-165354938	AGCP-172_2744	GGATGGATACCCGATAGTTCGATCAAGTGACCATT[A/G]ACTAATCAATAGAATTGACCATGAATGGATACTCG
AX-165346313	AGCP-172_2819	TTCGATCAAATGACTAATAACTAATTCAAACAAGT[A/G]TTAATTTGGATATGGATCCAAGAGTGGAATCCAAA
AX-165346438	AGCP-172_2819	TTCGATCAAATGACTAATAACTAATTCAAACAAGT[A/G]TTAATTTGGATATGGATCCAAGAGTGGAATCCAAA
AX-165342738	AGCP-172_3049	CAGAACAACTTAATATAGTCATGGACATGGAATTC[G/T]TACTTACCAAAACTAGCATTTGTGGTAGCTGGAAT
AX-165359080	AGCP-172_3049	CAGAACAACTTAATATAGTCATGGACATGGAATTC[G/T]TACTTACCAAAACTAGCATTTGTGGTAGCTGGAAT
AX-165344304	AGCP-172_3089	TACCAAAACTAGCATTTGTGGTAGCTGGAATATCA[A/G]TTACCATCCTGCCATTTGTCAAAGAGAGAAGATTA
AX-165345028	AGCP-172_3089	TACCAAAACTAGCATTTGTGGTAGCTGGAATATCA[A/G]TTACCATCCTGCCATTTGTCAAAGAGAGAAGATTA
AX-165347479	AGCP-172_3100	GCATTTGTGGTAGCTGGAATATCAGTTACCATCCT[A/G]CCATTTGTCAAAGAGAGAAGATTAATAACCATTAA
AX-165357288	AGCP-172_3100	GCATTTGTGGTAGCTGGAATATCAGTTACCATCCT[A/G]CCATTTGTCAAAGAGAGAAGATTAATAACCATTAA
AX-165343510	AGCP-172_3120	ATCAGTTACCATCCTGCCATTTGTCAAAGAGAGAA[A/G]ATTAATAACCATTAAATTTTTATTTTTTTTAATAA
AX-165356055	AGCP-172_3120	ATCAGTTACCATCCTGCCATTTGTCAAAGAGAGAA[A/G]ATTAATAACCATTAAATTTTTATTTTTTTTAATAA
AX-165352859	AGCP-172_3259	TGTATAGAGTATAGACCTAATATATAATCATTCCT[A/C]ATGAATTTTGGAATTTCATCTATGCTTGTACTAAA
AX-165357051	AGCP-172_3259	TGTATAGAGTATAGACCTAATATATAATCATTCCT[A/C]ATGAATTTTGGAATTTCATCTATGCTTGTACTAAA
AX-165353263	AGCP-172_3306	AATTTCATCTATGCTTGTACTAAAGACAGATAACT[A/C]ACCAGTGCAGATATTCCCTCAAGACAGGATTACTA
AX-165354372	AGCP-172_3306	AATTTCATCTATGCTTGTACTAAAGACAGATAACT[A/C]ACCAGTGCAGATATTCCCTCAAGACAGGATTACTA
AX-165345044	AGCP-172_3436	AACAAAAAAACATGCAGTTGTCAAGTGTTAACAAC[C/T]TAGTCATACTTACCAGTGTGTAGAAGGTCCTTAGG
AX-165358665	AGCP-172_3436	AACAAAAAAACATGCAGTTGTCAAGTGTTAACAAC[C/T]TAGTCATACTTACCAGTGTGTAGAAGGTCCTTAGG
AX-165346568	AGCP-172_3451	AGTTGTCAAGTGTTAACAACCTAGTCATACTTACC[A/G]GTGTGTAGAAGGTCCTTAGGTCCTCACCACCAACA
AX-165357069	AGCP-172_3451	AGTTGTCAAGTGTTAACAACCTAGTCATACTTACC[A/G]GTGTGTAGAAGGTCCTTAGGTCCTCACCACCAACA
AX-165350035	AGCP-172_3487	GTGTGTAGAAGGTCCTTAGGTCCTCACCACCAACA[A/G]TAACCCTTGGTCGGTTAACAACATGAGAGGGCCTC
AX-165358530	AGCP-172_3487	GTGTGTAGAAGGTCCTTAGGTCCTCACCACCAACA[A/G]TAACCCTTGGTCGGTTAACAACATGAGAGGGCCTC
AX-165348544	AGCP-172_3499	TCCTTAGGTCCTCACCACCAACAGTAACCCTTGGT[C/T]GGTTAACAACATGAGAGGGCCTCAATTCCAAACCA
AX-165360449	AGCP-172_3499	TCCTTAGGTCCTCACCACCAACAGTAACCCTTGGT[C/T]GGTTAACAACATGAGAGGGCCTCAATTCCAAACCA
AX-165342445	AGCP-172_3524	AACCCTTGGTCGGTTAACAACATGAGAGGGCCTCA[A/G]TTCCAAACCATTGCTAATGGCTCTATTATTGAAGA
AX-165353926	AGCP-172_3524	AACCCTTGGTCGGTTAACAACATGAGAGGGCCTCA[A/G]TTCCAAACCATTGCTAATGGCTCTATTATTGAAGA
AX-165349825	AGCP-172_3560	TTCCAAACCATTGCTAATGGCTCTATTATTGAAGA[A/C]AATAGTGAGAGAAACTGAGCCTGTGAAAGGGTTTA
AX-165353370	AGCP-172_3560	TTCCAAACCATTGCTAATGGCTCTATTATTGAAGA[A/C]AATAGTGAGAGAAACTGAGCCTGTGAAAGGGTTTA
AX-165346290	AGCP-172_3655	CAATCACAAGAGGGTCCCCATCTCGTGCCATGATT[A/T]AGAGAGTTTAACTGCACTTGTTTGGTTTCTACTTA
AX-165361470	AGCP-172_3655	CAATCACAAGAGGGTCCCCATCTCGTGCCATGATT[A/T]AGAGAGTTTAACTGCACTTGTTTGGTTTCTACTTA
AX-165346697	AGCP-172_3700	AACTGCACTTGTTTGGTTTCTACTTAATAATGCAT[A/G]CATGACACATCCCTATATATGTTTTCCTCCTTAGC
AX-165357512	AGCP-172_3700	AACTGCACTTGTTTGGTTTCTACTTAATAATGCAT[A/G]CATGACACATCCCTATATATGTTTTCCTCCTTAGC
AX-165345982	AGCP-172_3730	TGCATGCATGACACATCCCTATATATGTTTTCCTC[C/T]TTAGCATCTGCTTTTGCTTCTATCCCATCAATAGA
AX-165353854	AGCP-172_3730	TGCATGCATGACACATCCCTATATATGTTTTCCTC[C/T]TTAGCATCTGCTTTTGCTTCTATCCCATCAATAGA
AX-165343876	AGCP-172_3844	CTCGTACGATGAATATTGTTTTCTTTGGTGTGGTT[G/T]CTTTATCTCGTACGATGAATATTGTTTTCTCCATA
AX-165358309	AGCP-172_3844	CTCGTACGATGAATATTGTTTTCTTTGGTGTGGTT[G/T]CTTTATCTCGTACGATGAATATTGTTTTCTCCATA
AX-165343735	AGCP-172_3942	TTCCCTTTCAACAAGCCAAGTTATATATTCTGATA[C/T]GGTCGGAAATTTAAGATAGAAAATGGAAAACATTT
AX-165355228	AGCP-172_3942	TTCCCTTTCAACAAGCCAAGTTATATATTCTGATA[C/T]GGTCGGAAATTTAAGATAGAAAATGGAAAACATTT
AX-165350529	AGCP-172_3977	CGGTCGGAAATTTAAGATAGAAAATGGAAAACATT[A/T]ACAAATATATTACAAACATTTACGAATATTGTTTT
AX-165356657	AGCP-172_3977	CGGTCGGAAATTTAAGATAGAAAATGGAAAACATT[A/T]ACAAATATATTACAAACATTTACGAATATTGTTTT
AX-165350489	AGCP-172_3997	AAAATGGAAAACATTTACAAATATATTACAAACAT[A/T]TACGAATATTGTTTTTTCCCTTTCTTACATATTTT
AX-165354619	AGCP-172_3997	AAAATGGAAAACATTTACAAATATATTACAAACAT[A/T]TACGAATATTGTTTTTTCCCTTTCTTACATATTTT
AX-165350992	AGCP-172_4008	CATTTACAAATATATTACAAACATTTACGAATATT[A/G]TTTTTTCCCTTTCTTACATATTTTTTAAATATATA
AX-165360360	AGCP-172_4008	CATTTACAAATATATTACAAACATTTACGAATATT[A/G]TTTTTTCCCTTTCTTACATATTTTTTAAATATATA
AX-165352910	AGCP-172_4026	AAACATTTACGAATATTGTTTTTTCCCTTTCTTAC[A/G]TATTTTTTAAATATATATTTTTAGGCTAAATTGAT
AX-165358627	AGCP-172_4026	AAACATTTACGAATATTGTTTTTTCCCTTTCTTAC[A/G]TATTTTTTAAATATATATTTTTAGGCTAAATTGAT
AX-165342709	AGCP-172_990	TTGGATGGATTAATTTGTAACTAATTGAAGAATAC[C/T]ATTGATTATCTAGGACATTTTCTTCATTTCTTGAT
AX-165355402	AGCP-172_990	TTGGATGGATTAATTTGTAACTAATTGAAGAATAC[C/T]ATTGATTATCTAGGACATTTTCTTCATTTCTTGAT
AX-123681689	AGCP-174_1615	GACTGCAGACAGATTCAAGCAATTCAATGATGCAT[G/T]AACAGCAGTCAGAACGTTGTTGCAAATAGCAATGC
AX-165358447	AGCP-174_1615	GACTGCAGACAGATTCAAGCAATTCAATGATGCAT[G/T]AACAGCAGTCAGAACGTTGTTGCAAATAGCAATGC
AX-165353333	AGCP-174_300	CGATTTGCATTTACATGATTGTTTCTGTATGGTGA[C/T]AGCCAGCACAGCAACACGAGTTTGACATGTGCTTA
AX-165357170	AGCP-174_300	CGATTTGCATTTACATGATTGTTTCTGTATGGTGA[C/T]AGCCAGCACAGCAACACGAGTTTGACATGTGCTTA
AX-165350793	AGCP-174_342	CACAGCAACACGAGTTTGACATGTGCTTAGGTACT[C/T]GTGGGAGGCTGTCCTAACTTATAAGAGCCCTTACC
AX-165359012	AGCP-174_342	CACAGCAACACGAGTTTGACATGTGCTTAGGTACT[C/T]GTGGGAGGCTGTCCTAACTTATAAGAGCCCTTACC
AX-165354860	AGCP-176_440	TGGCGGGGCGGGGCAGCTCGGCGGCTAATTCGGGG[A/G]AATTGAGGTAAGCCGAGCTGCCTTTGATGGTGAGA
AX-165361295	AGCP-176_440	TGGCGGGGCGGGGCAGCTCGGCGGCTAATTCGGGG[A/G]AATTGAGGTAAGCCGAGCTGCCTTTGATGGTGAGA
AX-165350769	AGCP-177_2172	AATATTTTTAAATATTATGGTTTTAATATTAAGTT[A/G]TGTATTTAATTTTTTAAAATTATTATGACTTAAAA
AX-165355039	AGCP-177_2172	AATATTTTTAAATATTATGGTTTTAATATTAAGTT[A/G]TGTATTTAATTTTTTAAAATTATTATGACTTAAAA
AX-165351817	AGCP-177_238	GGCAAATCTGGATTAGCCAAGAACAAACGACCATA[A/T]GCAACAAGATCAGCTCTGTTTTCAGCTACGGCATT
AX-165353501	AGCP-177_238	GGCAAATCTGGATTAGCCAAGAACAAACGACCATA[A/T]GCAACAAGATCAGCTCTGTTTTCAGCTACGGCATT
AX-165343654	AGCP-177_586	ACAACTTCCAAAGCAAACCGGCAACGATTCTCAAG[A/G]GATCCACCATACTCATCCGTTCTGTCATTCACCTT
AX-165356913	AGCP-177_586	ACAACTTCCAAAGCAAACCGGCAACGATTCTCAAG[A/G]GATCCACCATACTCATCCGTTCTGTCATTCACCTT
AX-165343450	AGCP-177_598	GCAAACCGGCAACGATTCTCAAGAGATCCACCATA[C/T]TCATCCGTTCTGTCATTCACCTTGTCTTTCATGAA
AX-165353448	AGCP-177_598	GCAAACCGGCAACGATTCTCAAGAGATCCACCATA[C/T]TCATCCGTTCTGTCATTCACCTTGTCTTTCATGAA
AX-165351534	AGCP-177_619	AGAGATCCACCATACTCATCCGTTCTGTCATTCAC[C/T]TTGTCTTTCATGAATTGCTCAAGCAGGTAGCCATG
AX-165356897	AGCP-177_619	AGAGATCCACCATACTCATCCGTTCTGTCATTCAC[C/T]TTGTCTTTCATGAATTGCTCAAGCAGGTAGCCATG
AX-165343893	AGCP-177_643	CTGTCATTCACCTTGTCTTTCATGAATTGCTCAAG[C/T]AGGTAGCCATGAGCCCCATGAATCTCAACCCCATC
AX-165357551	AGCP-177_643	CTGTCATTCACCTTGTCTTTCATGAATTGCTCAAG[C/T]AGGTAGCCATGAGCCCCATGAATCTCAACCCCATC
AX-165343888	AGCP-178_1598	ACAGTTTTGTTTTAATAGGGGCACAAGAGCAACAT[A/T]CATGATTAGACAGTACATGACACATGGAAGTAATT
AX-165348998	AGCP-178_1598	ACAGTTTTGTTTTAATAGGGGCACAAGAGCAACAT[A/T]CATGATTAGACAGTACATGACACATGGAAGTAATT
AX-165351107	AGCP-178_1706	ACATGTTTTTATGACAGTGACTGCAATAAGACTGA[C/T]ACAATTAGTACTATAGGCAACTAAACTGAACATCA
AX-165351738	AGCP-178_1706	ACATGTTTTTATGACAGTGACTGCAATAAGACTGA[C/T]ACAATTAGTACTATAGGCAACTAAACTGAACATCA
AX-165345619	AGCP-178_185	TGGTACTGCCAAGGACAACAATTATCAACTCATTA[C/T]AATTATGGGACAGAATAAGAACATATATTCATCAT
AX-165349791	AGCP-178_185	TGGTACTGCCAAGGACAACAATTATCAACTCATTA[C/T]AATTATGGGACAGAATAAGAACATATATTCATCAT
AX-165350706	AGCP-178_1899	TAGGTTCTTTACTGAAAATAAAGAGTATTTTCTAG[C/T]AGAGAAACTCTCAAAAGAGCTTCTAAGCTTATATC
AX-165350854	AGCP-178_1899	TAGGTTCTTTACTGAAAATAAAGAGTATTTTCTAG[C/T]AGAGAAACTCTCAAAAGAGCTTCTAAGCTTATATC
AX-165351980	AGCP-178_2055	ATATTGCCTGACCAATTTCAGCACCTCCACAGAAA[A/G]AGGTGAATATTGCACCAGGTAAATTGTTCCTCTCA
AX-165358475	AGCP-178_2055	ATATTGCCTGACCAATTTCAGCACCTCCACAGAAA[A/G]AGGTGAATATTGCACCAGGTAAATTGTTCCTCTCA
AX-165347930	AGCP-178_2074	AGCACCTCCACAGAAAGAGGTGAATATTGCACCAG[C/G]TAAATTGTTCCTCTCAAGAACTTCAGCTACTAGCT
AX-165356711	AGCP-178_2074	AGCACCTCCACAGAAAGAGGTGAATATTGCACCAG[C/G]TAAATTGTTCCTCTCAAGAACTTCAGCTACTAGCT
AX-165344290	AGCP-178_2089	AGAGGTGAATATTGCACCAGGTAAATTGTTCCTCT[A/C]AAGAACTTCAGCTACTAGCTTTGTCACAGCAATAG
AX-165356314	AGCP-178_2089	AGAGGTGAATATTGCACCAGGTAAATTGTTCCTCT[A/C]AAGAACTTCAGCTACTAGCTTTGTCACAGCAATAG
AX-165345793	AGCP-178_2105	CCAGGTAAATTGTTCCTCTCAAGAACTTCAGCTAC[A/T]AGCTTTGTCACAGCAATAGTTATCAAAGGAGTTGT
AX-165352383	AGCP-178_2105	CCAGGTAAATTGTTCCTCTCAAGAACTTCAGCTAC[A/T]AGCTTTGTCACAGCAATAGTTATCAAAGGAGTTGT
AX-165346545	AGCP-178_2259	AAGAATCTGACTAGTGACAATATATCACATAAAAT[A/G]TTCAAACAGATCTGCATAATTGGCACTGACAGAAA
AX-165352740	AGCP-178_2259	AAGAATCTGACTAGTGACAATATATCACATAAAAT[A/G]TTCAAACAGATCTGCATAATTGGCACTGACAGAAA
AX-165346320	AGCP-178_228	GGACAGAATAAGAACATATATTCATCATTCACAGA[A/G]CTTATAACCAAGGAATGCAACATCATGAGTTCAAG
AX-165347130	AGCP-178_228	GGACAGAATAAGAACATATATTCATCATTCACAGA[A/G]CTTATAACCAAGGAATGCAACATCATGAGTTCAAG
AX-165343790	AGCP-178_2402	GGGGGTTGCGAATGTGTAGGCAAATAGCACCATAG[A/G]GATAAGCATGAAGTATGCAATCATTATTAAGATAA
AX-165347189	AGCP-178_2402	GGGGGTTGCGAATGTGTAGGCAAATAGCACCATAG[A/G]GATAAGCATGAAGTATGCAATCATTATTAAGATAA
AX-165344337	AGCP-178_2423	AAATAGCACCATAGGGATAAGCATGAAGTATGCAA[C/T]CATTATTAAGATAAATCAGAATTCAAGGATTATTG
AX-165352326	AGCP-178_2423	AAATAGCACCATAGGGATAAGCATGAAGTATGCAA[C/T]CATTATTAAGATAAATCAGAATTCAAGGATTATTG
AX-165352324	AGCP-178_2533	ATGAACAACAACAAAAGCCACAAAGCTTTACCCCA[C/G]TAGGAGGGATAGGCTTCATGGATTGATGTCATTGA
AX-165359750	AGCP-178_2533	ATGAACAACAACAAAAGCCACAAAGCTTTACCCCA[C/G]TAGGAGGGATAGGCTTCATGGATTGATGTCATTGA
AX-165348917	AGCP-178_255	TTCACAGAACTTATAACCAAGGAATGCAACATCAT[G/T]AGTTCAAGTAAGACTTACCATGTAGAACGCCGCAT
AX-165354911	AGCP-178_255	TTCACAGAACTTATAACCAAGGAATGCAACATCAT[G/T]AGTTCAAGTAAGACTTACCATGTAGAACGCCGCAT
AX-165350167	AGCP-178_2581	GCTTCATGGATTGATGTCATTGAGATTTTTTGCAC[A/C]TAGTGAAAAAGAAAATAAGTCACAGCAAATGCAAT
AX-165351605	AGCP-178_2581	GCTTCATGGATTGATGTCATTGAGATTTTTTGCAC[A/C]TAGTGAAAAAGAAAATAAGTCACAGCAAATGCAAT
AX-165343143	AGCP-178_2610	TTGCACCTAGTGAAAAAGAAAATAAGTCACAGCAA[A/G]TGCAATTGGAGAAGTAAGGCATTTTATCTCCTAAA
AX-165356360	AGCP-178_2610	TTGCACCTAGTGAAAAAGAAAATAAGTCACAGCAA[A/G]TGCAATTGGAGAAGTAAGGCATTTTATCTCCTAAA
AX-165355137	AGCP-178_2692	TTCTGCAACAACATTGTCATCTAAGATATATTCAT[C/T]TAATACAAATAAAATTTTGTTAGAGATTCATCAAG
AX-165355618	AGCP-178_2692	TTCTGCAACAACATTGTCATCTAAGATATATTCAT[C/T]TAATACAAATAAAATTTTGTTAGAGATTCATCAAG
AX-165342921	AGCP-178_2710	ATCTAAGATATATTCATCTAATACAAATAAAATTT[G/T]GTTAGAGATTCATCAAGGAAGTGGATTGTGCTAAC
AX-165357391	AGCP-178_2710	ATCTAAGATATATTCATCTAATACAAATAAAATTT[G/T]GTTAGAGATTCATCAAGGAAGTGGATTGTGCTAAC
AX-165350305	AGCP-178_2786	GTGTAGTTAGCATGGAAGCCTAATAAAAGTCAAGA[A/T]GTTCACCATATCTCTGTTTCTGAACAACCATACTA
AX-165360544	AGCP-178_2786	GTGTAGTTAGCATGGAAGCCTAATAAAAGTCAAGA[A/T]GTTCACCATATCTCTGTTTCTGAACAACCATACTA
AX-165348172	AGCP-178_2830	TATCTCTGTTTCTGAACAACCATACTAATTGGGAG[A/C]TAATAAAATACTTACACTAAACACTAATGCATCAA
AX-165354954	AGCP-178_2830	TATCTCTGTTTCTGAACAACCATACTAATTGGGAG[A/C]TAATAAAATACTTACACTAAACACTAATGCATCAA
AX-165352950	AGCP-178_2844	AACAACCATACTAATTGGGAGCTAATAAAATACTT[A/G]CACTAAACACTAATGCATCAAGAACTGAAGTATTG
AX-165356687	AGCP-178_2844	AACAACCATACTAATTGGGAGCTAATAAAATACTT[A/G]CACTAAACACTAATGCATCAAGAACTGAAGTATTG
AX-165348052	AGCP-178_2972	AAGTAAAAAAAAATGGAGGAACACAAGAAGACCAA[C/T]GAGAAGTCTACATATATCATTATTCCAAGTTCCAA
AX-165351428	AGCP-178_2972	AAGTAAAAAAAAATGGAGGAACACAAGAAGACCAA[C/T]GAGAAGTCTACATATATCATTATTCCAAGTTCCAA
AX-165346253	AGCP-178_2998	GAAGACCAACGAGAAGTCTACATATATCATTATTC[C/T]AAGTTCCAACCAATTTAGCAAAGGAAATATCTCAA
AX-165349419	AGCP-178_2998	GAAGACCAACGAGAAGTCTACATATATCATTATTC[C/T]AAGTTCCAACCAATTTAGCAAAGGAAATATCTCAA
AX-165349682	AGCP-178_3083	TACATGAAAATAGAGAAAAAAATATACATATTGTA[C/T]AGGTCATGATATTAACAAAATCAATCATGATCAAA
AX-165355436	AGCP-178_3083	TACATGAAAATAGAGAAAAAAATATACATATTGTA[C/T]AGGTCATGATATTAACAAAATCAATCATGATCAAA
AX-165344397	AGCP-178_3168	GTTTAGTAATTTCATAAAATATACAGAGATAGATG[C/T]ATAGACTTACCACACAACAGAGTTACCACAGACTA
AX-165347043	AGCP-178_3168	GTTTAGTAATTTCATAAAATATACAGAGATAGATG[C/T]ATAGACTTACCACACAACAGAGTTACCACAGACTA
AX-165350090	AGCP-178_3255	CCATCCTGAGGCACAGCAGAAATAAAAATGTTTTA[A/G]TTACAATAAAAACATCAAAAAAAAAAAAAATTCAG
AX-165352336	AGCP-178_3255	CCATCCTGAGGCACAGCAGAAATAAAAATGTTTTA[A/G]TTACAATAAAAACATCAAAAAAAAAAAAAATTCAG
AX-165361050	AGCP-178_3281	AATGTTTTAATTACAATAAAAACATCAAAAAAAAA[A/T]AAAATTCAGAGCATAGAAAATGGACTATATGACAC
AX-165361105	AGCP-178_3281	AATGTTTTAATTACAATAAAAACATCAAAAAAAAA[A/T]AAAATTCAGAGCATAGAAAATGGACTATATGACAC
AX-165351249	AGCP-178_3292	TACAATAAAAACATCAAAAAAAAAAAAAATTCAGA[A/G]CATAGAAAATGGACTATATGACACAAAATGCAGTC
AX-165355213	AGCP-178_3292	TACAATAAAAACATCAAAAAAAAAAAAAATTCAGA[A/G]CATAGAAAATGGACTATATGACACAAAATGCAGTC
AX-165355106	AGCP-178_3400	ATATATGTCAGCATCCATCCATTTATATAATGTAT[A/G]GGTCAGTAATGACACCAATACTTAATTTTTGACTG
AX-165357272	AGCP-178_3400	ATATATGTCAGCATCCATCCATTTATATAATGTAT[A/G]GGTCAGTAATGACACCAATACTTAATTTTTGACTG
AX-165346047	AGCP-178_3433	ATAGGTCAGTAATGACACCAATACTTAATTTTTGA[C/T]TGAAAAAGATTCAAAATCACAAACCCCAATCTAAT
AX-165354408	AGCP-178_3433	ATAGGTCAGTAATGACACCAATACTTAATTTTTGA[C/T]TGAAAAAGATTCAAAATCACAAACCCCAATCTAAT
AX-165349212	AGCP-178_3872	TTAGACAGGATGAGAAAAAACATACCTAGAACAGC[A/G]CATGGAAAGTTGAAAGCAGTGATTACGCCAACTAT
AX-165352811	AGCP-178_3872	TTAGACAGGATGAGAAAAAACATACCTAGAACAGC[A/G]CATGGAAAGTTGAAAGCAGTGATTACGCCAACTAT
AX-165348071	AGCP-178_3899	AGAACAGCGCATGGAAAGTTGAAAGCAGTGATTAC[A/G]CCAACTATTCCTAGTGGGTTCCAAACCTGTGGTGT
AX-165357439	AGCP-178_3899	AGAACAGCGCATGGAAAGTTGAAAGCAGTGATTAC[A/G]CCAACTATTCCTAGTGGGTTCCAAACCTGTGGTGT
AX-165345947	AGCP-178_4086	GTTAAAAAACAAGTAGAAGAAAACAATAACTCAAA[A/G]CTGGAATGTCTTGGAGAGAAATCAGCATCAAAACA
AX-165346729	AGCP-178_4086	GTTAAAAAACAAGTAGAAGAAAACAATAACTCAAA[A/G]CTGGAATGTCTTGGAGAGAAATCAGCATCAAAACA
AX-165343443	AGCP-178_4198	AACCAGAAGGATTATAAAGAAAAGATGAACAGCTA[A/G]TATAGATCCACAACAATCTTACGTTCTGATGGTAT
AX-165346811	AGCP-178_4198	AACCAGAAGGATTATAAAGAAAAGATGAACAGCTA[A/G]TATAGATCCACAACAATCTTACGTTCTGATGGTAT
AX-165342678	AGCP-178_4342	AATTAAAGATAACAAAACTATATCATATACAAATC[C/T]AATGAGCAAAATATTTCTCATAATATTTTTCTCTT
AX-165353535	AGCP-178_4342	AATTAAAGATAACAAAACTATATCATATACAAATC[C/T]AATGAGCAAAATATTTCTCATAATATTTTTCTCTT
AX-165344613	AGCP-178_4460	ATACTAAAATGCATTCAGAGTGCAGTTAGCCTATA[C/T]ACACACACCAAACATTTATGCAATACCCCCAACAG
AX-165355275	AGCP-178_4460	ATACTAAAATGCATTCAGAGTGCAGTTAGCCTATA[C/T]ACACACACCAAACATTTATGCAATACCCCCAACAG
AX-165343842	AGCP-178_481	GAATCACCACAAACATCTTTTGAGGGGTTGTAGTA[A/T]GTACTGGAGTGAATATGCCAAACTCAATAGCAGAT
AX-165351611	AGCP-178_481	GAATCACCACAAACATCTTTTGAGGGGTTGTAGTA[A/T]GTACTGGAGTGAATATGCCAAACTCAATAGCAGAT
AX-165350171	AGCP-178_4904	TTGGATACCTCTACACATTTCATCATGCTAACTTC[A/C]AATCAGAAACAGTTGAAGCTCGCCACCAAATATCT
AX-165351344	AGCP-178_4904	TTGGATACCTCTACACATTTCATCATGCTAACTTC[A/C]AATCAGAAACAGTTGAAGCTCGCCACCAAATATCT
AX-165344798	AGCP-178_4996	AGTATCAAAGCCTTATACGCAATCTAAACTAATGA[A/G]TACCTGAACCTCCCCAATTCCTTCCGGAAGGATTT
AX-165354067	AGCP-178_4996	AGTATCAAAGCCTTATACGCAATCTAAACTAATGA[A/G]TACCTGAACCTCCCCAATTCCTTCCGGAAGGATTT
AX-165347604	AGCP-178_516	AGTACTGGAGTGAATATGCCAAACTCAATAGCAGA[G/T]ATCTAAACAACAGGACATAAATAGTTTGAGCACTT
AX-165357831	AGCP-178_516	AGTACTGGAGTGAATATGCCAAACTCAATAGCAGA[G/T]ATCTAAACAACAGGACATAAATAGTTTGAGCACTT
AX-165346544	AGCP-178_5188	ATCCTCAATTAGTTTCCAATAGCCCGTAGATGCAG[C/T]ACTAACAACAACTCCACATGTAACCAGAACACAAC
AX-165357797	AGCP-178_5188	ATCCTCAATTAGTTTCCAATAGCCCGTAGATGCAG[C/T]ACTAACAACAACTCCACATGTAACCAGAACACAAC
AX-165346314	AGCP-178_5338	CTGCAAGCTTGCAATCCCTCCTCATAATCTTGCAA[A/G]GTTGCTTCAGTCACTTCAGCTATAGTCTAATTTAA
AX-165360166	AGCP-178_5338	CTGCAAGCTTGCAATCCCTCCTCATAATCTTGCAA[A/G]GTTGCTTCAGTCACTTCAGCTATAGTCTAATTTAA
AX-165358305	AGCP-178_5452	AAAAAAGGGGCAATAAATCCTCAGAAAATATATAT[A/T]TTTTTTTTTTAAAAGTTATAGAAGGTGAACCTGAT
AX-165359431	AGCP-178_5452	AAAAAAGGGGCAATAAATCCTCAGAAAATATATAT[A/T]TTTTTTTTTTAAAAGTTATAGAAGGTGAACCTGAT
AX-165343982	AGCP-178_547	CAGATATCTAAACAACAGGACATAAATAGTTTGAG[C/T]ACTTACCCGATCCATTTGAATATAGTTTCAGGCCT
AX-165345934	AGCP-178_547	CAGATATCTAAACAACAGGACATAAATAGTTTGAG[C/T]ACTTACCCGATCCATTTGAATATAGTTTCAGGCCT
AX-165349135	AGCP-178_5501	AGTTATAGAAGGTGAACCTGATTGTTAGAAGGGTT[A/G]CGAGAAGTGACGGAAGAACCGGTGGCTTTCCATTG
AX-165358613	AGCP-178_5501	AGTTATAGAAGGTGAACCTGATTGTTAGAAGGGTT[A/G]CGAGAAGTGACGGAAGAACCGGTGGCTTTCCATTG
AX-165345748	AGCP-178_5546	ACGGAAGAACCGGTGGCTTTCCATTGACCATTGAT[A/G]TAAGAGCCAATGTTGGATGAACCCAACCCGATCTC
AX-165348534	AGCP-178_5546	ACGGAAGAACCGGTGGCTTTCCATTGACCATTGAT[A/G]TAAGAGCCAATGTTGGATGAACCCAACCCGATCTC
AX-165357743	AGCP-178_5609	CCGATCTCCTTCAGAAACTCCAAGCTCATGTTATC[A/G]GAACCCATTTCTCTGAAACCCAAATGAAGTTACCA
AX-165358520	AGCP-178_5609	CCGATCTCCTTCAGAAACTCCAAGCTCATGTTATC[A/G]GAACCCATTTCTCTGAAACCCAAATGAAGTTACCA
AX-165344428	AGCP-178_5648	CCCATTTCTCTGAAACCCAAATGAAGTTACCAGGT[C/G]CGTATAATTGATACAGAAAGTGGGAAAATAATACT
AX-165345768	AGCP-178_5648	CCCATTTCTCTGAAACCCAAATGAAGTTACCAGGT[C/G]CGTATAATTGATACAGAAAGTGGGAAAATAATACT
AX-165356745	AGCP-178_5738	TTCAATTCATAATATCTGACAGGGACAGAGAGGGA[C/T]GGGCAAAAACTGACGCAGATTTGGAGATAATGTGC
AX-165357466	AGCP-178_5738	TTCAATTCATAATATCTGACAGGGACAGAGAGGGA[C/T]GGGCAAAAACTGACGCAGATTTGGAGATAATGTGC
AX-165347412	AGCP-178_5774	GGGCAAAAACTGACGCAGATTTGGAGATAATGTGC[C/T]ATAAAAACAATGAATATGTTAGAATTGTTATGAAT
AX-165355182	AGCP-178_5774	GGGCAAAAACTGACGCAGATTTGGAGATAATGTGC[C/T]ATAAAAACAATGAATATGTTAGAATTGTTATGAAT
AX-165344633	AGCP-178_5872	TTAATATTTATTATTAATTATTATTATTTATATTT[C/T]TGTTATGTATTATTTTTTTTATTGTATAATTATTC
AX-165355726	AGCP-178_5872	TTAATATTTATTATTAATTATTATTATTTATATTT[C/T]TGTTATGTATTATTTTTTTTATTGTATAATTATTC
AX-165344978	AGCP-178_699	TGAAGTTCAATCATAAGCTAAACTCCAAAAGAAAG[A/T]CCAATTAAAGATGATCTAGAATATATGCTACCTTA
AX-165346058	AGCP-178_699	TGAAGTTCAATCATAAGCTAAACTCCAAAAGAAAG[A/T]CCAATTAAAGATGATCTAGAATATATGCTACCTTA
AX-165342874	AGCP-178_860	TTTCCTTCTGACTCCAATACAGATCCACCTGTTAA[A/G]ATCTTCCCTCCCTGATAATCAGAGCATCAAGTACA
AX-165353148	AGCP-178_860	TTTCCTTCTGACTCCAATACAGATCCACCTGTTAA[A/G]ATCTTCCCTCCCTGATAATCAGAGCATCAAGTACA
AX-165342804	AGCP-178_894	AAATCTTCCCTCCCTGATAATCAGAGCATCAAGTA[C/T]ATTATTTCCATACAGAATACAACAATCCAATCCAT
AX-165344615	AGCP-178_894	AAATCTTCCCTCCCTGATAATCAGAGCATCAAGTA[C/T]ATTATTTCCATACAGAATACAACAATCCAATCCAT
AX-165347521	AGCP-179_1207	GAATAAGAGATTCTGGTTATAAGCATGCATGCCTG[G/T]GCTGCATTGTTGAAAGGTGGAAGAATGTCACCCTT
AX-165354220	AGCP-179_1207	GAATAAGAGATTCTGGTTATAAGCATGCATGCCTG[G/T]GCTGCATTGTTGAAAGGTGGAAGAATGTCACCCTT
AX-165354397	AGCP-179_1224	TATAAGCATGCATGCCTGTGCTGCATTGTTGAAAG[C/G]TGGAAGAATGTCACCCTTATTGTATGATGTGACTA
AX-165356377	AGCP-179_1224	TATAAGCATGCATGCCTGTGCTGCATTGTTGAAAG[C/G]TGGAAGAATGTCACCCTTATTGTATGATGTGACTA
AX-165353100	AGCP-179_957	TAAGGTGGAAAGGGTTGTTACTCACATGCAAGCCA[A/T]GCCCATCCTGAACCAAATTGTGTTGCAGCAGCAGC
AX-165357687	AGCP-179_957	TAAGGTGGAAAGGGTTGTTACTCACATGCAAGCCA[A/T]GCCCATCCTGAACCAAATTGTGTTGCAGCAGCAGC
AX-165350273	AGCP-180_1424	AATGGCTCTATTACATTCAAGATGGCATCAATGAT[A/C]ACAAGAAGCAAAAGAATCAACCAGTCATGCATATG
AX-165358019	AGCP-180_1424	AATGGCTCTATTACATTCAAGATGGCATCAATGAT[A/C]ACAAGAAGCAAAAGAATCAACCAGTCATGCATATG
AX-165346065	AGCP-180_1687	GACATAGTAAATAAATGGCAATTTAAAGGAAATTC[G/T]TTTTTTTTTTTTTAATCTATAGAGATGGTTCAGGC
AX-165359072	AGCP-180_1687	GACATAGTAAATAAATGGCAATTTAAAGGAAATTC[G/T]TTTTTTTTTTTTTAATCTATAGAGATGGTTCAGGC
AX-165354361	AGCP-180_169	AGACCTATAAGCCCTCCAGTAAAAACATCTTGCCA[A/G]TGATGCCAATAATCATCAACACGAGAGACAGCAAT
AX-165358948	AGCP-180_169	AGACCTATAAGCCCTCCAGTAAAAACATCTTGCCA[A/G]TGATGCCAATAATCATCAACACGAGAGACAGCAAT
AX-165345377	AGCP-180_715	TGTTCCGAGTACTTACAAGAGGTATGTCCACTGGG[A/G]AAACTTTTGTGTCCTTCCTTAATAACACCCTTGTC
AX-165358977	AGCP-180_715	TGTTCCGAGTACTTACAAGAGGTATGTCCACTGGG[A/G]AAACTTTTGTGTCCTTCCTTAATAACACCCTTGTC
AX-165350362	AGCP-180_727	TTACAAGAGGTATGTCCACTGGGAAAACTTTTGTG[C/T]CCTTCCTTAATAACACCCTTGTCTCCAGTACATCT
AX-165354331	AGCP-180_727	TTACAAGAGGTATGTCCACTGGGAAAACTTTTGTG[C/T]CCTTCCTTAATAACACCCTTGTCTCCAGTACATCT
AX-165344994	AGCP-180_748	GGAAAACTTTTGTGTCCTTCCTTAATAACACCCTT[A/G]TCTCCAGTACATCTAACGTTTCTTGTCACTGGATC
AX-165352337	AGCP-180_748	GGAAAACTTTTGTGTCCTTCCTTAATAACACCCTT[A/G]TCTCCAGTACATCTAACGTTTCTTGTCACTGGATC
AX-165357206	AGCP-180_972	CAGAAGAAATCTGGGCGTGGCCGTCCAACACCATC[C/T]TTGATAGCATCAGTTATCACCGCAGTAATGAGTAC
AX-165360952	AGCP-180_972	CAGAAGAAATCTGGGCGTGGCCGTCCAACACCATC[C/T]TTGATAGCATCAGTTATCACCGCAGTAATGAGTAC
AX-165355166	AGCP-181_187	AAGCTCAACTTGACGGGGACATTGAGGTTGATGCC[C/T]AACACATTAGCTTTGAGAGCGGTGCAAAGGCACAC
AX-165357187	AGCP-181_187	AAGCTCAACTTGACGGGGACATTGAGGTTGATGCC[C/T]AACACATTAGCTTTGAGAGCGGTGCAAAGGCACAC
AX-165356470	AGCP-181_345	CAGATTAGCACACACACCAAACTTAAGGGTGTCTT[C/T]GGGACAAGTACCAGACTTTGTGGAAGGTGGCTTTG
AX-165356543	AGCP-181_345	CAGATTAGCACACACACCAAACTTAAGGGTGTCTT[C/T]GGGACAAGTACCAGACTTTGTGGAAGGTGGCTTTG
AX-165352955	AGCP-181_444	GGGTGGGCTGCATGGGACGTATGATGAGCTAACCA[A/C]AGTGAAGAAGAGAATGTTAAGGGATAAGAGAAGTG
AX-165356696	AGCP-181_444	GGGTGGGCTGCATGGGACGTATGATGAGCTAACCA[A/C]AGTGAAGAAGAGAATGTTAAGGGATAAGAGAAGTG
AX-165351362	AGCP-181_543	TTTGAAGTTGCTCACTCTTAGAACCCTACTCTTAT[A/G]CTTTGGTTTGGTGAGTGAGCTTGGAGATGAATGCC
AX-165359024	AGCP-181_543	TTTGAAGTTGCTCACTCTTAGAACCCTACTCTTAT[A/G]CTTTGGTTTGGTGAGTGAGCTTGGAGATGAATGCC
AX-165346929	AGCP-182_1039	TACCCAGAACCCGCAACTCTGTTTGGTCTTGAACC[A/G]TTAGGGTACTTCCTATCTCTTGGGCTGAAAAAGTA
AX-165349415	AGCP-182_1039	TACCCAGAACCCGCAACTCTGTTTGGTCTTGAACC[A/G]TTAGGGTACTTCCTATCTCTTGGGCTGAAAAAGTA
AX-165346103	AGCP-182_1240	CGATTATTACCTGGAAGAACCCATGGATCAAACTT[A/G]TACAAATCAACTTCAGCAATGATTGGCAGAGAAAA
AX-165350665	AGCP-182_1240	CGATTATTACCTGGAAGAACCCATGGATCAAACTT[A/G]TACAAATCAACTTCAGCAATGATTGGCAGAGAAAA
AX-165344350	AGCP-182_1269	AAACTTGTACAAATCAACTTCAGCAATGATTGGCA[A/G]AGAAAAATGGTGGCCAGCAACCTTGCGGCAAAGGT
AX-165357965	AGCP-182_1269	AAACTTGTACAAATCAACTTCAGCAATGATTGGCA[A/G]AGAAAAATGGTGGCCAGCAACCTTGCGGCAAAGGT
AX-165346381	AGCP-182_1282	TCAACTTCAGCAATGATTGGCAGAGAAAAATGGTG[A/G]CCAGCAACCTTGCGGCAAAGGTATTGAACAAGAAG
AX-165355846	AGCP-182_1282	TCAACTTCAGCAATGATTGGCAGAGAAAAATGGTG[A/G]CCAGCAACCTTGCGGCAAAGGTATTGAACAAGAAG
AX-165354187	AGCP-182_1367	GAAAAAATCTAAACCCAGGTGGTAAACTCAATTGT[A/G]CAAGAGGGTCTCTCTCTGGAACTCCCATTCTCCTC
AX-165358068	AGCP-182_1367	GAAAAAATCTAAACCCAGGTGGTAAACTCAATTGT[A/G]CAAGAGGGTCTCTCTCTGGAACTCCCATTCTCCTC
AX-165343573	AGCP-182_325	GGCATGGAAGGGACAAATAAGTCATTACAATTATA[A/G]TTCATCATACCCGACCCGAATCCGGAAACCGAATC
AX-165354493	AGCP-182_325	GGCATGGAAGGGACAAATAAGTCATTACAATTATA[A/G]TTCATCATACCCGACCCGAATCCGGAAACCGAATC
AX-165358246	AGCP-182_530	ATGATTCGAGGATGTCGTCCACGTGGGACGATGAA[G/T]AAGGTGACGACGACCCATTGCTGCATTCTTTAGCC
AX-165360092	AGCP-182_530	ATGATTCGAGGATGTCGTCCACGTGGGACGATGAA[G/T]AAGGTGACGACGACCCATTGCTGCATTCTTTAGCC
AX-165344267	AGCP-182_551	CGTGGGACGATGAAGAAGGTGACGACGACCCATTG[C/T]TGCATTCTTTAGCCCCTAAACTTGCCCCAACATTT
AX-165353960	AGCP-182_551	CGTGGGACGATGAAGAAGGTGACGACGACCCATTG[C/T]TGCATTCTTTAGCCCCTAAACTTGCCCCAACATTT
AX-165348427	AGCP-182_59	CTTTCCACTTTTGGGCACCAATAACAAAAACCATT[A/G]CAATGGCCATAGAAATTAGAAACCCCAATTATTTA
AX-165355326	AGCP-182_59	CTTTCCACTTTTGGGCACCAATAACAAAAACCATT[A/G]CAATGGCCATAGAAATTAGAAACCCCAATTATTTA
AX-165349444	AGCP-182_645	GATACGACACAAAACCCAATCATCAAGCTGCATCA[A/C]ATTAACAACAAACAAGTTTTAATTAAGAATGTAAC
AX-165358143	AGCP-182_645	GATACGACACAAAACCCAATCATCAAGCTGCATCA[A/C]ATTAACAACAAACAAGTTTTAATTAAGAATGTAAC
AX-165344330	AGCP-182_677	TCACATTAACAACAAACAAGTTTTAATTAAGAATG[A/T]AACAAATCATGACATGTGTAATTATGTGATAGCAA
AX-165349612	AGCP-182_677	TCACATTAACAACAAACAAGTTTTAATTAAGAATG[A/T]AACAAATCATGACATGTGTAATTATGTGATAGCAA
AX-165350988	AGCP-182_81	AACAAAAACCATTACAATGGCCATAGAAATTAGAA[A/T]CCCCAATTATTTACACCACTACCCTCGTAACCCGA
AX-165352666	AGCP-182_81	AACAAAAACCATTACAATGGCCATAGAAATTAGAA[A/T]CCCCAATTATTTACACCACTACCCTCGTAACCCGA
AX-165349314	AGCP-182_844	GTTGTGATTTAAATGTGTACCTTTGTGGTTCCGAG[A/G]TTGTTTTTTCTTGAAGAGTCAAGGAGGCGATACTC
AX-165355624	AGCP-182_844	GTTGTGATTTAAATGTGTACCTTTGTGGTTCCGAG[A/G]TTGTTTTTTCTTGAAGAGTCAAGGAGGCGATACTC
AX-165358127	AGCP-182_913	TCGTGCATGATCCAATTGGTTTTGGAGCCTTTGGG[A/T]GCTTTGCCAACGTAGAAAACAAGTGCTTTTTTTAT
AX-165358895	AGCP-182_913	TCGTGCATGATCCAATTGGTTTTGGAGCCTTTGGG[A/T]GCTTTGCCAACGTAGAAAACAAGTGCTTTTTTTAT
AX-165355602	AGCP-182_924	CCAATTGGTTTTGGAGCCTTTGGGTGCTTTGCCAA[C/T]GTAGAAAACAAGTGCTTTTTTTATGCCAACTTTTC
AX-165355848	AGCP-182_924	CCAATTGGTTTTGGAGCCTTTGGGTGCTTTGCCAA[C/T]GTAGAAAACAAGTGCTTTTTTTATGCCAACTTTTC
AX-165342622	AGCP-182_954	GCCAACGTAGAAAACAAGTGCTTTTTTTATGCCAA[C/T]TTTTCTACCTTCATTGGTGATGACTTTGTCGGTTC
AX-165358564	AGCP-182_954	GCCAACGTAGAAAACAAGTGCTTTTTTTATGCCAA[C/T]TTTTCTACCTTCATTGGTGATGACTTTGTCGGTTC
AX-165347784	AGCP-182_968	CAAGTGCTTTTTTTATGCCAACTTTTCTACCTTCA[G/T]TGGTGATGACTTTGTCGGTTCCCGTGGCTTTCCAA
AX-165357317	AGCP-182_968	CAAGTGCTTTTTTTATGCCAACTTTTCTACCTTCA[G/T]TGGTGATGACTTTGTCGGTTCCCGTGGCTTTCCAA
AX-165352861	AGCP-184_1336	AACAGCACCTGTGGATTATCTATTCGGTCAAATTC[A/G]CGACCATCAGGTAGAGTACCAGATATGTACTGCCA
AX-165353514	AGCP-184_1336	AACAGCACCTGTGGATTATCTATTCGGTCAAATTC[A/G]CGACCATCAGGTAGAGTACCAGATATGTACTGCCA
AX-165350590	AGCP-184_1348	GGATTATCTATTCGGTCAAATTCACGACCATCAGG[A/T]AGAGTACCAGATATGTACTGCCAACCAAGTGCATC
AX-165352003	AGCP-184_1348	GGATTATCTATTCGGTCAAATTCACGACCATCAGG[A/T]AGAGTACCAGATATGTACTGCCAACCAAGTGCATC
AX-165346372	AGCP-184_1366	AATTCACGACCATCAGGTAGAGTACCAGATATGTA[C/T]TGCCAACCAAGTGCATCACTCTCAAGATCTGCATC
AX-165355109	AGCP-184_1366	AATTCACGACCATCAGGTAGAGTACCAGATATGTA[C/T]TGCCAACCAAGTGCATCACTCTCAAGATCTGCATC
AX-165354712	AGCP-184_1378	TCAGGTAGAGTACCAGATATGTACTGCCAACCAAG[A/T]GCATCACTCTCAAGATCTGCATCCAAAAGGGTATC
AX-165354997	AGCP-184_1378	TCAGGTAGAGTACCAGATATGTACTGCCAACCAAG[A/T]GCATCACTCTCAAGATCTGCATCCAAAAGGGTATC
AX-165358619	AGCP-184_1552	AACTCCCTCATCCCAGCATCCACCAAAGGGTACCC[A/T]GTTCTGCCTTGTCTCCATGCCTTAAAATAGCCTTC
AX-165361597	AGCP-184_1552	AACTCCCTCATCCCAGCATCCACCAAAGGGTACCC[A/T]GTTCTGCCTTGTCTCCATGCCTTAAAATAGCCTTC
AX-165354782	AGCP-184_1618	CCTTCATTCACAACCCAAGGAAAGAACTTAAGGTG[G/T]CCTAGAAGAGGCCTTTCATGACTGTAGGGGTGGTT
AX-165360305	AGCP-184_1618	CCTTCATTCACAACCCAAGGAAAGAACTTAAGGTG[G/T]CCTAGAAGAGGCCTTTCATGACTGTAGGGGTGGTT
AX-165345776	AGCP-184_1858	AGTGAGGTAGTGGCGCTGTCAGCTTTCCTGCGATT[C/T]TTTGAGTACTCGATCAGTGGACCATTTATGAATGC
AX-165360033	AGCP-184_1858	AGTGAGGTAGTGGCGCTGTCAGCTTTCCTGCGATT[C/T]TTTGAGTACTCGATCAGTGGACCATTTATGAATGC
AX-165343823	AGCP-184_1876	TCAGCTTTCCTGCGATTTTTTGAGTACTCGATCAG[A/T]GGACCATTTATGAATGCGGTTAATGCCTTGTTTGC
AX-165344138	AGCP-184_1876	TCAGCTTTCCTGCGATTTTTTGAGTACTCGATCAG[A/T]GGACCATTTATGAATGCGGTTAATGCCTTGTTTGC
AX-165357700	AGCP-184_249	ATAACTGGAAGCTGGGGGAGACCATACTGGAACTA[A/C]ACCTCCATCCCTTTCTCTCCTGGTACCACTTGAAG
AX-165358579	AGCP-184_249	ATAACTGGAAGCTGGGGGAGACCATACTGGAACTA[A/C]ACCTCCATCCCTTTCTCTCCTGGTACCACTTGAAG
AX-165347367	AGCP-184_2680	ATAAGGCATGCTAAGATATCTTTCCCAAAAAGCAG[A/C]AAAAGTTGTGAACGGTCGTCCATGTGCATCATTCA
AX-165354329	AGCP-184_2680	ATAAGGCATGCTAAGATATCTTTCCCAAAAAGCAG[A/C]AAAAGTTGTGAACGGTCGTCCATGTGCATCATTCA
AX-165346165	AGCP-184_2775	CCGCATTGAAGGAACGTACTGTTACACCCTGAGCA[G/T]TCAGAACCTCTTTTGCTCGGTGATCCCTGATAAGT
AX-165355861	AGCP-184_2775	CCGCATTGAAGGAACGTACTGTTACACCCTGAGCA[G/T]TCAGAACCTCTTTTGCTCGGTGATCCCTGATAAGT
AX-165352723	AGCP-184_3391	GCCAAACTGTGTTTGAGCCACCACCTAGAGACCCT[A/G]CCAGGGTAGTATTGGCCTTCTTCTTCAGGTGCCCA
AX-165356568	AGCP-184_3391	GCCAAACTGTGTTTGAGCCACCACCTAGAGACCCT[A/G]CCAGGGTAGTATTGGCCTTCTTCTTCAGGTGCCCA
AX-165356654	AGCP-184_3421	ACCCTGCCAGGGTAGTATTGGCCTTCTTCTTCAGG[A/T]GCCCATATGAAAACTGCCACCACAGCTCCAGCTCT
AX-165360951	AGCP-184_3421	ACCCTGCCAGGGTAGTATTGGCCTTCTTCTTCAGG[A/T]GCCCATATGAAAACTGCCACCACAGCTCCAGCTCT
AX-165344389	AGCP-184_592	TTGTGCCTAACCGGTTCATGAGTTTCCTCCATTTG[A/C]ATGTCTTGAGGAAAAGCAGCAGGAACTGATTCAGA
AX-165358768	AGCP-184_592	TTGTGCCTAACCGGTTCATGAGTTTCCTCCATTTG[A/C]ATGTCTTGAGGAAAAGCAGCAGGAACTGATTCAGA
AX-165355588	AGCP-184_628	ATGTCTTGAGGAAAAGCAGCAGGAACTGATTCAGA[A/T]GAGTCTCCAAGTCCTTCCTCAGTCCCATTTTCCAT
AX-165356799	AGCP-184_628	ATGTCTTGAGGAAAAGCAGCAGGAACTGATTCAGA[A/T]GAGTCTCCAAGTCCTTCCTCAGTCCCATTTTCCAT
AX-165355522	AGCP-184_640	AAAGCAGCAGGAACTGATTCAGAAGAGTCTCCAAG[C/T]CCTTCCTCAGTCCCATTTTCCATTGCAGCTCTTGA
AX-165355807	AGCP-184_640	AAAGCAGCAGGAACTGATTCAGAAGAGTCTCCAAG[C/T]CCTTCCTCAGTCCCATTTTCCATTGCAGCTCTTGA
AX-165348035	AGCP-184_652	ACTGATTCAGAAGAGTCTCCAAGTCCTTCCTCAGT[C/T]CCATTTTCCATTGCAGCTCTTGAAGCTACTTCTAG
AX-165350372	AGCP-184_652	ACTGATTCAGAAGAGTCTCCAAGTCCTTCCTCAGT[C/T]CCATTTTCCATTGCAGCTCTTGAAGCTACTTCTAG
AX-165353183	AGCP-184_867	AGTAGGCAATCTTGCAAGTTCTGGAAGCCAGCGTC[G/T]TACATATTCTCCATGGGGGTCAAATTTGTAGCCCT
AX-165359519	AGCP-184_867	AGTAGGCAATCTTGCAAGTTCTGGAAGCCAGCGTC[G/T]TACATATTCTCCATGGGGGTCAAATTTGTAGCCCT
AX-123678192	AGCP-185_1386	TCTTAGATAATGACAACAACAAAATGAATGGTGGT[G/T]GTGAAAGCTTAGTACGAGTTAAATCGTGACCATTA
AX-165356172	AGCP-185_1386	TCTTAGATAATGACAACAACAAAATGAATGGTGGT[G/T]GTGAAAGCTTAGTACGAGTTAAATCGTGACCATTA
AX-165346399	AGCP-185_919	CCAACAAGGTCATCAACCCATTGGTGCTTGCTGAA[G/T]GCATGGTGGCCACACTCATGAGCAATCACCCACAC
AX-165360707	AGCP-185_919	CCAACAAGGTCATCAACCCATTGGTGCTTGCTGAA[G/T]GCATGGTGGCCACACTCATGAGCAATCACCCACAC
AX-165343039	AGCP-186_10162	TAGACATTTTGCCCATTAAAGAACACAAAGTCTAC[C/T]TTATAGGCTTCTTTTGGAATATGTAGCTGGCAAGA
AX-165356092	AGCP-186_10162	TAGACATTTTGCCCATTAAAGAACACAAAGTCTAC[C/T]TTATAGGCTTCTTTTGGAATATGTAGCTGGCAAGA
AX-165347008	AGCP-186_10832	GTGAAAAATCTACCAAAAGATAAAAAGGCCAATTA[C/T]ATAGAAGAAATTTTACAAACTTGATTAGAATAGGT
AX-165350394	AGCP-186_10832	GTGAAAAATCTACCAAAAGATAAAAAGGCCAATTA[C/T]ATAGAAGAAATTTTACAAACTTGATTAGAATAGGT
AX-165346909	AGCP-186_112	TTTACTCTCAATTTTTAATTCTCTCAAACATGAGA[A/G]CATGCATATCTATTCTGCAATACTATTTAATCACA
AX-165357260	AGCP-186_112	TTTACTCTCAATTTTTAATTCTCTCAAACATGAGA[A/G]CATGCATATCTATTCTGCAATACTATTTAATCACA
AX-165347126	AGCP-186_1253	ATTTAAGTGACTAAAATAAAGCATGACAAACCTCC[A/G]GTTTTTCGAACAATGGGTACTGAACCATATCTCAT
AX-165356426	AGCP-186_1253	ATTTAAGTGACTAAAATAAAGCATGACAAACCTCC[A/G]GTTTTTCGAACAATGGGTACTGAACCATATCTCAT
AX-165353541	AGCP-186_1293	TTCGAACAATGGGTACTGAACCATATCTCATTGCT[A/G]TGAGTTGAGTTAGACCACATGGTTCAAAGATTGAA
AX-165356994	AGCP-186_1293	TTCGAACAATGGGTACTGAACCATATCTCATTGCT[A/G]TGAGTTGAGTTAGACCACATGGTTCAAAGATTGAA
AX-165344325	AGCP-186_1364	GGAACTAGAATGAAATCAGCACCAGCATATATCTA[A/G]AACAAAATGTTTCAAATAAGTCAATAATGCCATGT
AX-165352776	AGCP-186_1364	GGAACTAGAATGAAATCAGCACCAGCATATATCTA[A/G]AACAAAATGTTTCAAATAAGTCAATAATGCCATGT
AX-165344452	AGCP-186_1728	GAGTCTAACACGATCATGATGTTGAGAGTGCAATT[C/G]ATTGGCCAAATTTACAAAATCATTTTGGATACAAG
AX-165345798	AGCP-186_1728	GAGTCTAACACGATCATGATGTTGAGAGTGCAATT[C/G]ATTGGCCAAATTTACAAAATCATTTTGGATACAAG
AX-165351659	AGCP-186_1741	TCATGATGTTGAGAGTGCAATTGATTGGCCAAATT[C/T]ACAAAATCATTTTGGATACAAGAATCTGGAGCTGA
AX-165355318	AGCP-186_1741	TCATGATGTTGAGAGTGCAATTGATTGGCCAAATT[C/T]ACAAAATCATTTTGGATACAAGAATCTGGAGCTGA
AX-165350504	AGCP-186_1986	CATAATTTTTTTTTTTTTTTTTGTAAAAGCATACA[C/T]GGAGTTTCTATCTAAGATGAAAATATAATTCATTT
AX-165354200	AGCP-186_1986	CATAATTTTTTTTTTTTTTTTTGTAAAAGCATACA[C/T]GGAGTTTCTATCTAAGATGAAAATATAATTCATTT
AX-123671695	AGCP-186_2351	CCACCACGCTCTAGGGTACGATATATAGCATGCTT[C/G]ATGAGATGAATTCCTTTCTGATGAGTCAATCGAGA
AX-165357560	AGCP-186_2351	CCACCACGCTCTAGGGTACGATATATAGCATGCTT[C/G]ATGAGATGAATTCCTTTCTGATGAGTCAATCGAGA
AX-165347365	AGCP-186_2665	CTAAACTTAACTACATTCACTAATCTATCAATCCA[A/G]CTTTCTTAAAGCAATCATAGTTTATTACATTATAA
AX-165353346	AGCP-186_2665	CTAAACTTAACTACATTCACTAATCTATCAATCCA[A/G]CTTTCTTAAAGCAATCATAGTTTATTACATTATAA
AX-123671694	AGCP-186_3195	ACAGGAATGAACTTATCATTATATGGGTCCCATAT[A/G]TCTGGGTCAATTCCATTTATAATGCCATGGAACTT
AX-165357031	AGCP-186_3195	ACAGGAATGAACTTATCATTATATGGGTCCCATAT[A/G]TCTGGGTCAATTCCATTTATAATGCCATGGAACTT
AX-165344188	AGCP-186_3236	GTCAATTCCATTTATAATGCCATGGAACTTGTGAA[G/T]ATGAGGGGCAATTGCAGGATTCCCAGAAACCTCCT
AX-165360015	AGCP-186_3236	GTCAATTCCATTTATAATGCCATGGAACTTGTGAA[G/T]ATGAGGGGCAATTGCAGGATTCCCAGAAACCTCCT
AX-123671696	AGCP-186_404	CCTGTCTAGTCAAATCTCATGTTAACTTACGTGCA[A/G]CATGGTAAAGCTCTAGATAGTCAAGAGCAGGTCGA
AX-165347640	AGCP-186_404	CCTGTCTAGTCAAATCTCATGTTAACTTACGTGCA[A/G]CATGGTAAAGCTCTAGATAGTCAAGAGCAGGTCGA
AX-165343512	AGCP-186_4198	TAACCATACATAAATGGTATTAACTTAAAGTCAAA[C/G]GATCAATTTAGTGTGTTTTTGAGTGAGCAAAATCG
AX-165348555	AGCP-186_4198	TAACCATACATAAATGGTATTAACTTAAAGTCAAA[C/G]GATCAATTTAGTGTGTTTTTGAGTGAGCAAAATCG
AX-165350370	AGCP-186_5214	GTTGGTGTTGAAAATCCATCACAAGTGAAATTCCC[A/C]CCCCCTCCCCGCCCCCCTTCCCCTCCTTAGGCAAC
AX-165361236	AGCP-186_5214	GTTGGTGTTGAAAATCCATCACAAGTGAAATTCCC[A/C]CCCCCTCCCCGCCCCCCTTCCCCTCCTTAGGCAAC
AX-165347420	AGCP-186_5247	CCACCCCCTCCCCGCCCCCCTTCCCCTCCTTAGGC[A/G]ACTCTATATAGTAAATGATATCTGAATGAATCCAA
AX-165361590	AGCP-186_5247	CCACCCCCTCCCCGCCCCCCTTCCCCTCCTTAGGC[A/G]ACTCTATATAGTAAATGATATCTGAATGAATCCAA
AX-165358638	AGCP-186_562	AAGTCCATTTTAAAATTAATATTGTACTAAAAAAA[A/T]TTAGGACTTTATAAACTAGTTTATATGCATGTGTG
AX-165359751	AGCP-186_562	AAGTCCATTTTAAAATTAATATTGTACTAAAAAAA[A/T]TTAGGACTTTATAAACTAGTTTATATGCATGTGTG
AX-165345147	AGCP-186_6451	ACATGCAAAAATAACTCAACAATAATTGTTTACAC[C/G]TTTAAGAGGGCAATGTAATGCTCAACAAACAAATG
AX-165353312	AGCP-186_6451	ACATGCAAAAATAACTCAACAATAATTGTTTACAC[C/G]TTTAAGAGGGCAATGTAATGCTCAACAAACAAATG
AX-165349985	AGCP-186_6618	ACACTCTTATGACTAACCATCACAACGTGCTCTTT[C/T]AATATGACATGCTAGAAAACTCTTGATTTAATGAA
AX-123700974	AGCP-186_6618	ACACTCTTATGACTAACCATCACAACGTGCTCTTT[C/T]AATATGACATGCTAGAAAACTCTTGATTTAATGAA
AX-165342721	AGCP-186_6707	TGTAGGGTGATATAACACAAGTGCTAAAGCAATAG[A/C]AAAAAACTTACATTGCTAAGGTTCAAACAATCATA
AX-165357724	AGCP-186_6707	TGTAGGGTGATATAACACAAGTGCTAAAGCAATAG[A/C]AAAAAACTTACATTGCTAAGGTTCAAACAATCATA
AX-165346828	AGCP-186_8168	GACCATTACGATGAGTCCATCGATTAAATGAACAT[C/T]TAAACCAAACCTCTAATTTCCCATTTAGGTTTGTG
AX-165346951	AGCP-186_8168	GACCATTACGATGAGTCCATCGATTAAATGAACAT[C/T]TAAACCAAACCTCTAATTTCCCATTTAGGTTTGTG
AX-165347524	AGCP-186_8236	GTGTTGCAAGGATTATAAAATACAGTCGTTGTGCT[C/T]CCTGCTTGAACATGAAGAGGCTCAGTGAAGACAAT
AX-165351424	AGCP-186_8236	GTGTTGCAAGGATTATAAAATACAGTCGTTGTGCT[C/T]CCTGCTTGAACATGAAGAGGCTCAGTGAAGACAAT
AX-165343142	AGCP-187_1436	CTAGAGTTTATATATAATCATACCTCTGGGCGAGA[C/T]CCACCAGTCAAAATTGTTGCACCCTCACTCTTAGC
AX-165357081	AGCP-187_1436	CTAGAGTTTATATATAATCATACCTCTGGGCGAGA[C/T]CCACCAGTCAAAATTGTTGCACCCTCACTCTTAGC
AX-165350432	AGCP-187_1469	GATCCACCAGTCAAAATTGTTGCACCCTCACTCTT[A/G]GCATTTGAGATAAAATTCAACACTTTTTTATACTG
AX-165358489	AGCP-187_1469	GATCCACCAGTCAAAATTGTTGCACCCTCACTCTT[A/G]GCATTTGAGATAAAATTCAACACTTTTTTATACTG
AX-165350287	AGCP-187_1484	ATTGTTGCACCCTCACTCTTAGCATTTGAGATAAA[A/T]TTCAACACTTTTTTATACTGAATCATATAATCCAA
AX-165351976	AGCP-187_1484	ATTGTTGCACCCTCACTCTTAGCATTTGAGATAAA[A/T]TTCAACACTTTTTTATACTGAATCATATAATCCAA
AX-165348246	AGCP-187_2103	TTCTTCCAAGGGATCCGAAATTTTGATGTTTTTGG[C/T]CCATTTCACAAGCCTATTCACAAATTCTGTAGCTA
AX-165356273	AGCP-187_2103	TTCTTCCAAGGGATCCGAAATTTTGATGTTTTTGG[C/T]CCATTTCACAAGCCTATTCACAAATTCTGTAGCTA
AX-165349391	AGCP-187_2361	ATGAAAAATCAATAGCCGTCTATTAAACTTACATG[C/T]ACAATAAGGCGAGATGTTGCACTGCATATCTGACC
AX-165356133	AGCP-187_2361	ATGAAAAATCAATAGCCGTCTATTAAACTTACATG[C/T]ACAATAAGGCGAGATGTTGCACTGCATATCTGACC
AX-165349413	AGCP-187_2633	AATAAAAGGCACTTACTCTTATCAAGGTCAACATC[C/G]TCAAAAACAATGATTGGGCTTTTCCCACCAAGCTC
AX-165354661	AGCP-187_2633	AATAAAAGGCACTTACTCTTATCAAGGTCAACATC[C/G]TCAAAAACAATGATTGGGCTTTTCCCACCAAGCTC
AX-165354832	AGCP-187_2660	TCAACATCCTCAAAAACAATGATTGGGCTTTTCCC[A/G]CCAAGCTCTAGTGAAACAGGCTGCCAACAAGCAAC
AX-165358365	AGCP-187_2660	TCAACATCCTCAAAAACAATGATTGGGCTTTTCCC[A/G]CCAAGCTCTAGTGAAACAGGCTGCCAACAAGCAAC
AX-165348275	AGCP-187_3166	CCCACTTCTCTGCATATTTCAGCCAGCTCCAAACA[A/C]GTCCTAAAATTGTGAATGATAAGACAGCATAAGAA
AX-165357421	AGCP-187_3166	CCCACTTCTCTGCATATTTCAGCCAGCTCCAAACA[A/C]GTCCTAAAATTGTGAATGATAAGACAGCATAAGAA
AX-165358636	AGCP-187_3767	GGAGTAATTAATGCAACAACCCCAAGGGGCTCCTT[A/G]AGAACATAACTCTTGAAGGTCTCCATAGGAAGGGA
AX-165360624	AGCP-187_3767	GGAGTAATTAATGCAACAACCCCAAGGGGCTCCTT[A/G]AGAACATAACTCTTGAAGGTCTCCATAGGAAGGGA
AX-165342470	AGCP-187_5475	TACACTTGTAGCAGTTACATATACATTTTATTTTC[A/T]AGTTGTAAACAGAGTTGTTTTTTAATGGTTTAATT
AX-165348946	AGCP-187_5475	TACACTTGTAGCAGTTACATATACATTTTATTTTC[A/T]AGTTGTAAACAGAGTTGTTTTTTAATGGTTTAATT
AX-165356833	AGCP-187_819	TAATACCATTCTCCCAATTCTCGACCAAAACCACT[A/G]CGTTTAATGCCTCCCCATGGAGCTTGAATGAAGCT
AX-165356906	AGCP-187_819	TAATACCATTCTCCCAATTCTCGACCAAAACCACT[A/G]CGTTTAATGCCTCCCCATGGAGCTTGAATGAAGCT
AX-165357270	AGCP-188_232	GGAGGAGGCAAGAGGTGGAAGTTTTGGACCAAACG[G/T]CCCAAAGTGATGCCGAGAATGGGCAAAGCGAGAAT
AX-165358814	AGCP-188_232	GGAGGAGGCAAGAGGTGGAAGTTTTGGACCAAACG[G/T]CCCAAAGTGATGCCGAGAATGGGCAAAGCGAGAAT
AX-165355948	AGCP-188_2413	GAAAGAAAAACATTTAAATTAATTTCCATAACATC[A/T]TATTATTTATTTTCCGTTAATTTTTTTTTATTATC
AX-165360434	AGCP-188_2413	GAAAGAAAAACATTTAAATTAATTTCCATAACATC[A/T]TATTATTTATTTTCCGTTAATTTTTTTTTATTATC
AX-165361503	AGCP-188_418	CTCTTCCAGTTGGCGGGGTTGTTGGCCAGCCACCA[A/T]GCGTTCACCAGGATTTTGCTCTCCGCTGGGATGTC
AX-165361527	AGCP-188_418	CTCTTCCAGTTGGCGGGGTTGTTGGCCAGCCACCA[A/T]GCGTTCACCAGGATTTTGCTCTCCGCTGGGATGTC
AX-165359886	AGCP-189_1499	TATGCATCTTTTTGGCCCATGCCAACCATCACACC[A/T]GTGTGACGAGGACGACCAACAATGCTGGGAAACAC
AX-165360820	AGCP-189_1499	TATGCATCTTTTTGGCCCATGCCAACCATCACACC[A/T]GTGTGACGAGGACGACCAACAATGCTGGGAAACAC
AX-165359773	AGCP-189_1514	CCCATGCCAACCATCACACCTGTGTGACGAGGACG[A/G]CCAACAATGCTGGGAAACACAGCACGTGGGGCATC
AX-165361040	AGCP-189_1514	CCCATGCCAACCATCACACCTGTGTGACGAGGACG[A/G]CCAACAATGCTGGGAAACACAGCACGTGGGGCATC
AX-165357786	AGCP-189_1526	ATCACACCTGTGTGACGAGGACGACCAACAATGCT[A/G]GGAAACACAGCACGTGGGGCATCATCTCCAGCAAA
AX-165360571	AGCP-189_1526	ATCACACCTGTGTGACGAGGACGACCAACAATGCT[A/G]GGAAACACAGCACGTGGGGCATCATCTCCAGCAAA
AX-165359448	AGCP-189_1538	TGACGAGGACGACCAACAATGCTGGGAAACACAGC[A/G]CGTGGGGCATCATCTCCAGCAAATCCGGCCTACAA
AX-165361445	AGCP-189_1538	TGACGAGGACGACCAACAATGCTGGGAAACACAGC[A/G]CGTGGGGCATCATCTCCAGCAAATCCGGCCTACAA
AX-165359427	AGCP-189_1559	CTGGGAAACACAGCACGTGGGGCATCATCTCCAGC[A/G]AATCCGGCCTACAAAGAGTGATTGCAATTAATTTC
AX-165359744	AGCP-189_1559	CTGGGAAACACAGCACGTGGGGCATCATCTCCAGC[A/G]AATCCGGCCTACAAAGAGTGATTGCAATTAATTTC
AX-165347364	AGCP-189_1716	TTTAATACCCAAAAATAAGACCAACCATGTACCTT[A/G]ACCATTCCTGTTCCATTGTCACAAACAAGAGGTTG
AX-165352082	AGCP-189_1716	TTTAATACCCAAAAATAAGACCAACCATGTACCTT[A/G]ACCATTCCTGTTCCATTGTCACAAACAAGAGGTTG
AX-165351683	AGCP-189_1761	GTTCCATTGTCACAAACAAGAGGTTGAATATCCTC[A/G]GCGTCTGCCATCTTCTACTAACTGTACGAAACATG
AX-165354941	AGCP-189_1761	GTTCCATTGTCACAAACAAGAGGTTGAATATCCTC[A/G]GCGTCTGCCATCTTCTACTAACTGTACGAAACATG
AX-165358234	AGCP-189_302	TGCTGGAAGGTGCTGAGAGATGCCAAGATAGAACC[A/T]CCAATCCAGACACTGTACTTTCTCTCGGGTGGTGC
AX-165358482	AGCP-189_302	TGCTGGAAGGTGCTGAGAGATGCCAAGATAGAACC[A/T]CCAATCCAGACACTGTACTTTCTCTCGGGTGGTGC
AX-165349030	AGCP-189_392	CTGCTTGGTGCCAATGCAGAAATTTCCTTGCTCAT[C/T]CTATCAGCAATGCCAGGGAACATGGTTGTTCCTCC
AX-165355372	AGCP-189_392	CTGCTTGGTGCCAATGCAGAAATTTCCTTGCTCAT[C/T]CTATCAGCAATGCCAGGGAACATGGTTGTTCCTCC
AX-165352434	AGCP-189_737	ACAATTTCCCGCTCGGCTGAGGTGGTGAAAGAATA[C/T]CCACGTTCAGTCAAAATTTTCATCAAGAAATCAGT
AX-165352560	AGCP-189_737	ACAATTTCCCGCTCGGCTGAGGTGGTGAAAGAATA[C/T]CCACGTTCAGTCAAAATTTTCATCAAGAAATCAGT
AX-165350600	AGCP-189_751	GGCTGAGGTGGTGAAAGAATACCCACGTTCAGTCA[A/G]AATTTTCATCAAGAAATCAGTGAGGTCACGACCGG
AX-165351253	AGCP-189_751	GGCTGAGGTGGTGAAAGAATACCCACGTTCAGTCA[A/G]AATTTTCATCAAGAAATCAGTGAGGTCACGACCGG
AX-165358022	AGCP-189_860	CCCTCGTAGATGGGGACAGTGTGGCTGACACCATC[A/C]CCAGAATCCAACACAATACCTGCAAAGAGAAGGCA
AX-165360999	AGCP-189_860	CCCTCGTAGATGGGGACAGTGTGGCTGACACCATC[A/C]CCAGAATCCAACACAATACCTGCAAAGAGAAGGCA
AX-165346552	AGCP-19_1033	GATGAATACTCTTTGGTTGTGATTTTCATTTAATT[C/T]TACTTGAAATTTCTATTGCAAGAAAATTTTTGTTT
AX-165350688	AGCP-19_1033	GATGAATACTCTTTGGTTGTGATTTTCATTTAATT[C/T]TACTTGAAATTTCTATTGCAAGAAAATTTTTGTTT
AX-165345073	AGCP-19_1046	TGGTTGTGATTTTCATTTAATTCTACTTGAAATTT[A/C]TATTGCAAGAAAATTTTTGTTTTATTCTTGATTCT
AX-165355639	AGCP-19_1046	TGGTTGTGATTTTCATTTAATTCTACTTGAAATTT[A/C]TATTGCAAGAAAATTTTTGTTTTATTCTTGATTCT
AX-165359960	AGCP-19_1059	CATTTAATTCTACTTGAAATTTCTATTGCAAGAAA[A/T]TTTTTGTTTTATTCTTGATTCTTATTTATTTGCTA
AX-165361459	AGCP-19_1059	CATTTAATTCTACTTGAAATTTCTATTGCAAGAAA[A/T]TTTTTGTTTTATTCTTGATTCTTATTTATTTGCTA
AX-165346931	AGCP-19_1463	GAAGCCTTAAAGCTATATGGCCGGGCCTGGCGACG[G/T]ATTGAAGGTATAATTAATTTAGAATTTTCATATCT
AX-165361019	AGCP-19_1463	GAAGCCTTAAAGCTATATGGCCGGGCCTGGCGACG[G/T]ATTGAAGGTATAATTAATTTAGAATTTTCATATCT
AX-165350221	AGCP-19_1595	GTATGGTCTAAGTTTTTGGATCCTTTTATTTTCAC[C/G]ACAGAACATGTTGGCACAAAGACTGCTGTTCAGAT
AX-165350874	AGCP-19_1595	GTATGGTCTAAGTTTTTGGATCCTTTTATTTTCAC[C/G]ACAGAACATGTTGGCACAAAGACTGCTGTTCAGAT
AX-165351972	AGCP-19_1607	TTTTTGGATCCTTTTATTTTCACCACAGAACATGT[C/T]GGCACAAAGACTGCTGTTCAGATTCGAAGTCATGC
AX-165353901	AGCP-19_1607	TTTTTGGATCCTTTTATTTTCACCACAGAACATGT[C/T]GGCACAAAGACTGCTGTTCAGATTCGAAGTCATGC
AX-165345656	AGCP-19_822	ATAAATTTTGGAAAAGTAACTGTTGAAAAATGTTT[C/T]TGGTTTAGTTAATAGTTTGCTAAGAAGTAAGAACA
AX-165349815	AGCP-19_822	ATAAATTTTGGAAAAGTAACTGTTGAAAAATGTTT[C/T]TGGTTTAGTTAATAGTTTGCTAAGAAGTAAGAACA
AX-165348849	AGCP-19_868	AATAGTTTGCTAAGAAGTAAGAACACTTTGCCTAC[A/G]TGAGATCTTATAATCTTCATCAATGGCGCAATTTT
AX-165352240	AGCP-19_868	AATAGTTTGCTAAGAAGTAAGAACACTTTGCCTAC[A/G]TGAGATCTTATAATCTTCATCAATGGCGCAATTTT
AX-165346718	AGCP-19_890	ACACTTTGCCTACGTGAGATCTTATAATCTTCATC[A/G]ATGGCGCAATTTTTCTGTTCACTAAAGAATAAAAA
AX-165356111	AGCP-19_890	ACACTTTGCCTACGTGAGATCTTATAATCTTCATC[A/G]ATGGCGCAATTTTTCTGTTCACTAAAGAATAAAAA
AX-165349558	AGCP-19_905	GAGATCTTATAATCTTCATCAATGGCGCAATTTTT[A/C]TGTTCACTAAAGAATAAAAACTTCAGGGTCATTTA
AX-165356585	AGCP-19_905	GAGATCTTATAATCTTCATCAATGGCGCAATTTTT[A/C]TGTTCACTAAAGAATAAAAACTTCAGGGTCATTTA
AX-165354810	AGCP-19_917	TCTTCATCAATGGCGCAATTTTTCTGTTCACTAAA[A/G]AATAAAAACTTCAGGGTCATTTAATGAAGAAATCT
AX-165357578	AGCP-19_917	TCTTCATCAATGGCGCAATTTTTCTGTTCACTAAA[A/G]AATAAAAACTTCAGGGTCATTTAATGAAGAAATCT
AX-165345701	AGCP-19_994	TTGGTTGATATTTACCAAGAGATGAATGATTCTTT[A/G]GTGGATGAATACTCTTTGGTTGTGATTTTCATTTA
AX-165347672	AGCP-19_994	TTGGTTGATATTTACCAAGAGATGAATGATTCTTT[A/G]GTGGATGAATACTCTTTGGTTGTGATTTTCATTTA
AX-165347831	AGCP-190_106	TTAAACTATAGTCTAAGGTCCCGAAATTCCTAAAT[A/G]CGGCCCTGATGATACATATAATATTTAAGCCAAGA
AX-165352046	AGCP-190_106	TTAAACTATAGTCTAAGGTCCCGAAATTCCTAAAT[A/G]CGGCCCTGATGATACATATAATATTTAAGCCAAGA
AX-165345202	AGCP-190_1747	AGAATGCATACCGTTGGGGGCATCAACACCACCAG[C/G]AGGTTCTTTGTGAAATGCATACCATTGCATCTTTC
AX-165360925	AGCP-190_1747	AGAATGCATACCGTTGGGGGCATCAACACCACCAG[C/G]AGGTTCTTTGTGAAATGCATACCATTGCATCTTTC
AX-165347650	AGCP-190_2195	AAAGAAGTCTAAAACACACATGAGCTCCACTGTAC[C/T]TGTCATGTTTAAGTGCAACGTCTACTTTCATATGG
AX-165348573	AGCP-190_2195	AAAGAAGTCTAAAACACACATGAGCTCCACTGTAC[C/T]TGTCATGTTTAAGTGCAACGTCTACTTTCATATGG
AX-165347806	AGCP-190_2243	GTGCAACGTCTACTTTCATATGGGAAATATAATTT[A/G]CTAAAGAATAAGATCATAATCAGAGAAGAGTTAAT
AX-165354890	AGCP-190_2243	GTGCAACGTCTACTTTCATATGGGAAATATAATTT[A/G]CTAAAGAATAAGATCATAATCAGAGAAGAGTTAAT
AX-165347471	AGCP-190_2302	AGAAGAGTTAATAAGACCTTGGACCATATACCATC[C/T]GCTCCAACCAACATATCTCCTTCAAATTTCTGACC
AX-165353430	AGCP-190_2302	AGAAGAGTTAATAAGACCTTGGACCATATACCATC[C/T]GCTCCAACCAACATATCTCCTTCAAATTTCTGACC
AX-165347767	AGCP-190_2419	AAATTATTAAACGTCAATATATGATATTTTAATCA[C/T]ATTAGCCTGCCAAAGCATATTCAATAAGAAATAAA
AX-165353232	AGCP-190_2419	AAATTATTAAACGTCAATATATGATATTTTAATCA[C/T]ATTAGCCTGCCAAAGCATATTCAATAAGAAATAAA
AX-165350255	AGCP-190_321	ATGCACCCTCCTTGGCCCATATTTGGCTGCATGGC[A/G]TGGATGGAATCACCAAGCAAAGTCACACGACCCTT
AX-165360096	AGCP-190_321	ATGCACCCTCCTTGGCCCATATTTGGCTGCATGGC[A/G]TGGATGGAATCACCAAGCAAAGTCACACGACCCTT
AX-165349483	AGCP-190_3887	AGACACCTAAATTACAGCATGAAAAAAGTACTTAA[C/G]CTTTTAACTTACCAAGAACCAGAAACCCCATCAAC
AX-165351027	AGCP-190_3887	AGACACCTAAATTACAGCATGAAAAAAGTACTTAA[C/G]CTTTTAACTTACCAAGAACCAGAAACCCCATCAAC
AX-165346393	AGCP-190_3971	CTATCACCCGTGATGCAACCAACTCTCATAACTTC[A/C]TCAGCAACCTCTGAATCTATAGCTTCTAAAGCAGC
AX-165349896	AGCP-190_3971	CTATCACCCGTGATGCAACCAACTCTCATAACTTC[A/C]TCAGCAACCTCTGAATCTATAGCTTCTAAAGCAGC
AX-165355010	AGCP-190_4088	CCTCTTATAGCACTCAAATCCTTCTCAAACACCAC[C/T]ACCTCAAACCCTTTTCTCTTTGCAGCCAAAGCAAA
AX-165356036	AGCP-190_4088	CCTCTTATAGCACTCAAATCCTTCTCAAACACCAC[C/T]ACCTCAAACCCTTTTCTCTTTGCAGCCAAAGCAAA
AX-165349447	AGCP-190_4103	AAATCCTTCTCAAACACCACTACCTCAAACCCTTT[C/T]CTCTTTGCAGCCAAAGCAAAAACCAACCCTCCAAT
AX-165350181	AGCP-190_4103	AAATCCTTCTCAAACACCACTACCTCAAACCCTTT[C/T]CTCTTTGCAGCCAAAGCAAAAACCAACCCTCCAAT
AX-165348658	AGCP-190_4359	CAAGTGTAAGCTCTTTATTCAAAGGAACTGAGAAA[C/T]GGGTTCTTGAGAAAGCTGTTGTTGATGGGTTAAGA
AX-165357834	AGCP-190_4359	CAAGTGTAAGCTCTTTATTCAAAGGAACTGAGAAA[C/T]GGGTTCTTGAGAAAGCTGTTGTTGATGGGTTAAGA
AX-165351206	AGCP-191_2251	GACTATATTGAATGTTATGTGCTTTTAATAAAAAA[A/T]ATCCAAATTTAATTGTTTTACCCATTTTTCTAAGT
AX-165360841	AGCP-191_2251	GACTATATTGAATGTTATGTGCTTTTAATAAAAAA[A/T]ATCCAAATTTAATTGTTTTACCCATTTTTCTAAGT
AX-165349220	AGCP-191_2630	GGTAGACCACTAATTTTGTGAATCTAGTCCTACGT[G/T]AACAAACTTTAATAAGTGACATACAAAAGGAATAA
AX-165350762	AGCP-191_2630	GGTAGACCACTAATTTTGTGAATCTAGTCCTACGT[G/T]AACAAACTTTAATAAGTGACATACAAAAGGAATAA
AX-165347373	AGCP-191_2786	GGAGTCTCAGTGAGGAACTTGATAGCGAGAGTCAT[G/T]ATGGTAGAGGTGGTCTCATAACCGGCGACGAGCAA
AX-165358901	AGCP-191_2786	GGAGTCTCAGTGAGGAACTTGATAGCGAGAGTCAT[G/T]ATGGTAGAGGTGGTCTCATAACCGGCGACGAGCAA
AX-165353648	AGCP-191_2845	GGCGACGAGCAAAGCCAACAGAAAATCCACTATTT[C/G]CTCGTCGGAAAAGTGGTCACCAGAGGCCAACAGTG
AX-165359816	AGCP-191_2845	GGCGACGAGCAAAGCCAACAGAAAATCCACTATTT[C/G]CTCGTCGGAAAAGTGGTCACCAGAGGCCAACAGTG
AX-123671979	AGCP-191_4089	CTCGAGCGATCCATGGCTGAGTTGACTCAGTACAC[A/G]TACATACTTGTATGAATCAAACTTAGTATCGAAAG
AX-165347274	AGCP-191_4089	CTCGAGCGATCCATGGCTGAGTTGACTCAGTACAC[A/G]TACATACTTGTATGAATCAAACTTAGTATCGAAAG
AX-165346272	AGCP-191_4212	ATTTAGTAAAGTTTAAACACTTTTAATGCAATATT[A/C]TAATCTTGGAATATAAATTCGACATATATTTACGG
AX-165359267	AGCP-191_4212	ATTTAGTAAAGTTTAAACACTTTTAATGCAATATT[A/C]TAATCTTGGAATATAAATTCGACATATATTTACGG
AX-165356372	AGCP-191_4811	GAGAAGATCGGTCCGTACCGCCGCACGCGCTCGTC[C/G]ATGAAGGGCTCCGGATTGTCGCTCTTGTACGCGGA
AX-165361198	AGCP-191_4811	GAGAAGATCGGTCCGTACCGCCGCACGCGCTCGTC[C/G]ATGAAGGGCTCCGGATTGTCGCTCTTGTACGCGGA
AX-165353692	AGCP-191_5009	GTGGGAAGAGAAACCATTGGTGTGACAGAGGAGAG[A/G]AAAAAATGAAGAGGCAGTAGAGAAAAACTGTGTGA
AX-165357818	AGCP-191_5009	GTGGGAAGAGAAACCATTGGTGTGACAGAGGAGAG[A/G]AAAAAATGAAGAGGCAGTAGAGAAAAACTGTGTGA
AX-165348808	AGCP-191_5024	ATTGGTGTGACAGAGGAGAGGAAAAAATGAAGAGG[A/C]AGTAGAGAAAAACTGTGTGAATATAAAAAGAAGTT
AX-165356477	AGCP-191_5024	ATTGGTGTGACAGAGGAGAGGAAAAAATGAAGAGG[A/C]AGTAGAGAAAAACTGTGTGAATATAAAAAGAAGTT
AX-165344631	AGCP-191_5059	CAGTAGAGAAAAACTGTGTGAATATAAAAAGAAGT[G/T]AAAATTGTTAGAGAGAGAGAGAGAGAAAGGGTATT
AX-165348548	AGCP-191_5059	CAGTAGAGAAAAACTGTGTGAATATAAAAAGAAGT[G/T]AAAATTGTTAGAGAGAGAGAGAGAGAAAGGGTATT
AX-165347259	AGCP-191_5087	AAGAAGTTAAAATTGTTAGAGAGAGAGAGAGAGAA[A/G]GGGTATTAATGGAAGAGTGAAGGAGCGCACGAGGG
AX-165357930	AGCP-191_5087	AAGAAGTTAAAATTGTTAGAGAGAGAGAGAGAGAA[A/G]GGGTATTAATGGAAGAGTGAAGGAGCGCACGAGGG
AX-165361244	AGCP-191_5125	GTATTAATGGAAGAGTGAAGGAGCGCACGAGGGGG[G/T]GGGGGGTAGCTGTGCCCAGTGCTCAGACTCTAGAA
AX-165361632	AGCP-191_5125	GTATTAATGGAAGAGTGAAGGAGCGCACGAGGGGG[G/T]GGGGGGTAGCTGTGCCCAGTGCTCAGACTCTAGAA
AX-165358164	AGCP-191_5162	GGGGGTAGCTGTGCCCAGTGCTCAGACTCTAGAAG[C/G]AGAAGAAAAGGATGTGTTGTGTGGAGAATGAATGA
AX-165359079	AGCP-191_5162	GGGGGTAGCTGTGCCCAGTGCTCAGACTCTAGAAG[C/G]AGAAGAAAAGGATGTGTTGTGTGGAGAATGAATGA
AX-165355192	AGCP-191_584	ACAGCACGAAATGATGCAAAGACCTTCCATCCCTT[A/T]GGAATAGTGTAACCTACATTACATGTGAGAAGCAT
AX-165358321	AGCP-191_584	ACAGCACGAAATGATGCAAAGACCTTCCATCCCTT[A/T]GGAATAGTGTAACCTACATTACATGTGAGAAGCAT
AX-165348775	AGCP-191_772	CCACCAATTATGTTTGCCACCCTCAAGGTCTCATT[C/T]ACAACCTGTAATATTGCACAAATTATTAAAAGTCA
AX-165351112	AGCP-191_772	CCACCAATTATGTTTGCCACCCTCAAGGTCTCATT[C/T]ACAACCTGTAATATTGCACAAATTATTAAAAGTCA
AX-165348780	AGCP-192_1102	ATTATAATTATATATTGAAACATGAATATCAGTAA[A/C]GCTCAAGTATAGAACAGAAAATTCACAGTGCCACT
AX-165356284	AGCP-192_1102	ATTATAATTATATATTGAAACATGAATATCAGTAA[A/C]GCTCAAGTATAGAACAGAAAATTCACAGTGCCACT
AX-165344286	AGCP-192_1622	ATTGCATGATATAAGTCCAAAAATATCTAATTTTA[C/T]ATTATTTTCTAATTGCTCATGGAATATATTTTTCA
AX-165356638	AGCP-192_1622	ATTGCATGATATAAGTCCAAAAATATCTAATTTTA[C/T]ATTATTTTCTAATTGCTCATGGAATATATTTTTCA
AX-165346868	AGCP-192_1699	TTTCACCATGATTATACCTATTTTGAATTTGAACG[C/T]CAATTAAATTTCATAATTTTAATATAGGTGAATAT
AX-165349080	AGCP-192_1699	TTTCACCATGATTATACCTATTTTGAATTTGAACG[C/T]CAATTAAATTTCATAATTTTAATATAGGTGAATAT
AX-165346057	AGCP-192_1818	TATGTCACAAAATTGAAAATGGTCATTTTTTTAAA[A/G]GACCAAATTGATCAAAATATAAAAGATAAAATACT
AX-165352928	AGCP-192_1818	TATGTCACAAAATTGAAAATGGTCATTTTTTTAAA[A/G]GACCAAATTGATCAAAATATAAAAGATAAAATACT
AX-165348098	AGCP-192_1915	ACCAAAATGAATCTAAAAAATAAGATAAAGGACCA[A/C]AAGTATAATTTAAGCATCATTATATAGTGCTCATG
AX-165352288	AGCP-192_1915	ACCAAAATGAATCTAAAAAATAAGATAAAGGACCA[A/C]AAGTATAATTTAAGCATCATTATATAGTGCTCATG
AX-165347629	AGCP-192_2448	CATCCCATCCGTGGCTCGCAGTAGTAAATCTGATG[A/C]ACTTGCCACAATTACCAATGATTCTGCACTCTCAT
AX-165349356	AGCP-192_2448	CATCCCATCCGTGGCTCGCAGTAGTAAATCTGATG[A/C]ACTTGCCACAATTACCAATGATTCTGCACTCTCAT
AX-165359070	AGCP-192_3731	AACATTTTTACTTGTACCTGTCTCCAGCCTTGTTG[A/G]GCAGAAGTGCTTTCTGCACAAGGTTGAGTTTCAGG
AX-165359310	AGCP-192_3731	AACATTTTTACTTGTACCTGTCTCCAGCCTTGTTG[A/G]GCAGAAGTGCTTTCTGCACAAGGTTGAGTTTCAGG
AX-165348527	AGCP-192_3761	TGTTGGGCAGAAGTGCTTTCTGCACAAGGTTGAGT[C/T]TCAGGAGATGCAATCAACTTGTGCCATAGCAGTGA
AX-165357284	AGCP-192_3761	TGTTGGGCAGAAGTGCTTTCTGCACAAGGTTGAGT[C/T]TCAGGAGATGCAATCAACTTGTGCCATAGCAGTGA
AX-165347387	AGCP-192_4244	TTATACAGTGATGACGCCCTGGAGTGAATTTCATT[A/G]TCCCATTTGCAACGAATCAGAACAGACAGAGCATG
AX-165349687	AGCP-192_4244	TTATACAGTGATGACGCCCTGGAGTGAATTTCATT[A/G]TCCCATTTGCAACGAATCAGAACAGACAGAGCATG
AX-165343146	AGCP-192_4278	TGTCCCATTTGCAACGAATCAGAACAGACAGAGCA[C/T]GCATGCAAGCTTTTGACCTCCTAAATAGTTCAGAA
AX-165356806	AGCP-192_4278	TGTCCCATTTGCAACGAATCAGAACAGACAGAGCA[C/T]GCATGCAAGCTTTTGACCTCCTAAATAGTTCAGAA
AX-165343499	AGCP-192_4346	GAAACATGTGCTGCAACCATAGCTGCTGCAACTAT[C/T]TCATTTGAGCTGTAACTCCAAGGCGTACCAACAGA
AX-165343734	AGCP-192_4346	GAAACATGTGCTGCAACCATAGCTGCTGCAACTAT[C/T]TCATTTGAGCTGTAACTCCAAGGCGTACCAACAGA
AX-165348396	AGCP-192_4574	CCCCGTGAAATCAAAGGGAACAACTGAAGCTCACA[C/G]GCAAGAGCACAAACAGCAGCCAGAACATAAGAATC
AX-165359523	AGCP-192_4574	CCCCGTGAAATCAAAGGGAACAACTGAAGCTCACA[C/G]GCAAGAGCACAAACAGCAGCCAGAACATAAGAATC
AX-165344998	AGCP-192_4613	AGAGCACAAACAGCAGCCAGAACATAAGAATCAAA[C/T]GCTGCTACAGGACCTTGCTTCTTCATTTTCCTATT
AX-165353837	AGCP-192_4613	AGAGCACAAACAGCAGCCAGAACATAAGAATCAAA[C/T]GCTGCTACAGGACCTTGCTTCTTCATTTTCCTATT
AX-123705109	AGCP-192_4650	CTGCTACAGGACCTTGCTTCTTCATTTTCCTATTT[G/T]TTGATTCTCTCCGGTTTTCAGATGTTGCTTGTAAG
AX-165347773	AGCP-192_4650	CTGCTACAGGACCTTGCTTCTTCATTTTCCTATTT[G/T]TTGATTCTCTCCGGTTTTCAGATGTTGCTTGTAAG
AX-165353666	AGCP-192_4808	GTTAAGACAACAAAAAGCAAGCGTGAAGCAAGCTC[A/T]ACAGATGCACATGATTCTAAAAAGAGGGAATGAAC
AX-165359022	AGCP-192_4808	GTTAAGACAACAAAAAGCAAGCGTGAAGCAAGCTC[A/T]ACAGATGCACATGATTCTAAAAAGAGGGAATGAAC
AX-165354689	AGCP-192_4877	ACCATAGTACGAAGTTCTGCCACGGCAAGGTTTTT[A/G]GAGGCAGAGCCAATGCCAAATAGGTATTTTGATTT
AX-165354784	AGCP-192_4877	ACCATAGTACGAAGTTCTGCCACGGCAAGGTTTTT[A/G]GAGGCAGAGCCAATGCCAAATAGGTATTTTGATTT
AX-165344035	AGCP-192_4991	AGAATAGCTTCCACAGTAGCAGCAAATATTTTCAT[A/G]AGACATGCTTCTGATGGGCTTCCACGAGGAAGATA
AX-165355474	AGCP-192_4991	AGAATAGCTTCCACAGTAGCAGCAAATATTTTCAT[A/G]AGACATGCTTCTGATGGGCTTCCACGAGGAAGATA
AX-165349772	AGCP-192_5066	AGGACCTTAAGTAAGGGTATGTACAAATTCCATGA[C/G]AGTATGGGAGGTTGTAGTGGGGTTGCAACTATAAT
AX-165360881	AGCP-192_5066	AGGACCTTAAGTAAGGGTATGTACAAATTCCATGA[C/G]AGTATGGGAGGTTGTAGTGGGGTTGCAACTATAAT
AX-165345349	AGCP-192_5165	GTAGGAATCAGGCCATAAGCAGCTTCCCAAATGGT[A/G]CAAATTCTCCATTCAACCTCTGGACCATGGGCACA
AX-165354299	AGCP-192_5165	GTAGGAATCAGGCCATAAGCAGCTTCCCAAATGGT[A/G]CAAATTCTCCATTCAACCTCTGGACCATGGGCACA
AX-165349759	AGCP-192_5401	ATGAACACAACCTGTTTTTTATAGGAAGAAATATA[A/G]CCACCCAAAGGTTCATGTTGAACTTCAACTCCATC
AX-165352792	AGCP-192_5401	ATGAACACAACCTGTTTTTTATAGGAAGAAATATA[A/G]CCACCCAAAGGTTCATGTTGAACTTCAACTCCATC
AX-165353803	AGCP-192_5428	GAAATATAACCACCCAAAGGTTCATGTTGAACTTC[A/G]ACTCCATCAACTTGTCTGAGAGGAGGAAAAAGTAA
AX-165355368	AGCP-192_5428	GAAATATAACCACCCAAAGGTTCATGTTGAACTTC[A/G]ACTCCATCAACTTGTCTGAGAGGAGGAAAAAGTAA
AX-165350978	AGCP-2_1112	GTGCCAAGGTTGATATTTGGTCTTGTGGGGTTGTC[C/T]TGTTTGTTTTGATGGCCGGCTACTTGCCCTTTCAT
AX-165356083	AGCP-2_1112	GTGCCAAGGTTGATATTTGGTCTTGTGGGGTTGTC[C/T]TGTTTGTTTTGATGGCCGGCTACTTGCCCTTTCAT
AX-165353108	AGCP-2_1730	AGGGGCCTTTGACCATTGCTGCTGAAATTTTTGAG[C/T]TGACACCTTCCTTGGTGGTGGTGGAGGTCAAGAAA
AX-165359223	AGCP-2_1730	AGGGGCCTTTGACCATTGCTGCTGAAATTTTTGAG[C/T]TGACACCTTCCTTGGTGGTGGTGGAGGTCAAGAAA
AX-165352236	AGCP-2_268	TATTAATTAAAATTACAGAATCTTGATAAATAAAC[A/C]TTGTAAATTTTATAATCTGTAATAAGTCAAAACGA
AX-165353645	AGCP-2_268	TATTAATTAAAATTACAGAATCTTGATAAATAAAC[A/C]TTGTAAATTTTATAATCTGTAATAAGTCAAAACGA
AX-165346693	AGCP-2_69	ATAATAATTAACACAAATACAAAAAGAAATTATAA[G/T]TATAAAAATTAAAAAAATTATCTTAAATTACAAGA
AX-165357764	AGCP-2_69	ATAATAATTAACACAAATACAAAAAGAAATTATAA[G/T]TATAAAAATTAAAAAAATTATCTTAAATTACAAGA
AX-165356513	AGCP-2_799	TACTTCGTGATGGAGTTCGTCCGCGGCGGCGAGCT[C/T]TTCAACAAGGTCGCCAAAGGGAGGCTCAAGGAACA
AX-165361048	AGCP-2_799	TACTTCGTGATGGAGTTCGTCCGCGGCGGCGAGCT[C/T]TTCAACAAGGTCGCCAAAGGGAGGCTCAAGGAACA
AX-165361275	AGCP-2_80	CACAAATACAAAAAGAAATTATAATTATAAAAATT[A/T]AAAAAATTATCTTAAATTACAAGACTAAAAAAAAT
AX-165361394	AGCP-2_80	CACAAATACAAAAAGAAATTATAATTATAAAAATT[A/T]AAAAAATTATCTTAAATTACAAGACTAAAAAAAAT
AX-165342674	AGCP-20_6927	CTCTTCCCTCGATATACCAATTGCTAATTCAATTT[G/T]AAAATTTCCAAAGGTATATTATAGAGTGGAAGAAA
AX-165348187	AGCP-20_6927	CTCTTCCCTCGATATACCAATTGCTAATTCAATTT[G/T]AAAATTTCCAAAGGTATATTATAGAGTGGAAGAAA
AX-165346603	AGCP-21_1030	GAGAAATACAATCCTGGTGTCAATTTCAGCAAAGA[C/G]AGTGGAATTGTTTTCATTCCAGGAAGAGGTATGAT
AX-165350726	AGCP-21_1030	GAGAAATACAATCCTGGTGTCAATTTCAGCAAAGA[C/G]AGTGGAATTGTTTTCATTCCAGGAAGAGGTATGAT
AX-165354015	AGCP-21_1051	AATTTCAGCAAAGACAGTGGAATTGTTTTCATTCC[A/G]GGAAGAGGTATGATCTCTTTTACCTATCATCACAT
AX-165357867	AGCP-21_1051	AATTTCAGCAAAGACAGTGGAATTGTTTTCATTCC[A/G]GGAAGAGGTATGATCTCTTTTACCTATCATCACAT
AX-165343763	AGCP-21_1197	TGCCATGTGAACCTTTAAAACATGAATTACCAAAA[G/T]AAAACTTCAAAATCTAACCAGAGAACAACACCAAA
AX-165358931	AGCP-21_1197	TGCCATGTGAACCTTTAAAACATGAATTACCAAAA[G/T]AAAACTTCAAAATCTAACCAGAGAACAACACCAAA
AX-165345671	AGCP-21_1317	AGTATTTGGGATAACTTTTTTATGAATTTGCCTAA[A/C]GTTTTAATTTTATTTAACTTGCCAGATCAAAATGG
AX-165345804	AGCP-21_1317	AGTATTTGGGATAACTTTTTTATGAATTTGCCTAA[A/C]GTTTTAATTTTATTTAACTTGCCAGATCAAAATGG
AX-165342458	AGCP-21_1424	AATTGTCTCACCTTTCATTCTGAATTATGCACATA[G/T]AATTGAATATTTCTACATTTTGGTTCTACCTTTTT
AX-165342922	AGCP-21_1424	AATTGTCTCACCTTTCATTCTGAATTATGCACATA[G/T]AATTGAATATTTCTACATTTTGGTTCTACCTTTTT
AX-165343051	AGCP-21_1438	TCATTCTGAATTATGCACATATAATTGAATATTTC[A/T]ACATTTTGGTTCTACCTTTTTTAACTTACATTTTC
AX-165358196	AGCP-21_1438	TCATTCTGAATTATGCACATATAATTGAATATTTC[A/T]ACATTTTGGTTCTACCTTTTTTAACTTACATTTTC
AX-165344107	AGCP-21_1463	TGAATATTTCTACATTTTGGTTCTACCTTTTTTAA[C/G]TTACATTTTCTTTTCCTTCTTGCAGAAAAGCAGGT
AX-165345503	AGCP-21_1463	TGAATATTTCTACATTTTGGTTCTACCTTTTTTAA[C/G]TTACATTTTCTTTTCCTTCTTGCAGAAAAGCAGGT
AX-165348054	AGCP-21_1486	TACCTTTTTTAACTTACATTTTCTTTTCCTTCTTG[A/C]AGAAAAGCAGGTTTGGCTTCTAATTTAATAAAGTT
AX-165355660	AGCP-21_1486	TACCTTTTTTAACTTACATTTTCTTTTCCTTCTTG[A/C]AGAAAAGCAGGTTTGGCTTCTAATTTAATAAAGTT
AX-165346682	AGCP-21_1700	TGTTAAATACTTACAGAAGAAAGAAGGAGAGGAAG[C/T]TAAATTGCCAACAGAAAGTTCTATGGCGTTTTCAA
AX-165347278	AGCP-21_1700	TGTTAAATACTTACAGAAGAAAGAAGGAGAGGAAG[C/T]TAAATTGCCAACAGAAAGTTCTATGGCGTTTTCAA
AX-165345255	AGCP-21_1762	CGTTTTCAACTCAAGATGGTACTGGTAAATTTTTG[C/T]ATTCATAGAATAGAACATATTCCTTCTAAACTAAT
AX-165353738	AGCP-21_1762	CGTTTTCAACTCAAGATGGTACTGGTAAATTTTTG[C/T]ATTCATAGAATAGAACATATTCCTTCTAAACTAAT
AX-165354857	AGCP-21_1841	ATTCCTAGAAATAGGTGAATGTTAGTACTTAGTAC[A/T]CTGAATTTTCATGAGTTCAAACTATATTTATACGA
AX-165358655	AGCP-21_1841	ATTCCTAGAAATAGGTGAATGTTAGTACTTAGTAC[A/T]CTGAATTTTCATGAGTTCAAACTATATTTATACGA
AX-165347772	AGCP-21_1888	TGAGTTCAAACTATATTTATACGAATTTTTTTCTT[C/T]CACAGTTTATCATGTATAAACTAATTATCAGATCC
AX-165349834	AGCP-21_1888	TGAGTTCAAACTATATTTATACGAATTTTTTTCTT[C/T]CACAGTTTATCATGTATAAACTAATTATCAGATCC
AX-165342711	AGCP-21_2017	GCACGTTCTCCTCTTAATCTTTATCCCTAAAACAA[C/G]TGTCTGCTATTTATCACCATTTTCAAAGTTTACAT
AX-165346213	AGCP-21_2017	GCACGTTCTCCTCTTAATCTTTATCCCTAAAACAA[C/G]TGTCTGCTATTTATCACCATTTTCAAAGTTTACAT
AX-165347909	AGCP-21_2034	TCTTTATCCCTAAAACAAGTGTCTGCTATTTATCA[A/C]CATTTTCAAAGTTTACATGCCATCAACTCTGGCAC
AX-165353133	AGCP-21_2034	TCTTTATCCCTAAAACAAGTGTCTGCTATTTATCA[A/C]CATTTTCAAAGTTTACATGCCATCAACTCTGGCAC
AX-165342925	AGCP-21_2115	ATTGATATGTACAGGATTAATGGCCATGATAACAC[A/T]TACTGATTTATCTTCCTCTTCCGGCTAAAGCCTCT
AX-165352406	AGCP-21_2115	ATTGATATGTACAGGATTAATGGCCATGATAACAC[A/T]TACTGATTTATCTTCCTCTTCCGGCTAAAGCCTCT
AX-165355938	AGCP-21_2151	TACTGATTTATCTTCCTCTTCCGGCTAAAGCCTCT[G/T]GAAGTTCAGAATACGAAACTTCAGGATCCAGTGGA
AX-165357939	AGCP-21_2151	TACTGATTTATCTTCCTCTTCCGGCTAAAGCCTCT[G/T]GAAGTTCAGAATACGAAACTTCAGGATCCAGTGGA
AX-165342606	AGCP-21_2165	CCTCTTCCGGCTAAAGCCTCTGGAAGTTCAGAATA[C/T]GAAACTTCAGGATCCAGTGGACCTACTACTGCTAG
AX-165345026	AGCP-21_2165	CCTCTTCCGGCTAAAGCCTCTGGAAGTTCAGAATA[C/T]GAAACTTCAGGATCCAGTGGACCTACTACTGCTAG
AX-165343921	AGCP-21_2194	AGAATACGAAACTTCAGGATCCAGTGGACCTACTA[C/T]TGCTAGTGCTACTGGCCTCACAGGCATTATGGTGG
AX-165348257	AGCP-21_2194	AGAATACGAAACTTCAGGATCCAGTGGACCTACTA[C/T]TGCTAGTGCTACTGGCCTCACAGGCATTATGGTGG
AX-165353061	AGCP-21_2214	CCAGTGGACCTACTACTGCTAGTGCTACTGGCCTC[A/C]CAGGCATTATGGTGGCAAAATCAATGGAGTTCTCA
AX-165360127	AGCP-21_2214	CCAGTGGACCTACTACTGCTAGTGCTACTGGCCTC[A/C]CAGGCATTATGGTGGCAAAATCAATGGAGTTCTCA
[truncated: 63,536 more rows]
