# Supplementary material for: A 62K genic-SNP chip array for genetic studies and breeding applications in pigeonpea (Cajanus cajan L. Millsp.)
Source: Sci Rep. 2020 Mar 18;10:4960. doi: 10.1038/s41598-020-61889-0 (PMC7080765; doi:10.1038/s41598-020-61889-0)
Supplement: Supplementary file 3 — Supplementary information3 [file 41598_2020_61889_MOESM3_ESM.xls]

## Sheet: Sheet1
Table S5: Genotyping data on 30,426 SNPs with 100 percent call rates on 95 pigoenpea genotypes used for diversity analysis. This also includes 33 genome wide unlinked SNPs with known positions on the 11 pigeonpea linkage groups used for population structure analysis .
Affymetrix Probe Id	NIPB SNP Id	Pusa 2001	Pusa 2002	Pusa 2012-1	Pusa 991	Pusa 992	AKCMS-11A	AKCMS-11B	AKCMS-13A	AKCMS-13B	AKPHM-11303	AKPR-303	Asha Dwarf	Asha	B-DG11115	BDN2029	BDN708	BRG-2	BSMR-853	BSMR846	Bahar	CO-5	DG(Rg)-15	DG(Rg)-16	DG(Rg)-23	DG(Rg)-24	DG(Rg)-26	DG(Rg)-27	DG(Rg)-29	DG(Rg)-3	DG(Rg)-38	DG(Rg)-39	DG(Rg)-40	DG(Rg)-41	DG(Rg)-42	DG(Rg)-44	DG(Rg)-45	DG(Rg)-46	DG(Rg)-47	DG(Rg)-48	DG(Rg)-51	DG(Rg)-52	DG(Rg)-53	DG(Rg)-54	DG(Rg)-55	DG(Rg)-56	DG(Rg)-58	Dholi Dwarf	EC13693
AX-105028226	MCP-8_169	TT	TT	TT	TT	TT	TT	TT	TT	TT	TT	TT	TT	TT	TT	TT	TT	TT	TT	TT	TT	TT	TT	TT	TT	TT	TT	TT	TT	TT	TT	TT	TT	TT	TT	TT	TT	TT	TT	TT	TT	TT	TT	TT	TT	TT	TT	TT	TT
AX-105099439	AGCP-150_3909	AA	AA	AA	AA	AA	AA	AA	AA	AA	AA	AA	AA	AA	AA	AA	AA	AA	AA	AA	AA	AA	AA	AA	AA	AA	AA	AA	AA	AA	AA	AA	AA	AA	AA	AA	AA	AA	AA	AA	AA	AA	AA	AA	AA	AA	AA	AA	AA
AX-106810409	CSCSP-6529_45	AA	AA	AA	AA	AA	AA	AA	AA	AA	AA	AA	AA	AA	AA	AA	AA	AA	AA	AA	AA	AA	AA	AA	AA	AA	AA	AA	AA	AA	AA	AA	AA	AA	AA	AA	AA	AA	AA	AA	AA	AA	AA	AA	AA	AA	AA	AA	AA
AX-106889995	CSCSP-3731_668	AA	AA	AA	AA	AA	AA	AA	AA	AA	AA	AA	AA	AA	AA	AA	AA	AA	AA	AA	AA	AA	AA	AA	AA	AA	AA	AA	AA	AA	AA	AA	AA	AA	AA	AA	AA	AA	AA	AA	AA	AA	AA	AA	AA	AA	AA	AA	AA
AX-117021530	DRDRP-241_1841	TT	TT	TC	TC	TT	CC	CC	TC	CC	TT	CC	TT	CC	CC	CC	TT	CC	CC	TC	CC	CC	TT	CC	TT	TC	CC	TC	TC	CC	CC	CC	CC	TC	CC	CC	CC	CC	CC	CC	TC	CC	TC	CC	CC	CC	CC	CC	CC
AX-117035815	CSCSP-5166_6468	TT	TT	TT	TT	TT	TT	TT	TT	TT	TT	TT	TT	TT	TT	TG	TT	TT	TT	TT	TT	TT	TT	TT	TT	TT	TT	TT	TT	TT	TT	TT	TT	TT	TT	TT	TT	TT	TT	TT	TT	TT	TT	TT	TT	TT	TT	TT	TT
AX-119923125	CSCSP-13769_231	AA	AA	AA	AA	AA	AA	AA	AA	AA	AA	AA	AA	AA	AA	AA	AA	AA	AA	AA	AA	AA	AA	AA	AA	AA	AA	AA	AA	AA	AA	AA	AA	AA	AA	AA	AA	AA	AA	AA	AA	AA	AA	AA	AA	AA	AA	AA	AA
AX-120200618	SCP-3340_571	GG	GG	GG	GG	GG	GG	GG	GG	GG	GG	GG	GG	GG	GG	GG	GG	GG	GG	GG	GG	GG	GG	GG	GG	GG	GG	GG	GG	GG	GG	GG	GG	GG	GG	GG	GG	GG	GG	GG	GG	GG	GG	GG	GG	GG	GG	GG	GG
AX-120557450	SCP-9979_258	CC	CC	CC	CC	CC	CC	CC	CC	CC	CC	CC	CC	CC	CC	CC	CC	CC	CC	CC	CC	CC	CC	CC	CC	CC	CC	CC	CC	CC	CC	CC	CC	CC	CC	CC	CC	CC	CC	CC	CC	CC	CC	CC	CC	CC	CC	CC	CC
AX-122599645	SCP-8787_1887	CC	CC	CC	CC	CC	CC	CC	CC	CC	CC	CC	CC	CC	CC	CC	CC	CC	CC	CC	CC	CC	CC	CC	CC	CC	CC	CC	CC	CC	CC	CC	CC	CC	CC	CC	CC	CC	CC	CC	CC	CC	CC	CC	CC	CC	CC	CC	CC
AX-123665960	SCP-11201_7223	AA	AA	AT	AT	AA	TT	TT	TT	TT	AA	AA	TT	AA	AT	AA	AA	AA	AA	AA	TT	AA	AA	AT	TT	AA	AA	AA	AA	TT	AA	AT	AA	AT	AA	AT	AA	TT	TT	TT	AT	TT	AA	AA	AT	AT	TT	TT	AT
AX-123665998	CSCSP-15312_543	CC	CC	TC	CC	CC	TC	TC	TC	TT	CC	CC	CC	CC	TT	CC	TT	CC	CC	CC	CC	CC	CC	CC	CC	CC	CC	CC	TC	CC	CC	CC	CC	TC	CC	TC	CC	CC	CC	CC	CC	CC	CC	CC	CC	CC	CC	CC	CC
AX-123666018	CSCSP-13229_2605	AA	AA	AA	AA	AA	AG	AA	AG	GG	AA	GG	AA	AA	AA	AA	AA	GG	AG	AA	GG	AA	GG	AG	AA	AA	GG	AG	AG	AG	AA	GG	GG	AA	AA	GG	GG	GG	AA	GG	AA	GG	GG	AA	GG	GG	GG	AA	GG
AX-123666023	SCP-14962_5001	CC	CC	CC	CC	CC	CC	CC	CC	CC	CC	CC	CC	CC	CC	AA	CC	AA	CC	CC	AA	CC	AA	AC	CC	CC	AA	AC	AC	AC	AA	AA	AC	AA	CC	AC	CC	AC	CC	AA	AC	AA	CC	AA	CC	AA	CC	CC	CC
AX-123666045	CSCSP-4517_1456	TT	CC	TC	CC	CC	CC	CC	CC	CC	TT	CC	TT	TC	TC	TT	CC	CC	CC	CC	CC	CC	CC	CC	CC	CC	CC	CC	CC	CC	CC	CC	TC	CC	TT	CC	CC	CC	CC	CC	CC	CC	TT	CC	TC	TC	CC	CC	TT
AX-123666048	CSCSP-12542_505	GG	GG	GG	GG	GG	TT	TT	TG	TT	TT	TT	GG	GG	TG	GG	TT	TT	GG	TG	TT	TT	GG	TG	TT	TT	TT	TT	TT	TT	TT	TT	TG	TT	TT	TT	TT	TT	TT	TT	TG	TT	TT	TT	TG	TG	TT	TT	GG
AX-123666077	CSCSP-12106_516	TC	CC	CC	TT	CC	TC	TT	CC	CC	CC	CC	TT	TC	TC	CC	CC	TT	CC	CC	TT	TT	TT	TC	CC	CC	TT	TT	TT	TT	TT	TT	TT	TT	TT	TT	TT	TT	TT	CC	TC	TT	CC	TT	TT	TT	TT	TT	TT
AX-123666091	CSCSP-2039_3762	TT	TT	TT	TT	TT	TT	TT	TT	TT	TT	TT	TT	TT	AT	TT	TT	TT	TT	TT	TT	TT	TT	TT	TT	TT	TT	TT	TT	TT	TT	TT	TT	TT	TT	TT	TT	TT	TT	TT	TT	TT	TT	TT	TT	AT	TT	TT	TT
AX-123666094	CSCSP-10334_9064	CC	CC	CC	TC	TC	CC	CC	CC	CC	TT	TT	CC	CC	CC	CC	CC	TT	TT	CC	TT	TT	TT	TT	CC	TC	TC	TC	TC	TT	CC	TC	TC	TT	TT	TT	TT	TT	TT	CC	TC	TT	TC	TT	TT	TC	TT	TT	TT
AX-123666107	CSCSP-15003_1760	CC	CC	CC	CC	CC	CC	CC	CC	CC	CC	CC	CC	CC	CC	CC	CC	CC	CC	CC	CC	CC	CC	CC	TT	CC	CC	CC	CC	CC	CC	CC	CC	CC	CC	CC	CC	CC	CC	CC	CC	CC	CC	CC	CC	TC	CC	CC	CC
AX-123666119	CSCSP-11697_1213	CC	CC	CC	AA	CC	AA	AA	AA	AA	AA	AA	AA	AC	CC	CC	CC	AA	AA	AC	CC	CC	AA	CC	AA	AA	CC	AA	AA	AA	AA	AC	CC	AA	AC	AC	AA	CC	AC	CC	AC	CC	AC	AA	AA	AC	AC	AA	AA
AX-123666120	CSCSP-11697_6135	GG	GG	GG	CG	GG	CG	GG	CC	CC	GG	GG	CG	GG	GG	GG	GG	GG	CC	GG	GG	GG	GG	GG	CC	CC	GG	CG	GG	GG	GG	GG	GG	CG	GG	GG	GG	GG	GG	GG	GG	GG	GG	GG	GG	GG	GG	CC	CG
AX-123666136	CSCSP-14041_712	AA	GG	AA	AA	AG	AG	AG	AG	GG	AA	GG	GG	AG	AA	AA	AA	AA	GG	AA	AA	GG	GG	AA	AA	AG	AA	GG	GG	GG	GG	AA	AG	GG	GG	GG	GG	AA	AA	GG	GG	AG	AG	GG	AA	AA	GG	AA	GG
AX-123666141	CSCSP-14131_1097	AG	AA	AA	AA	AA	AA	AA	AA	AA	GG	AA	GG	AA	AA	AA	AA	AA	GG	AA	AA	AA	AA	AA	AA	AA	AA	AA	AA	AA	AA	AG	AA	AA	AA	AA	GG	AA	AA	AA	AA	AA	AA	AA	AA	GG	AA	AA	AA
AX-123666160	CSCSP-4131_1796	AA	AA	AA	AA	AA	AG	AA	AA	GG	AA	GG	AA	AA	AA	GG	AA	AA	AG	GG	GG	AA	GG	AA	AA	AA	GG	AA	AA	AA	GG	AA	GG	AA	AA	AA	AA	AA	GG	AA	AA	AA	GG	AA	AA	AA	AA	AA	AA
AX-123666163	CSCSP-12183_779	CC	AA	AC	CC	CC	AC	CC	CC	AA	CC	CC	CC	AC	CC	AA	AA	CC	CC	CC	AA	CC	CC	AC	AA	AA	AC	CC	CC	CC	CC	CC	CC	AC	CC	AC	CC	AA	AA	CC	CC	CC	AA	CC	AC	CC	CC	CC	CC
AX-123666169	SCP-13413_407	TT	TT	TT	TT	TT	TT	TT	TT	TT	TT	TT	TT	TT	TT	TT	TT	TT	TT	TT	TT	TT	TT	TT	TT	TT	TT	TT	TT	TT	TT	TT	TT	TT	TT	TT	TT	TT	TT	TT	TT	TT	TT	TT	TT	TT	TT	TT	TT
AX-123666219	DRDRP-413_925	AA	AA	AG	AA	AA	AG	GG	GG	GG	GG	GG	AA	AA	GG	AA	GG	AA	AA	AA	AA	GG	GG	GG	AA	GG	AA	GG	AG	AG	GG	AG	AG	GG	AA	AA	AA	AA	AA	AA	AG	AA	AA	AA	AA	AG	AG	AA	AA
AX-123666243	DRDRP-599_536	TT	TT	TT	TT	TT	TT	TT	TT	TT	TT	TT	TT	TT	TT	TT	TT	TT	CC	TC	TT	TT	TT	TT	CC	TT	TT	TT	TC	TT	TT	TT	TT	TT	TT	TT	TT	TT	TT	TT	TT	TT	TT	TT	TT	TT	TT	TT	TT
AX-123666247	DRDRP-139_2415	TG	TT	TG	TT	TT	TT	TT	TG	TT	TT	GG	GG	GG	GG	TT	TT	TT	GG	GG	TT	GG	GG	GG	GG	GG	TT	TT	TG	TG	TT	TT	TT	TT	TT	TT	GG	TT	TT	GG	GG	TT	GG	TT	TT	TT	TT	TT	GG
AX-123666248	DRDRP-139_2444	AG	GG	AG	GG	GG	GG	GG	AG	GG	GG	AA	AA	AA	AA	GG	GG	GG	AA	AA	GG	AA	AA	AA	AA	AG	GG	GG	AG	AG	GG	GG	GG	GG	GG	GG	AA	GG	GG	AA	AA	GG	AA	GG	GG	GG	GG	GG	AA
AX-123666252	CSCSP-4566_1266	TC	TT	TC	TT	TT	TT	TT	TC	TT	TT	CC	CC	CC	CC	TT	TT	TT	CC	CC	TT	CC	CC	CC	CC	CC	TT	TC	TC	TC	TT	TT	TT	TT	TT	TT	CC	TT	TT	CC	CC	TT	CC	TT	TT	TT	TT	TT	CC
AX-123666267	DRDRP-122_3191	AA	AA	AA	AG	AA	AA	AA	AG	AA	GG	GG	AA	AG	GG	GG	AA	GG	AA	AA	AA	GG	GG	AA	GG	GG	GG	AG	AG	GG	GG	AG	GG	GG	GG	GG	GG	GG	GG	GG	AG	AA	GG	AA	GG	GG	GG	AA	GG
AX-123666358	CSCSP-14681_2535	CC	TT	TT	TT	TT	TT	TT	TT	TT	TT	CC	TT	TT	TT	TT	TT	TT	TT	TT	TT	TT	TT	TT	TT	TT	TT	TT	TC	TT	TT	TT	TT	TT	TT	TT	TT	TT	TT	TT	TT	TT	TT	TT	TT	TT	TT	TT	TT
AX-123666381	SCP-11101_664	GG	GG	GG	GG	GG	GG	GG	CG	GG	GG	GG	GG	GG	GG	CC	GG	GG	CG	GG	GG	CC	GG	GG	CC	CC	GG	GG	CG	GG	GG	GG	GG	GG	GG	GG	GG	GG	GG	GG	GG	CG	GG	GG	CG	GG	GG	GG	GG
AX-123666384	CSCSP-7246_2060	CC	CC	CC	TC	CC	CC	CC	TC	CC	CC	CC	CC	TC	CC	TT	CC	CC	TC	CC	TT	TT	CC	CC	TT	TC	CC	TC	TC	CC	TT	CC	CC	CC	CC	CC	CC	CC	CC	TT	CC	CC	CC	CC	CC	CC	CC	TT	CC
AX-123666392	DRDRP-787_301	TT	TT	TT	TT	TT	TG	GG	GG	GG	GG	TT	TT	TT	TT	TT	TT	GG	TG	TT	TT	GG	GG	GG	GG	GG	TG	GG	TT	TG	TT	TG	GG	TT	GG	GG	GG	GG	TG	TT	GG	GG	TT	GG	TG	GG	TT	TT	TT
AX-123666402	CSCSP-6795_10512	CC	TT	CC	CC	CC	TC	TC	TC	TT	CC	TT	CC	TC	CC	TT	TT	TT	CC	TT	TT	TT	TT	TC	CC	TT	CC	TC	TC	TC	TT	CC	CC	TC	CC	CC	TC	CC	TC	CC	TC	CC	CC	TT	TT	TC	TT	CC	TT
AX-123666444	CSCSP-9846_2128	CC	CC	TC	CC	TT	CC	CC	CC	CC	TT	TT	TT	TC	CC	CC	TT	CC	TT	TC	CC	CC	TT	TT	TT	CC	CC	CC	TC	TC	TC	CC	CC	TT	CC	CC	TT	CC	CC	TT	TC	TC	CC	CC	TT	TC	TC	CC	CC
AX-123666461	CSCSP-15171_1976	TT	TC	TC	TT	TT	TC	CC	TC	TT	TT	CC	CC	TT	TT	TT	CC	TT	CC	TT	TT	TT	TT	TC	TT	TT	TC	TT	TT	TC	TT	TC	TC	CC	TT	TC	TT	TC	TT	CC	TC	TT	CC	TT	CC	TT	TT	TT	CC
AX-123666484	CSCSP-5342_2789	CC	CC	AC	AC	CC	AA	AA	AA	AA	CC	AA	AA	CC	AA	AA	AA	AA	AA	AA	AA	AA	AA	AA	AA	AA	AA	AA	AA	AC	AA	AA	AA	AA	AA	AA	AA	AA	AA	AA	AA	AA	AC	AA	AA	AA	AA	AA	AA
AX-123666485	CSCSP-5822_274	TT	TT	TC	TT	TT	CC	CC	CC	CC	TT	CC	CC	TT	CC	CC	CC	CC	CC	CC	CC	CC	CC	CC	CC	CC	CC	CC	CC	TC	CC	CC	CC	CC	CC	CC	CC	CC	CC	CC	CC	CC	TC	CC	CC	CC	CC	CC	CC
AX-123666488	CSCSP-6439_1278	CC	CC	CC	CC	TT	TC	TC	CC	CC	CC	TT	CC	TT	TC	CC	TT	CC	CC	CC	CC	TT	TT	CC	CC	TT	TC	CC	TC	CC	TT	CC	CC	TT	CC	TC	CC	CC	CC	CC	CC	TC	CC	CC	TC	TT	CC	CC	TT
AX-123666518	CSCSP-11966_3039	CC	CC	CC	CC	CC	CC	CC	CC	CC	CC	CC	CC	CC	CC	CC	CC	CC	CC	CC	CC	CC	CC	CC	CC	CC	CC	CC	CC	CC	CC	CC	CC	CC	CC	CC	CC	CC	CC	CC	CC	CC	CC	CC	CC	CC	CC	CC	CC
AX-123666519	CSCSP-11966_2082	CC	CC	TC	CC	CC	TC	TC	CC	CC	TT	CC	TT	CC	CC	CC	CC	TT	CC	TC	CC	CC	CC	TC	CC	CC	TC	CC	TC	CC	TT	CC	CC	TC	TT	TC	TC	CC	TT	TT	TC	CC	CC	TT	TC	TC	TC	CC	CC
AX-123666523	SCP-7105_2021	GG	GG	GG	GG	GG	GG	GG	GG	GG	GG	GG	GG	GG	TG	GG	TT	GG	GG	GG	GG	TT	GG	GG	GG	GG	GG	GG	GG	GG	GG	TG	GG	GG	GG	GG	TG	GG	GG	GG	GG	GG	TT	GG	GG	TG	GG	GG	GG
AX-123666524	CSCSP-14905_1883	CC	CC	CC	CC	CC	CC	CC	CC	CC	CC	CC	CC	TC	TT	TT	CC	CC	CC	TC	CC	CC	CC	CC	CC	CC	CC	CC	CC	TC	CC	CC	CC	CC	TT	CC	CC	CC	CC	CC	CC	CC	CC	CC	TC	TC	TC	CC	CC
AX-123666529	CSCSP-11700_512	GG	GG	GG	GG	GG	TT	TT	TT	TT	GG	GG	TT	GG	GG	GG	GG	GG	GG	GG	GG	TT	GG	GG	GG	TG	GG	GG	GG	GG	GG	GG	GG	GG	GG	GG	GG	GG	GG	GG	TG	GG	GG	GG	GG	GG	TG	GG	GG
AX-123666550	SCP-4048_933	GG	GG	GG	GG	GG	AG	AG	GG	GG	GG	GG	AG	AG	GG	GG	GG	GG	GG	GG	GG	GG	GG	GG	GG	GG	GG	GG	GG	GG	GG	GG	GG	GG	GG	GG	GG	GG	GG	GG	GG	GG	GG	GG	GG	GG	GG	GG	GG
AX-123666581	CSCSP-13036_4286	AA	AA	AA	AA	GG	AG	GG	AG	AA	GG	AA	GG	GG	AG	AA	AA	GG	GG	AA	GG	GG	GG	AG	GG	AG	GG	AG	AA	AG	GG	AG	AA	GG	GG	AA	GG	AA	GG	AA	AA	AG	AA	GG	AG	AA	GG	AA	AA
AX-123666611	CSCSP-7206_2373	TT	CC	CC	TC	TT	CC	CC	CC	CC	CC	CC	CC	TC	CC	CC	CC	TT	CC	CC	CC	CC	CC	CC	CC	CC	TC	TC	TC	TC	CC	CC	CC	CC	TT	CC	CC	CC	CC	CC	CC	CC	TT	CC	TC	CC	CC	TT	CC
AX-123666617	CSCSP-14153_1580	AA	AA	AA	CC	CC	AC	AC	AA	AA	AA	CC	AA	AC	AA	CC	AA	AA	AA	AA	CC	CC	AA	AA	AA	AA	CC	AC	CC	AA	AA	AC	CC	AA	AA	AC	AC	CC	AA	CC	AC	AA	AA	CC	AC	AC	CC	AA	CC
AX-123666618	CSCSP-14153_593	CC	CC	CC	TC	TT	TC	TC	CC	CC	CC	TT	CC	TC	CC	TT	CC	CC	CC	CC	CC	TT	CC	CC	CC	CC	TT	TC	TT	CC	CC	TC	TT	CC	CC	TC	TC	TT	CC	TT	TC	CC	CC	TT	TC	TC	TT	CC	TT
AX-123666625	SCP-13997_1575	CC	CC	CC	CC	CC	CC	CC	CC	CC	CC	CC	CC	CC	CC	CC	CC	CC	CC	CC	CC	CC	CC	CC	CC	CC	CC	CC	CC	CC	CC	CG	CC	CC	CC	CC	CC	CC	CC	GG	CC	CC	CC	CC	CC	CC	CC	CC	CC
AX-123666648	DRDRP-784_2765	TG	TT	GG	TT	TG	GG	GG	GG	GG	GG	GG	GG	GG	GG	GG	GG	TT	GG	GG	TT	GG	TG	GG	GG	GG	TG	TG	TG	TG	GG	TT	TG	GG	TG	TT	TT	TT	TT	TT	TT	TT	GG	TT	TG	TT	TT	TT	TG
AX-123666651	DRDRP-755_1689	GG	GG	GG	GG	GG	GG	GG	AG	GG	AA	GG	GG	GG	AA	GG	GG	GG	GG	AG	GG	GG	GG	AG	AA	AA	GG	GG	GG	GG	AA	AG	GG	AA	AA	AG	GG	GG	GG	GG	AG	GG	GG	AA	AA	AG	AG	GG	GG
AX-123666654	DRDRP-456_1146	AC	AA	AC	AC	AA	AA	AA	AC	AA	CC	AA	CC	CC	CC	CC	AA	CC	AA	CC	CC	AA	CC	AC	AA	AA	AC	AC	CC	CC	CC	CC	CC	AC	CC	CC	CC	CC	CC	CC	CC	AC	CC	CC	CC	CC	AA	AA	AC
AX-123666655	CSCSP-11065_1448	TC	TT	TC	CC	TT	TT	TT	TC	TT	CC	TT	CC	CC	CC	CC	TT	CC	TT	CC	CC	TT	CC	TC	TT	TT	CC	TC	CC	CC	CC	CC	CC	TC	CC	CC	CC	CC	CC	CC	CC	CC	CC	CC	CC	CC	TC	TT	TC
AX-123666667	CSCSP-12564_2455	CC	CC	TC	CC	CC	TC	CC	TC	TT	TT	TT	CC	CC	CC	CC	CC	TT	TC	CC	CC	CC	CC	TC	TT	CC	CC	CC	CC	CC	CC	CC	CC	CC	CC	CC	CC	CC	CC	CC	CC	CC	TC	CC	CC	CC	CC	CC	TC
AX-123666668	CSCSP-12301_2551	AA	AA	AG	AA	AA	AG	AA	AG	GG	GG	GG	AA	AA	AA	AA	AA	GG	AG	AA	AA	AA	AA	AG	GG	AA	AA	AA	AA	AA	AA	AA	AA	AA	AA	AA	AA	AA	AA	AA	AA	AA	AG	AA	AA	AA	AA	AA	AG
AX-123666707	DRDRP-781_1760	GG	GG	AG	GG	GG	GG	GG	AG	GG	GG	AA	GG	GG	GG	GG	GG	GG	GG	AA	GG	GG	GG	GG	GG	AG	GG	GG	GG	GG	GG	GG	GG	GG	GG	GG	GG	GG	GG	GG	GG	GG	GG	GG	GG	GG	GG	GG	GG
AX-123666708	DRDRP-781_149	GG	GG	AG	GG	GG	GG	GG	AG	GG	GG	AA	GG	GG	GG	GG	GG	GG	GG	AA	GG	GG	GG	GG	GG	AG	GG	AG	GG	GG	GG	GG	GG	GG	GG	GG	GG	GG	GG	GG	GG	GG	GG	GG	GG	GG	GG	GG	GG
AX-123666723	CSCSP-2018_1720	TC	TT	TC	TT	TT	TT	TT	TT	TT	TT	CC	TT	TT	TT	TT	TT	TT	TT	TT	CC	TC	CC	TC	TT	TT	TC	TC	TC	CC	TT	TC	TT	TT	CC	TC	TC	TT	TT	CC	TT	CC	TT	CC	TT	TC	TC	TT	CC
AX-123666727	AGCP-116_4337	AA	AA	AA	AA	AA	AG	AG	AG	GG	AA	AA	AA	AG	AA	GG	AA	AA	AA	AA	AA	AA	AA	AA	AA	AA	AA	AA	AA	AA	AA	AG	AA	AA	AA	AA	AA	AA	AA	AA	AA	AA	AA	AA	AA	AA	AA	AA	AA
AX-123666742	CSCSP-1991_411	CC	GG	CC	CC	CC	CG	CG	CG	CC	CC	GG	GG	CC	CC	CC	CC	CC	CC	CC	CC	GG	CC	CG	CC	CG	CG	CG	CC	CG	GG	CG	CC	CC	CG	CG	CG	CC	GG	GG	CG	CC	CC	GG	CC	CC	CC	CC	CC
AX-123666751	CSCSP-4822_214	TC	CC	TT	TT	TC	TC	TC	TC	TT	CC	TT	CC	TC	TT	TT	CC	CC	CC	CC	CC	TC	CC	TT	CC	CC	TC	TC	TC	TC	TT	TC	CC	CC	TC	TC	TC	TT	TT	TT	TC	CC	TT	CC	CC	TC	TC	TT	TT
AX-123666752	CSCSP-4822_331	TC	CC	TT	TT	TC	TC	TC	TC	TT	CC	TT	CC	TC	TT	TT	CC	CC	CC	CC	CC	TC	CC	TT	CC	CC	TC	TC	TC	TC	TT	TC	CC	CC	TC	TC	TC	TT	TT	TT	TC	CC	TT	CC	CC	TC	TC	TT	TT
AX-123666754	CSCSP-4822_1627	TC	CC	TT	TT	TC	TC	TC	TC	TT	CC	TT	CC	TC	TT	TT	CC	CC	CC	CC	CC	TC	CC	TT	CC	CC	TC	TC	TC	TC	TT	TC	CC	CC	TC	TC	TC	TT	TT	TT	TC	CC	TT	CC	CC	TC	TC	TT	TT
AX-123666761	DRDRP-180_3151	AA	AA	AA	AA	AA	AA	AA	AA	AA	AA	AA	AA	AA	AA	AA	AA	GG	GG	AA	AA	AA	AA	AA	AA	AA	AA	AA	AA	AA	AA	AA	AA	AA	AG	AA	AA	AA	AA	AA	AA	AA	AA	AA	AA	AG	AG	AA	AA
AX-123666762	DRDRP-180_393	CC	CC	TC	CC	CC	CC	CC	CC	CC	CC	CC	CC	CC	CC	CC	CC	TT	TT	CC	CC	CC	CC	CC	CC	CC	CC	CC	TT	CC	CC	CC	TC	CC	TC	CC	CC	CC	CC	CC	TC	CC	CC	CC	TC	TC	TC	CC	CC
AX-123666780	CSCSP-5249_442	AT	TT	AT	TT	AT	AT	AT	AT	TT	TT	TT	AA	TT	AT	TT	TT	AA	AA	AA	TT	AT	AA	AA	AT	AA	AA	AT	TT	AA	AA	TT	AA	AA	AA	AT	AT	TT	AA	AA	AT	AA	TT	AA	AA	AA	AT	TT	TT
AX-123666860	MCP-72_4235	GG	AG	AA	GG	AA	AA	AA	AA	AA	GG	AA	AA	GG	AA	AA	AA	AA	GG	AA	AA	AA	AA	AG	AA	AA	AA	AG	AA	AA	AA	AA	AA	AA	AA	AA	AA	AA	AA	AA	AA	GG	GG	AA	AA	AA	AA	AA	AA
AX-123666880	CSCSP-6300_6896	TT	TT	TT	TG	GG	GG	GG	GG	GG	GG	TT	GG	TG	TG	GG	GG	TT	TT	GG	TT	GG	TT	GG	GG	GG	TT	GG	GG	TG	GG	GG	GG	GG	GG	TT	TG	TG	TG	GG	GG	GG	GG	TT	GG	GG	TG	GG	TT
AX-123666914	CSCSP-4628_1817	CC	CC	TT	TC	TT	TC	TC	TT	TT	TT	TT	CC	CC	TC	TT	TT	TT	TT	TC	TT	TT	TT	TT	TT	TT	TT	TC	TC	TT	TT	TC	CC	TT	CC	TC	TT	TT	TC	TT	TT	CC	TT	TT	TC	CC	TT	TT	TT
AX-123666931	CSCSP-4829_171	TT	TT	TT	TT	TT	TT	TT	TT	TT	TT	TT	TT	TT	TT	TT	TT	TT	TT	TT	TT	CC	TT	TT	TT	TT	TT	TT	TT	TT	TT	TT	TT	TT	TT	TT	TT	TT	TT	CC	TT	TT	TT	TT	TT	TT	TT	TT	TT
AX-123666938	SCP-6841_49	CC	CC	CC	CC	CC	TT	TT	TT	TT	TT	CC	TT	CC	TT	CC	TT	CC	CC	TC	CC	CC	CC	TT	TT	TT	TC	TC	TC	CC	TT	TC	TT	TT	TT	CC	TT	CC	TT	TT	TC	TT	CC	TC	TT	TC	TC	TT	TT
AX-123666966	CSCSP-4416_1231	TT	TT	TT	TT	TT	TT	TT	TT	TT	TT	TT	TT	TT	TT	TT	TT	TT	TT	TT	CC	TT	TT	TC	TT	TT	TT	TT	TT	TT	TT	TT	TT	TT	TT	TT	TT	TT	TT	CC	TC	TT	TT	TT	TC	TC	TT	CC	TT
AX-123666968	CSCSP-4416_1002	CC	CC	CC	TC	CC	CC	CC	CC	CC	CC	CC	CC	CC	CC	CC	CC	CC	CC	CC	TT	CC	CC	TC	CC	CC	CC	CC	CC	CC	CC	CC	CC	CC	CC	CC	CC	CC	CC	TT	TC	CC	CC	CC	TC	TC	CC	TT	CC
AX-123666970	CSCSP-4415_2860	AA	AA	AA	AG	AA	AA	AA	AA	AA	AA	AA	AA	AA	AA	AA	AA	AA	AA	AA	GG	AA	AA	AG	AA	AA	AA	AA	AA	AA	AA	AA	AA	AA	AA	AA	AA	AA	AA	AA	AG	AA	AA	AA	AG	AG	AA	GG	AA
AX-123666975	CSCSP-4415_1915	GG	GG	GG	AG	GG	GG	GG	GG	GG	GG	GG	GG	GG	AA	GG	AA	GG	GG	GG	AA	GG	AA	AG	GG	GG	GG	GG	GG	GG	GG	GG	GG	GG	GG	AA	GG	AA	GG	GG	AG	GG	AA	AG	AG	AA	AG	AA	GG
AX-123666976	CSCSP-4415_1855	CC	CC	CC	TC	CC	CC	CC	CC	CC	CC	CC	CC	CC	CC	CC	CC	CC	CC	CC	TT	CC	CC	TC	CC	CC	CC	CC	CC	CC	CC	CC	CC	CC	CC	CC	CC	CC	CC	CC	TC	CC	CC	CC	TC	TC	CC	TT	CC
AX-123666978	CSCSP-4415_1651	CC	CC	CC	TC	CC	CC	CC	CC	CC	CC	CC	CC	CC	CC	CC	CC	CC	CC	CC	TT	CC	CC	TC	CC	CC	CC	CC	CC	CC	CC	CC	CC	CC	CC	CC	CC	CC	CC	CC	TC	CC	CC	CC	TC	TC	CC	TT	CC
AX-123666996	CSCSP-11978_1268	AA	AA	AG	AA	AA	AA	AA	AA	AA	AA	GG	GG	GG	GG	AA	AA	AA	AA	AA	AA	GG	GG	AA	GG	AA	AG	AG	AG	AG	AA	AG	AG	GG	AA	AG	AG	GG	AA	AA	AA	AA	AA	GG	AA	AG	AG	AA	GG
AX-123667008	DRDRP-675_1163	AA	AA	AA	AC	AA	AC	AC	CC	CC	CC	AA	CC	CC	AC	CC	CC	CC	CC	AC	AA	AA	AA	AC	CC	CC	AC	AA	AA	CC	CC	AC	AA	AA	CC	CC	AC	CC	CC	AA	CC	CC	CC	AA	AC	AA	AC	CC	CC
AX-123667106	CSCSP-6983_205	TT	TT	TT	TT	TT	TT	TT	TT	TT	TT	TT	TT	TT	TT	TT	TT	TT	TT	TT	TT	TT	CC	TT	TT	TT	TT	TC	CC	TT	TT	TT	TT	TT	TT	TT	TT	TT	TT	TT	TT	TT	TT	CC	TT	TC	TT	TT	TT
AX-123667117	CSCSP-3829_3273	AA	AA	AG	AA	AA	AA	AA	AA	AA	AA	AA	GG	AG	GG	AA	AA	AA	GG	AA	GG	AA	AA	AA	GG	AA	AG	AA	AG	AG	GG	AG	GG	GG	AA	AG	AA	AA	GG	GG	AG	AA	AA	GG	AA	AA	AG	AA	AA
AX-123667130	CSCSP-3191_322	TT	TT	TC	TC	TT	TT	TT	TT	TT	TT	TT	TT	TT	TC	TT	TT	TT	TT	TT	TT	TT	CC	CC	TT	TT	TT	TT	TC	TT	TT	TT	TT	CC	CC	TT	TC	TT	TT	TT	TT	TT	TT	CC	TT	TC	TT	TT	TT
AX-123667131	CSCSP-3191_647	AA	CC	AC	CC	CC	AC	AC	CC	CC	CC	AA	AA	AA	CC	CC	CC	CC	CC	AC	CC	AA	CC	CC	AA	CC	CC	AC	CC	CC	CC	CC	AA	CC	CC	CC	CC	CC	CC	AA	AC	CC	AA	CC	CC	CC	AC	CC	CC
AX-123667173	DRDRP-300_710	AA	GG	GG	AA	GG	GG	GG	GG	GG	GG	GG	GG	AG	GG	AA	GG	GG	GG	GG	GG	GG	GG	GG	GG	GG	GG	GG	GG	GG	GG	AG	GG	GG	GG	GG	GG	GG	GG	GG	GG	GG	GG	GG	GG	GG	AG	GG	GG
AX-123667205	CSCSP-6728_7624	CC	CC	CC	CC	CC	CC	CC	CC	CC	CC	TT	CC	TC	CC	TT	CC	CC	TT	CC	CC	TT	CC	TT	CC	CC	TT	TC	CC	TT	CC	TC	TT	CC	TT	CC	CC	CC	CC	CC	TC	TT	TT	CC	TC	TC	CC	CC	TC
AX-123667212	CSCSP-5360_689	CC	CC	CC	GG	GG	GG	GG	GG	GG	GG	GG	CC	CG	CG	GG	GG	GG	CG	GG	GG	CC	GG	CG	CC	CC	CG	CG	GG	CG	CC	CG	GG	CC	GG	GG	GG	GG	CG	CC	GG	GG	GG	GG	CG	CG	CG	GG	CC
AX-123667213	CSCSP-5360_3343	AA	AA	AA	AT	TT	TT	TT	TT	TT	TT	TT	AA	AT	AT	TT	TT	TT	AA	TT	TT	AA	TT	AT	AA	AA	AT	AT	TT	AT	AA	AT	TT	AA	TT	TT	TT	TT	AT	AA	TT	AA	TT	TT	AT	AT	AT	TT	AA
AX-123667256	CSCSP-4254_9444	CC	TT	TC	TC	TT	TC	TC	CC	CC	CC	CC	CC	TC	TC	CC	TT	CC	TT	CC	CC	CC	CC	TC	CC	CC	CC	TC	TC	CC	CC	CC	CC	CC	CC	CC	CC	CC	TC	TT	CC	TT	CC	CC	CC	CC	CC	CC	TC
AX-123667259	CSCSP-4869_898	TT	CC	TC	TT	CC	TC	TC	TT	TT	TT	TT	TT	TC	TC	TT	CC	TT	TT	TT	TT	TT	TT	TT	TT	TT	TT	TT	TC	TT	TT	TT	TT	TT	TT	TT	TT	TT	TT	TT	TT	TT	TT	TT	TT	TT	TT	TT	TT
AX-123667295	CSCSP-10466_1654	CC	TC	CC	CC	CC	TC	TT	TC	CC	CC	TT	CC	CC	TC	CC	CC	CC	TT	CC	TT	CC	TT	TC	CC	TC	TT	TC	TC	TT	TT	TT	TT	TT	TC	TT	TT	TT	TT	CC	TT	TT	CC	TT	TC	TC	TC	TT	TT
AX-123667317	SCP-6470_404	GG	GG	GG	AG	GG	AA	AA	AG	AA	AA	GG	GG	GG	AG	GG	GG	GG	GG	AA	GG	GG	GG	AG	GG	AA	AG	GG	AG	GG	GG	AG	AA	AG	GG	GG	GG	GG	GG	GG	AG	AA	GG	GG	AA	GG	GG	GG	GG
AX-123667326	CSCSP-6988_2784	GG	GG	AG	AG	GG	GG	GG	AG	GG	GG	GG	GG	GG	GG	AA	AA	AA	AA	AA	AA	AA	AA	AG	GG	GG	AA	AA	AG	AG	AA	AG	GG	GG	AA	AA	AA	AA	GG	GG	AA	AA	AA	AA	GG	AG	AA	AA	AG
AX-123667330	CSCSP-13548_1181	AA	AA	AA	AA	AA	GG	GG	AG	GG	AA	GG	AA	AA	AA	AA	AA	AA	GG	GG	AA	GG	AA	GG	GG	GG	AA	AA	GG	AG	AA	AA	AA	AG	GG	AA	GG	AA	GG	AA	AA	AA	AA	GG	AG	AG	AA	AA	AA
AX-123667346	CSCSP-10919_1538	CC	CC	CC	CC	CC	CC	CC	CC	CC	CC	CC	CC	CC	CC	CC	CC	CC	CC	TC	CC	CC	CC	CC	CC	CC	CC	CC	CC	CC	CC	CC	CC	CC	CC	CC	CC	CC	CC	CC	CC	CC	CC	CC	CC	CC	CC	CC	CC
AX-123667347	CSCSP-10919_1620	TT	TT	AT	AT	AA	TT	TT	TT	TT	AA	AA	TT	TT	TT	TT	TT	TT	TT	AA	TT	TT	AT	AT	TT	TT	AT	AT	TT	TT	TT	AT	TT	AT	TT	AT	TT	TT	TT	AA	TT	AA	AT	TT	AT	TT	TT	AA	AA
AX-123667348	CSCSP-10919_2958	GG	GG	GG	TG	GG	GG	GG	GG	GG	TT	TT	GG	GG	GG	GG	GG	GG	GG	TT	GG	GG	GG	TG	GG	GG	TG	TG	GG	GG	GG	TG	GG	GG	GG	GG	GG	GG	GG	TT	GG	TT	TG	GG	TG	GG	GG	TT	TT
AX-123667349	CSCSP-10919_4170	TT	TT	TT	TG	TT	TT	TT	TT	TT	GG	GG	TT	TT	TT	TT	TT	TT	TT	GG	TT	TT	TT	TG	TT	TT	TG	TG	TT	TT	TT	TG	TT	TT	TT	TT	TT	TT	TT	GG	TT	GG	TG	TT	TG	TT	TT	GG	GG
AX-123667386	CSCSP-5624_379	AA	GG	AG	AA	AA	AA	AA	AA	AA	GG	GG	AA	AA	AA	AA	GG	AA	GG	AA	AA	AA	AG	AG	GG	GG	AA	AA	AA	AA	AA	AA	AA	AA	AA	AA	AA	AA	AA	AA	AA	GG	AA	AA	AA	AA	AA	AA	AA
AX-123667393	CSCSP-11855_4498	AA	AA	AA	AA	AA	AA	AA	AA	AA	CC	AA	AA	AA	AA	AA	CC	AA	CC	AA	AA	AA	AA	AC	CC	CC	AA	AA	AA	AA	AA	AC	AA	AA	AA	AA	AA	AA	AA	AA	AA	AA	AA	AA	AA	AA	AA	AA	CC
AX-123667416	DRDRP-377_1502	AA	GG	AA	AA	AA	AG	AG	AA	AA	AA	AA	GG	AG	AA	AA	AA	AA	AA	AA	AA	AA	AA	AA	AA	AA	AA	AA	AG	AA	AA	AA	GG	AA	AA	AA	AA	AA	AA	AA	GG	GG	GG	AA	AG	AA	AA	AA	AA
AX-123667418	DRDRP-377_1724	TT	TT	TT	TT	TT	TT	TT	TT	TT	TT	TT	TT	TT	TT	TT	TT	TT	TC	TT	TT	TT	TT	TC	TT	CC	TT	TT	TT	TT	TT	TC	TT	TT	TT	TT	TT	TT	CC	TT	TT	TT	TT	TT	TT	TT	TT	TT	TT
AX-123667433	CSCSP-7751_409	GG	GG	GG	GG	GG	CC	CC	CC	CC	CC	CC	CG	CG	GG	CC	CC	GG	GG	CC	GG	CC	GG	CG	GG	CC	GG	CG	CC	CG	CC	CG	CC	CC	CC	GG	GG	GG	GG	GG	CG	CG	GG	GG	CG	CG	GG	GG	GG
AX-123667452	CSCSP-6182_10219	AA	AA	AC	AA	AA	AA	AA	AA	AA	AA	CC	AA	AA	AA	AA	AA	AA	AA	AC	AA	CC	CC	AC	AA	AA	AA	AC	AC	AA	AA	AA	AC	AC	CC	AA	AA	AA	AA	AA	AA	AA	CC	AA	AA	AA	AA	AA	AA
AX-123667453	CSCSP-6182_9716	GG	GG	TG	GG	GG	GG	GG	GG	GG	GG	TT	GG	GG	GG	GG	GG	GG	GG	TG	GG	TT	TT	TG	GG	GG	GG	TG	TG	GG	GG	GG	TG	TG	TT	GG	GG	GG	GG	GG	GG	GG	TT	GG	GG	GG	GG	GG	GG
AX-123667454	CSCSP-6182_9456	AA	AA	AG	AA	AA	AA	AA	AA	AA	AA	GG	AA	AA	AA	AA	AA	AA	AA	AG	AA	GG	GG	AG	AA	AA	AA	AG	AG	AA	AA	AA	AA	AG	GG	AA	AA	AA	AA	AA	AA	AA	GG	AA	AA	AA	AA	AA	AA
AX-123667455	CSCSP-6182_9423	TT	TT	TG	TT	TT	TT	TT	TT	TT	TT	GG	TT	TT	TT	TT	TT	TT	TT	TG	TT	GG	GG	TG	TT	TT	TT	TG	TG	TT	TT	TT	TT	TG	GG	TT	TT	TT	TT	TT	TT	TT	GG	TT	TT	TT	TT	TT	TT
AX-123667459	SCP-6183_136	AA	AA	AG	AA	AA	AA	AA	AA	AA	AA	AA	AA	AA	AA	AA	AA	AA	AA	AG	AA	AA	GG	AG	AA	AA	AA	AG	AG	AA	AA	AA	AA	AG	GG	AA	AA	AA	AA	AA	AA	AA	GG	AA	AA	AA	AA	AA	AA
AX-123667460	CSCSP-1843_3900	TT	TT	TC	TT	TT	TT	TT	TT	TT	TT	TT	TT	TT	TT	TT	TT	TT	TT	TC	TT	TT	CC	TC	TT	TT	TT	TC	TC	TT	TT	TT	TT	TC	CC	TT	TT	TT	TT	TT	TT	TT	CC	TT	TT	TT	TT	TT	TT
AX-123667461	CSCSP-1843_3270	AA	AA	AG	AA	AA	AA	AA	AA	AA	AA	AA	AA	AA	AA	AA	AA	AA	AA	AG	AA	AA	GG	AG	AA	AA	AA	AG	AG	AA	AA	AA	AA	AG	GG	AA	AA	AA	AA	AA	AA	AA	GG	AA	AA	AA	AA	AA	AA
AX-123667462	CSCSP-13449_1778	TC	TC	TC	CC	CC	CC	CC	CC	CC	CC	CC	CC	TC	CC	CC	CC	CC	CC	CC	CC	CC	CC	CC	TT	CC	CC	CC	TC	CC	TT	TC	CC	TT	CC	CC	TC	CC	CC	CC	TC	TC	CC	CC	TC	TC	CC	CC	CC
AX-123667573	DRDRP-94_853	CC	CC	CC	CC	CC	CC	CC	CC	CC	CC	TT	CC	CC	CC	CC	CC	CC	CC	CC	CC	TT	CC	TC	CC	CC	CC	CC	TC	CC	TT	CC	CC	CC	TT	CC	CC	CC	CC	CC	CC	CC	CC	CC	CC	CC	CC	CC	CC
AX-123667574	CSCSP-15151_2382	CC	CC	CC	CC	CC	CC	CC	CC	CC	CC	TT	CC	CC	CC	CC	CC	CC	CC	CC	CC	TT	CC	TC	CC	CC	CC	CC	TC	CC	TT	CC	CC	CC	TT	CC	CC	CC	CC	CC	CC	CC	CC	CC	CC	CC	CC	CC	CC
AX-123667600	CSCSP-5992_1088	CC	CC	CC	TC	CC	CC	CC	CC	CC	TT	CC	CC	CC	CC	TT	CC	CC	CC	CC	CC	CC	CC	CC	CC	CC	CC	CC	CC	CC	CC	CC	CC	TT	TT	CC	CC	CC	CC	CC	CC	CC	CC	CC	CC	CC	CC	TT	CC
AX-123667620	CSCSP-15466_3978	TT	TT	TT	TT	TT	TT	TT	TT	TT	CC	TT	TT	TT	TT	CC	CC	TT	TC	TT	TT	CC	TT	TC	CC	TT	TT	TC	TT	TC	CC	TT	TC	CC	CC	TT	TT	TT	CC	TT	TC	TT	TT	TT	TC	TT	CC	TT	TT
AX-123667627	SCP-12077_2140	AA	AT	TT	AA	TT	AA	AA	AA	AA	AA	TT	TT	TT	AT	AA	AA	AA	AA	AT	AA	AA	AA	AA	AA	AA	AA	AA	AA	AT	AA	AA	AA	AA	AA	AA	AA	AA	AA	AA	AA	AA	AA	AA	AA	AA	AA	AA	AA
AX-123667680	DRDRP-335_1204	TT	TT	TT	TT	TT	CC	CC	CC	CC	TT	TT	CC	TT	TT	TT	TT	TT	TT	TT	TT	TT	TT	TT	TT	TC	TT	TT	TT	TT	TT	TT	TT	TT	TT	TT	TT	TT	TT	TT	TC	TT	TT	TT	TT	TT	CC	TT	TT
AX-123667683	CSCSP-3698_1156	CC	CC	CC	CC	CC	TC	CC	TC	TT	CC	CC	CC	TC	CC	CC	TT	TT	CC	CC	TT	CC	TT	TC	TT	CC	TT	TT	TC	TT	TT	TT	TT	TC	TT	TT	CC	TT	TT	TT	CC	TT	CC	TT	TC	TC	CC	CC	TT
AX-123667685	AGCP-32_618	CC	CC	CC	CC	CC	CC	CC	CC	CC	CC	CC	CC	CC	CC	TT	CC	TT	CC	CC	TT	TT	CC	TC	CC	CC	CC	TC	CC	TT	CC	TC	TT	CC	TT	TT	CC	CC	TT	TT	CC	TT	CC	TT	TC	TC	CC	CC	TT
AX-123667686	AGCP-32_1265	CC	CC	CC	CC	CC	CC	CC	CC	CC	CC	CC	CC	CC	CC	CC	CC	CC	CC	CC	CC	CC	CC	CC	CC	CC	CC	CC	CC	CC	CC	CC	CC	CC	CC	CC	CC	CC	CC	CC	CC	CC	CC	CC	CC	CC	CC	CC	CC
AX-123667687	CSCSP-14460_1101	TT	TT	TT	TT	TT	TT	TT	TT	TT	TT	TT	TT	TT	TT	AA	TT	AA	TT	TT	AA	AA	TT	AT	TT	TT	AT	AA	AT	AA	TT	AA	AA	TT	AA	AA	TT	AA	AA	AA	TT	AA	AA	AA	AT	AT	AA	TT	AA
AX-123667696	CSCSP-13037_1912	GG	AG	GG	GG	GG	AA	AA	AA	AA	GG	AA	AA	AG	AG	AA	AA	AA	AG	GG	AA	AA	AA	AG	GG	AA	AG	AG	AG	AA	GG	AA	AG	AG	AA	AA	AA	AA	AA	AA	AG	GG	AG	AA	AA	AG	AA	AA	AA
AX-123667697	CSCSP-10289_766	AA	AA	AA	AA	AA	AG	GG	AG	AA	AA	AA	GG	AG	AA	GG	AA	GG	AA	AA	AA	AA	GG	AA	AA	GG	AA	GG	AG	AG	AA	AG	AG	AG	AA	AA	GG	AA	GG	AA	GG	GG	AG	AA	AA	AG	AA	AA	GG
AX-123667698	CSCSP-12936_5464	CC	CC	CC	TC	CC	TT	TT	TC	TT	CC	TT	TT	TC	TC	TT	TT	TT	TC	CC	TT	CC	TT	TT	TT	TT	TT	TT	TT	TT	TT	TT	TT	TT	TT	TT	TT	TT	TT	TT	TT	TT	TC	TT	TT	TT	TT	TT	TT
AX-123667722	CSCSP-4522_2746	TG	GG	GG	GG	GG	TG	TT	TG	GG	TT	TT	GG	TT	TT	GG	GG	GG	TG	GG	GG	TT	GG	GG	GG	GG	GG	TG	TG	TG	TT	TT	TG	GG	TT	TT	TG	TT	TT	TT	TG	TT	TT	TT	TT	TT	TT	GG	TT
AX-123667749	CSCSP-5067_362	CC	CC	CC	CC	CC	CC	CC	CC	CC	CC	CC	CC	CC	CC	CC	CC	CC	CC	CC	GG	CC	CC	CC	CG	CC	GG	CC	CC	CC	CC	CG	CG	CC	CC	CG	GG	CC	GG	CC	CC	GG	CC	GG	CC	CC	CG	CC	GG
AX-123667769	CSCSP-5287_2273	CC	CC	CC	CG	CC	CG	GG	CC	CC	CC	CC	CC	CC	CC	CC	CC	CC	CC	CC	CC	CC	CC	CC	CC	CC	CG	CG	CC	CC	CC	CG	CC	CG	GG	GG	GG	GG	GG	CC	CG	GG	CC	GG	GG	CG	CC	GG	CC
AX-123667782	CSCSP-12106_766	AC	AA	AA	CC	AA	AC	CC	AA	AA	AA	AA	CC	AC	AC	AA	AA	CC	AA	AA	CC	CC	CC	AC	AA	AA	CC	CC	CC	CC	CC	CC	CC	CC	CC	CC	CC	CC	CC	AA	AC	CC	AA	CC	CC	CC	CC	CC	CC
AX-123667783	CSCSP-4795_3439	TC	CC	CC	TT	CC	TC	TT	CC	CC	CC	CC	TT	TC	TC	CC	CC	TT	TT	CC	TT	TT	TT	TC	CC	CC	TT	TT	TT	TT	TT	TT	TT	TT	TT	TT	TT	TT	TT	CC	TC	TT	CC	TT	TT	TT	TT	TT	TT
AX-123667791	CSCSP-11401_3445	CC	CC	CC	TC	CC	CC	CC	CC	CC	CC	CC	TT	CC	TC	CC	CC	TT	TT	CC	TT	CC	TT	TC	CC	CC	CC	TC	TC	TC	TT	TC	CC	TT	TT	TC	TT	TC	TC	CC	CC	TT	CC	CC	TT	TC	CC	TT	CC
AX-123667799	SCP-10401_3305	GG	GG	GG	GG	GG	GG	GG	GG	GG	GG	GG	GG	GG	GG	GG	GG	GG	GG	AA	GG	GG	GG	GG	GG	GG	GG	GG	GG	GG	GG	GG	GG	GG	GG	GG	GG	GG	GG	GG	GG	GG	GG	GG	GG	GG	GG	GG	GG
AX-123667820	CSCSP-4054_517	CC	CC	AA	AC	AC	AC	CC	AA	AA	AA	AA	AA	AA	AA	CC	AA	CC	AA	CC	CC	AA	AA	AA	AA	AA	AA	AA	AA	AC	AA	AA	AC	AA	AA	AC	AA	AA	AA	CC	AC	AA	CC	AA	AA	AC	AA	AA	AA
AX-123667822	CSCSP-2039_2645	CC	CC	GG	CG	CG	CG	CC	GG	GG	GG	GG	GG	GG	GG	CC	GG	CC	GG	CC	CC	GG	GG	GG	GG	GG	GG	GG	GG	CG	GG	GG	CG	GG	GG	CG	GG	GG	GG	CC	CG	GG	CC	GG	GG	CG	GG	GG	GG
AX-123667823	CSCSP-2039_693	TT	TT	TT	TT	TT	TC	TT	TC	CC	TT	TT	TT	TT	TT	TT	TT	TT	TT	TT	TT	TT	TT	TT	TT	CC	TT	TT	TT	TT	TT	TT	TT	TT	TT	TT	TT	TT	TT	TT	TC	TT	TT	TT	TT	TT	TT	TT	TT
AX-123667833	CSCSP-10600_2337	GG	GG	GG	GG	GG	GG	GG	GG	GG	AA	AA	GG	AG	GG	AA	AA	GG	GG	GG	GG	GG	GG	GG	GG	GG	GG	AG	AA	GG	GG	GG	GG	GG	GG	AA	GG	AG	AG	GG	GG	GG	AA	AA	GG	GG	GG	GG	AA
AX-123667837	DRDRP-826_11160	AA	AA	GG	AG	AG	AG	AA	AG	GG	GG	GG	GG	GG	AG	AA	GG	GG	AA	AA	GG	AA	GG	GG	GG	GG	GG	GG	AG	GG	AA	GG	AG	AA	GG	AG	GG	GG	GG	AA	GG	GG	GG	GG	AG	GG	GG	AA	GG
AX-123667838	DRDRP-826_11350	TT	TT	CC	TC	TC	TC	TT	TC	CC	CC	CC	CC	CC	TC	TT	CC	CC	TT	TT	CC	TT	CC	CC	CC	CC	CC	TC	TC	CC	TT	CC	TC	TT	CC	TC	CC	CC	CC	TT	CC	CC	CC	CC	TC	CC	CC	TT	CC
AX-123667844	DRDRP-115_5333	TT	TT	TT	TT	TT	TT	TT	TT	TT	TT	TT	TT	TT	TT	TT	TT	TT	TT	TT	TT	TT	TT	TT	TT	TT	TC	TT	TT	TT	TT	TT	TT	TT	TT	TC	TT	CC	TT	TT	TT	TT	TT	TT	TT	TC	TT	TT	TT
AX-123667847	CSCSP-4726_1778	GG	AG	GG	AA	GG	AG	AG	AG	GG	AA	GG	AG	GG	GG	GG	GG	AA	GG	AG	AA	GG	GG	GG	AA	AA	AA	GG	GG	AG	AA	AG	GG	AG	GG	AG	GG	AG	GG	GG	AG	GG	GG	AA	AA	AG	AG	AA	GG
AX-123667848	CSCSP-12007_3024	TT	TC	TT	CC	TT	TC	TC	TC	TT	CC	TT	TC	TT	TT	TT	TT	CC	TT	TC	CC	TT	TT	TT	CC	CC	CC	TT	TT	TC	CC	TC	TT	TC	TT	TC	TT	TC	TT	TT	TC	TT	TT	CC	CC	TC	TC	CC	TT
AX-123667854	CSCSP-5713_1009	GG	GG	AG	AA	GG	AA	AA	AA	AA	GG	GG	AG	GG	GG	AA	AA	AA	GG	GG	AA	GG	AA	AA	GG	AA	AA	AA	AG	AA	GG	AG	AA	AA	GG	AG	AA	AA	AA	AA	AA	AA	GG	AA	AG	AG	AA	AA	AA
AX-123667866	CSCSP-3867_3928	AA	AA	AA	AA	AA	AA	AA	AA	AA	AA	AA	AA	AA	AA	AA	AA	AA	AA	AA	AA	AA	AA	AA	AA	AA	AA	AA	AA	AA	AA	AA	AA	AA	AA	AA	AA	AA	AA	AA	AA	AA	AA	AA	AA	AA	AA	AA	AA
AX-123667867	CSCSP-4095_884	TC	CC	TC	TC	CC	TT	TT	TT	TT	TT	TT	CC	TC	CC	TT	CC	TT	TT	TT	TT	TT	TT	TT	TT	TT	TT	TT	TC	TT	TT	TT	TT	TT	TT	TT	TT	TT	TT	TT	TT	TT	TT	TT	TT	TT	TT	TT	TT
AX-123667891	CSCSP-14122_5171	CC	TT	CC	CC	CC	CC	CC	CC	CC	CC	CC	CC	CC	CC	CC	TT	CC	CC	CC	CC	CC	CC	TC	CC	CC	CC	CC	CC	CC	CC	CC	CC	CC	TC	CC	CC	CC	CC	TT	CC	TC	CC	CC	CC	CC	CC	CC	CC
AX-123667925	CSCSP-10995_1657	CC	TT	TT	TC	CC	TC	TC	TT	TT	TT	TT	TT	CC	TT	TT	CC	CC	CC	CC	CC	TT	CC	TC	TT	TT	CC	CC	CC	TC	TT	CC	CC	TT	CC	CC	CC	CC	TC	CC	CC	CC	CC	CC	TC	CC	TT	CC	TT
AX-123667955	CSCSP-1669_1406	GG	CC	GG	CG	GG	GG	GG	GG	GG	GG	GG	GG	CG	GG	GG	GG	CC	GG	GG	CC	GG	GG	GG	GG	GG	CC	CG	GG	CG	GG	CG	GG	GG	GG	GG	CG	CC	GG	GG	GG	GG	GG	CC	CG	GG	CC	CC	GG
AX-123667974	CSCSP-12621_963	GG	TG	GG	TG	GG	GG	GG	GG	GG	GG	GG	GG	GG	GG	GG	GG	TT	GG	GG	TT	GG	GG	GG	GG	GG	GG	GG	GG	GG	GG	GG	GG	GG	GG	GG	GG	GG	GG	GG	GG	GG	GG	GG	GG	GG	GG	TT	TG
AX-123668020	CSCSP-3669_12383	CG	GG	CC	CC	CG	CG	CG	GG	GG	GG	GG	GG	GG	CC	GG	CC	GG	GG	GG	GG	GG	GG	GG	GG	GG	GG	GG	GG	GG	GG	GG	GG	GG	GG	GG	GG	GG	GG	GG	GG	GG	GG	GG	GG	GG	GG	GG	GG
AX-123668037	CSCSP-11854_1300	GG	GG	GG	GG	GG	GG	GG	GG	GG	GG	TT	GG	GG	GG	GG	GG	TT	TT	GG	GG	GG	TT	GG	GG	GG	TG	TG	GG	TT	GG	GG	TG	GG	TT	TG	TT	GG	TT	TT	TG	TT	GG	GG	TG	GG	TT	GG	TG
AX-123668040	CSCSP-13766_6027	CC	CC	CC	CC	CC	CC	CC	CC	CC	CC	TT	CC	CC	CC	CC	CC	CC	CC	CC	TT	CC	CC	CC	CC	CC	CC	CC	CC	CC	CC	TC	CC	CC	TC	TC	CC	TT	CC	CC	TT	CC	TC	CC	CC	TC	CC	CC	CC
AX-123668087	CSCSP-11932_1340	CC	CC	CC	CC	CC	AA	AA	AA	AA	AA	CC	AC	AC	CC	AA	CC	AA	CC	AC	CC	CC	CC	AC	AA	AC	CC	CC	AC	AC	AA	CC	CC	AA	AC	CC	CC	CC	AC	CC	AC	AA	CC	CC	AC	AC	CC	CC	AC
AX-123668096	DRDRP-376_2167	GG	GG	GG	GG	AA	GG	GG	GG	GG	GG	GG	GG	GG	GG	GG	GG	GG	GG	GG	AG	GG	GG	GG	GG	AG	GG	GG	GG	GG	GG	AG	AG	GG	GG	GG	GG	GG	GG	GG	AG	GG	GG	GG	GG	GG	GG	GG	GG
AX-123668103	DRDRP-707_2186	AA	AA	AA	AA	CC	AA	AA	AA	AA	AA	AA	AA	AA	AA	AA	AA	AA	AA	AA	AA	AA	AA	AA	AA	AC	AA	AA	AA	AA	AA	AC	AC	AA	AA	AA	AA	AA	AA	AA	AC	AA	AA	AA	AA	AA	AA	AA	AA
AX-123668117	DRDRP-681_664	GG	GG	GG	GG	GG	GG	GG	GG	GG	AA	AA	GG	GG	GG	GG	GG	GG	GG	AG	AA	AA	AA	AG	GG	GG	AA	AG	AG	AG	GG	AG	AG	GG	AG	AA	AA	AA	AG	GG	GG	GG	AA	AA	AG	AA	AG	GG	AA
AX-123668118	DRDRP-681_538	GG	GG	GG	GG	GG	GG	GG	GG	GG	AA	AA	GG	GG	GG	GG	GG	GG	GG	AG	AA	AA	AA	AG	GG	GG	AA	AG	AG	AG	GG	AG	AG	GG	AG	AA	AA	AA	AG	GG	GG	GG	AA	AA	AG	AA	AG	GG	AA
AX-123668119	DRDRP-415_3243	AA	AA	AA	AA	GG	AA	AA	AA	AA	AA	AA	AA	AA	AA	AA	AA	AA	AA	AA	AA	AA	AA	AA	AA	AA	AA	AA	AA	AA	AA	AG	AG	AA	AA	AA	AA	AA	AA	AA	AG	AA	AA	AA	AA	AA	AA	AA	AA
AX-123668121	DRDRP-415_1795	AA	AA	AA	AA	GG	AA	AA	AA	AA	AA	AA	AA	AA	AA	AA	AA	AA	AA	AA	AA	AA	AA	AA	AA	AA	AA	AA	AA	AA	AA	AG	AG	AA	AA	AA	AA	AA	AA	AA	AG	AA	AA	AA	AA	AA	AA	AA	AA
AX-123668137	CSCSP-15023_1091	AA	AA	AA	AA	AA	AA	AA	AA	AA	AA	AA	AA	AA	AA	AA	AA	AA	AA	AA	AA	AA	AA	AA	AA	AA	AA	AA	AA	AA	AA	AA	AA	AA	AA	AA	AA	AA	AA	AA	AA	AA	AA	AA	AA	AA	AA	AA	AA
AX-123668147	DRDRP-497_1477	GG	GG	GG	GG	GG	GG	GG	GG	GG	GG	GG	GG	GG	GG	GG	GG	GG	GG	GG	GG	GG	AA	AG	GG	AG	GG	AG	GG	GG	GG	AG	AG	GG	GG	GG	GG	GG	GG	GG	AG	GG	AG	GG	GG	AA	GG	GG	GG
AX-123668151	CSCSP-13221_3251	AA	GG	AA	AA	AG	AA	AA	AA	AA	AA	AA	AA	AG	AA	AA	AA	AA	AA	AG	AA	AA	GG	AG	AA	AA	AA	AA	AG	AA	AA	AA	AG	AA	AA	AA	AA	AA	AA	AA	AA	AA	AA	AA	AA	AA	AA	AA	GG
AX-123668166	CSCSP-15592_1755	CC	CC	CC	CC	CC	TC	CC	TC	TT	CC	TT	CC	CC	CC	CC	CC	CC	TT	CC	CC	TT	CC	CC	CC	CC	TC	TC	CC	CC	CC	TC	TT	CC	CC	CC	TC	CC	CC	CC	CC	CC	CC	CC	CC	TT	CC	CC	CC
AX-123668167	CSCSP-7372_784	TT	TT	TT	TT	TT	TC	TT	TC	CC	TT	TT	TT	TT	TT	CC	TT	TT	TT	TT	TT	TT	TT	TT	TT	TT	TC	TT	TT	TT	TT	TC	CC	TT	TT	TT	TC	TT	TT	TT	TT	TT	TT	TT	TT	CC	TT	TT	TT
AX-123668218	CSCSP-14041_1902	TT	GG	TT	TT	TG	TG	TG	TG	GG	TT	GG	GG	TG	TT	TT	TT	TT	GG	TT	TT	GG	GG	TT	TT	TG	TT	GG	GG	GG	GG	TT	TG	GG	GG	GG	GG	TT	TT	GG	GG	TG	TG	GG	TT	TT	GG	TT	GG
AX-123668244	CSCSP-15124_1060	AA	AA	AG	AA	AA	AA	AA	AA	AA	GG	GG	AA	AG	AA	AA	GG	AA	AA	AA	AA	GG	AA	AA	AA	AA	AA	AA	AA	AA	AA	AA	AA	AA	GG	AA	AA	AA	AA	GG	AA	AA	GG	AA	AA	AA	AA	AA	GG
AX-123668246	SCP-10231_611	GG	GG	GG	GG	GG	CG	CG	CG	CC	GG	GG	GG	CG	GG	GG	GG	GG	GG	GG	GG	GG	GG	GG	GG	GG	GG	GG	GG	GG	CC	GG	CG	CG	GG	CG	GG	GG	GG	GG	CG	CG	GG	CC	GG	GG	GG	GG	GG
AX-123668254	CSCSP-12005_523	GG	GG	GG	GG	GG	GG	GG	GG	GG	GG	TT	GG	GG	GG	GG	GG	GG	GG	GG	GG	GG	GG	GG	GG	GG	GG	GG	GG	GG	GG	GG	GG	GG	GG	GG	GG	GG	GG	GG	GG	GG	GG	GG	GG	GG	GG	GG	GG
AX-123668273	CSCSP-13990_3984	TT	TT	TT	TT	TT	TT	TT	TT	TT	TT	CC	TT	TT	TT	CC	TT	CC	TT	TT	TT	CC	TT	TT	TT	TT	TT	TT	TT	TT	TT	TT	TT	TT	TT	TT	TC	TT	TT	TT	TT	TT	CC	TT	TT	TT	TT	TT	TT
AX-123668274	CSCSP-13990_1102	CC	TC	CC	TC	CC	CC	CC	CC	CC	CC	CC	CC	TC	TC	CC	CC	CC	CC	TC	CC	CC	CC	CC	CC	CC	TC	CC	CC	CC	CC	CC	CC	CC	CC	CC	CC	CC	CC	TC	CC	CC	CC	CC	TC	TC	CC	CC	CC
AX-123668277	CSCSP-4138_1415	AA	GG	AG	AG	AA	GG	GG	GG	GG	AA	AA	AA	AA	AA	AA	GG	AA	AG	AA	AA	AA	AA	AA	GG	AG	AG	AG	AG	GG	AA	AA	AA	GG	GG	AG	AG	GG	AG	AA	AG	AA	AA	AA	AG	GG	AA	GG	AA
AX-123668294	CSCSP-11815_1162	TT	TT	TT	TT	TT	TG	TG	TG	GG	TT	TT	TT	TG	TT	GG	TT	TT	TT	TT	TT	TT	TT	TT	TT	TT	TG	TT	TG	TG	TT	TT	TT	TT	TT	TT	TT	TT	GG	GG	TT	TT	TT	TT	TG	TT	TT	TT	TT
AX-123668295	CSCSP-11815_1200	CC	CC	CC	CC	CC	AC	AC	AC	AA	CC	CC	CC	AC	CC	AA	CC	CC	CC	CC	CC	CC	CC	CC	CC	CC	AC	CC	AC	AC	CC	CC	CC	CC	CC	CC	CC	CC	AA	AA	CC	CC	CC	CC	AC	CC	CC	CC	CC
AX-123668304	CSCSP-13861_537	CC	CC	CC	CC	CC	CC	CC	CC	CC	GG	CC	CC	CC	CC	CG	GG	CC	CC	CC	CC	CG	CC	CC	CG	CC	CC	CC	CC	CG	CC	CC	GG	CC	CC	CC	CC	CC	CG	CC	CG	CC	CC	CC	CC	CG	CC	CC	GG
AX-123668320	CSCSP-1876_1176	TC	TT	TC	TT	TC	TC	TC	TT	TT	TT	TT	CC	TT	CC	TT	TT	TT	TC	TT	TT	TT	TT	TT	TT	TT	TT	TT	TT	TT	TT	TT	TT	TT	TT	TT	TT	TT	TT	TT	TT	TT	TT	TT	TT	TT	TT	TT	TT
AX-123668328	MCP-40_2499	AA	AA	AA	AA	AA	AA	AA	AA	AA	AA	AA	AA	AA	AA	AA	AA	AA	AA	AA	AA	AA	AA	AA	AA	AA	AA	AA	AA	AA	AA	AA	AA	AA	AA	AA	AA	AA	AA	AA	AA	AA	AA	AA	AA	AA	AA	AA	AA
AX-123668337	CSCSP-14767_2590	CC	AA	AA	AA	AC	AA	AA	AA	AA	AA	CC	AA	CC	CC	CC	AA	AA	AA	AA	AA	AA	AA	AA	AA	AA	AC	AC	AA	AC	AA	AA	AC	AA	AA	AA	AA	AA	AC	AA	AA	AA	AA	AA	AA	AA	AA	AA	AA
AX-123668338	CSCSP-14767_6618	TT	GG	GG	GG	TG	GG	GG	GG	GG	GG	TT	GG	TT	TT	TT	GG	GG	GG	GG	GG	GG	GG	GG	GG	GG	TG	TG	GG	GG	GG	GG	TG	GG	GG	GG	GG	GG	GG	GG	GG	GG	GG	GG	GG	GG	GG	GG	GG
AX-123668339	CSCSP-14767_6645	CC	AA	AA	AA	AC	AA	AA	AA	AA	AA	CC	AA	CC	CC	CC	AA	AA	AA	AA	AA	AA	AA	AA	AA	AA	AC	AC	AA	AA	AA	AA	AC	AA	AA	AA	AA	AA	AA	AA	AA	AA	AA	AA	AA	AA	AA	AA	AA
AX-123668420	CSCSP-14604_2629	GG	GG	GG	GG	GG	GG	GG	GG	GG	GG	GG	GG	GG	AG	GG	AA	AA	GG	GG	GG	AA	GG	AG	AA	AA	GG	AG	AG	AG	GG	AG	GG	GG	AA	AG	AA	AA	GG	GG	AG	AA	GG	AA	AG	AA	AA	GG	GG
AX-123668428	CSCSP-14416_1104	TT	TT	TT	TT	TT	TT	TT	TT	CC	TT	TT	TT	TT	TT	TC	TT	CC	TT	TT	CC	TT	CC	TT	TT	TT	TT	TT	TT	TT	TT	TT	CC	TT	TT	TT	TT	TT	CC	TT	TT	TT	CC	TT	TT	TT	TT	TT	CC
AX-123668436	CSCSP-1558_3885	AA	AA	AT	AT	AA	AT	AA	AA	TT	TT	AA	AA	AT	AA	TT	TT	AA	AA	AA	TT	AA	AA	AA	TT	TT	AT	AA	AA	AT	AA	AT	AA	AA	AA	AT	AA	TT	TT	AA	AT	AA	TT	AA	TT	AA	AA	AA	AA
AX-123668446	CSCSP-4874_1347	TT	CC	TC	TT	TT	TC	TT	TT	CC	TT	TT	TT	TC	TT	CC	CC	TT	TT	TT	CC	TT	TT	TC	CC	CC	TC	TT	TT	TT	TT	TT	TT	TC	TT	TC	TT	CC	CC	TT	TT	TT	CC	TT	TC	TT	TT	TT	TT
AX-123668449	CSCSP-13364_1663	TT	TT	TG	GG	TT	TG	GG	GG	TT	GG	GG	GG	TG	GG	TT	TT	TT	GG	GG	TT	GG	TT	TG	TT	TT	TG	GG	GG	TG	TT	GG	TT	TG	GG	TG	TG	TT	TT	GG	GG	GG	TT	GG	TG	TG	TT	GG	GG
AX-123668457	CSCSP-14185_1460	CC	CC	TC	CC	CC	CC	CC	CC	CC	CC	CC	CC	CC	TC	CC	CC	CC	CC	CC	CC	CC	CC	CC	CC	CC	CC	CC	CC	CC	CC	CC	CC	CC	CC	CC	CC	CC	CC	CC	TC	CC	CC	CC	CC	CC	CC	CC	CC
AX-123668488	SCP-6242_3489	CC	CC	CC	CC	CC	CC	CC	CC	CC	AA	AA	CC	CC	CC	AA	AA	CC	AC	CC	CC	CC	CC	CC	CC	CC	CC	AC	CC	CC	CC	CC	CC	CC	CC	CC	CC	CC	CC	CC	CC	CC	CC	CC	CC	AC	CC	CC	CC
AX-123668498	CSCSP-12772_2116	CC	CC	CC	TC	CC	CC	CC	CC	CC	CC	CC	CC	CC	CC	CC	CC	CC	CC	CC	CC	CC	CC	CC	CC	CC	CC	CC	CC	CC	CC	CC	CC	CC	CC	CC	CC	CC	CC	CC	CC	CC	CC	CC	CC	CC	CC	TT	CC
AX-123668503	SCP-14645_796	TT	TT	TT	TT	TT	TT	TT	TT	TT	TT	TT	TT	TG	TT	GG	TT	TT	TT	TT	TT	TT	TT	TT	GG	TT	TT	TT	TT	TT	TT	TG	GG	TT	GG	TG	TT	TT	TT	TT	TT	GG	GG	TT	TT	TT	TT	TT	TT
AX-123668550	CSCSP-14611_661	GG	GG	GG	GG	GG	GG	TG	GG	GG	GG	GG	TT	GG	GG	GG	GG	GG	GG	TT	GG	GG	GG	GG	GG	GG	GG	GG	GG	GG	GG	GG	GG	GG	GG	GG	GG	GG	GG	GG	GG	GG	GG	GG	GG	GG	GG	GG	GG
AX-123668658	CSCSP-11530_9244	AA	AA	AT	AA	AT	AA	AA	AA	AA	AA	AA	AA	AA	AT	TT	AA	TT	AA	AA	TT	AA	AA	AT	AA	TT	AT	TT	AT	TT	AA	AT	TT	TT	TT	TT	TT	TT	AT	TT	AT	AT	AA	TT	AT	AT	TT	AA	TT
AX-123668678	CSCSP-13484_1195	CC	TT	CC	CC	CC	CC	CC	TC	CC	CC	CC	CC	TC	CC	CC	CC	TT	CC	CC	TT	CC	CC	CC	CC	CC	TC	TT	TT	TT	CC	TC	CC	CC	TT	TT	TT	TT	TC	TT	TC	TC	CC	TT	CC	TT	TT	CC	CC
AX-123668681	CSCSP-3007_121	CC	TT	TT	TT	TT	TC	TC	TC	CC	CC	CC	TT	TT	TC	TT	CC	TT	TT	TT	TT	TT	TT	TT	TT	CC	TT	TT	TT	TC	CC	TC	TT	CC	TT	TT	TT	TT	TT	TT	TT	TT	CC	TT	CC	TT	TT	TT	TT
AX-123668723	CSCSP-10821_2833	AG	AA	AG	AA	AA	AG	GG	AG	GG	GG	GG	GG	AG	GG	AA	GG	GG	GG	AG	GG	AA	GG	AG	GG	GG	AG	GG	AG	GG	GG	GG	GG	GG	AA	AG	GG	AA	GG	GG	GG	GG	GG	GG	GG	GG	AG	AA	GG
AX-123668724	CSCSP-3727_1964	TC	CC	TC	CC	CC	TC	TT	TC	TT	TT	TT	TT	TC	TT	CC	TT	TT	TT	TC	TT	CC	TT	TC	TT	TT	TC	TT	TC	TT	TT	TT	TT	TT	CC	TC	TT	CC	TT	TT	TT	TT	TT	TT	TT	TT	TC	CC	TT
AX-123668730	CSCSP-11613_1911	CC	CC	CC	CC	CC	CC	CC	CC	CC	CC	CC	CC	CC	CC	CC	CC	CC	CC	CC	CC	CC	CC	CC	CC	CC	CC	CC	CC	CC	CC	CC	CC	CC	CC	CC	CC	CC	CC	CC	CC	CC	CC	CC	CC	CC	CC	CC	CC
AX-123668774	SCP-11362_1771	GG	GG	GG	TG	GG	GG	GG	GG	GG	GG	GG	GG	TG	GG	GG	GG	GG	GG	GG	GG	GG	GG	GG	GG	GG	TG	TG	TG	GG	GG	GG	TT	GG	GG	GG	GG	GG	GG	GG	GG	GG	GG	GG	GG	TG	GG	GG	GG
AX-123668780	CSCSP-11361_1374	AA	AA	AA	GG	AA	AA	AA	AA	AA	AA	AA	AA	AG	AA	AA	AA	AA	AA	AA	AA	AA	AA	AA	AA	AA	AG	AG	AG	AA	AA	AA	GG	AA	AA	AA	AA	AA	AA	AA	AA	AA	AA	AA	AA	AG	AA	AA	AA
AX-123668781	CSCSP-11361_2520	CC	CC	CC	TC	CC	CC	CC	CC	CC	CC	TT	CC	TC	CC	CC	CC	CC	CC	CC	CC	CC	CC	CC	TT	TC	TC	TC	TC	CC	CC	CC	TT	CC	CC	CC	CC	CC	CC	CC	CC	CC	CC	CC	CC	TC	CC	CC	CC
AX-123668782	CSCSP-11361_10971	CC	CC	CC	TC	CC	CC	CC	CC	CC	CC	TT	CC	TC	CC	CC	CC	CC	CC	CC	CC	CC	CC	CC	TT	TT	TC	TC	TC	CC	CC	CC	TT	CC	CC	CC	CC	CC	CC	CC	CC	CC	CC	CC	CC	TC	CC	CC	CC
AX-123668821	SCP-11671_630	GG	GG	GG	GG	GG	AG	AG	AG	GG	GG	AA	GG	AG	AG	GG	GG	GG	GG	GG	AA	GG	GG	AA	AA	GG	AG	AA	AG	AG	GG	GG	AG	GG	GG	AA	AA	AA	GG	GG	AG	AA	GG	AA	AG	AA	AA	GG	AA
AX-123668838	SCP-13896_2559	TC	CC	CC	TT	CC	TC	TC	TC	TT	CC	CC	CC	CC	TT	CC	TT	CC	TT	CC	CC	TT	CC	CC	CC	CC	CC	CC	CC	CC	CC	CC	CC	TT	CC	CC	CC	CC	CC	TT	CC	CC	CC	CC	TC	CC	CC	TT	CC
AX-123668840	SCP-13896_10058	AG	AA	AA	GG	AA	AG	AG	AG	GG	AA	AA	AA	AA	GG	AA	GG	AA	GG	AA	AA	GG	AA	AA	AA	AA	AA	AA	AA	AA	AA	AA	AA	GG	AA	AA	AA	AA	AA	GG	AA	AA	AA	AA	AG	AA	AA	GG	AA
AX-123668843	SCP-13896_15083	AC	CC	CC	AC	CC	AC	AC	AC	AA	CC	CC	CC	CC	AA	CC	AA	CC	AA	CC	CC	AA	CC	CC	CC	CC	CC	CC	CC	CC	CC	CC	CC	AA	CC	CC	CC	CC	CC	AA	CC	CC	CC	CC	AC	CC	CC	AA	CC
AX-123668897	CSCSP-5145_3263	TT	AA	TT	TT	TT	AA	AA	AT	AA	TT	TT	AA	AT	TT	TT	TT	TT	TT	TT	TT	TT	AA	TT	AA	TT	TT	AT	AT	AT	AA	AT	AT	TT	AA	AA	TT	TT	TT	TT	TT	TT	AT	TT	TT	AA	TT	TT	TT
AX-123668955	AGCP-150_2814	CC	CC	CC	CC	CC	CC	CC	CC	CC	CC	TT	CC	CC	CC	CC	TT	CC	CC	CC	TT	CC	CC	CC	CC	CC	CC	TC	CC	TC	CC	CC	CC	CC	CC	CC	CC	CC	CC	CC	TC	TC	TT	CC	CC	TC	TT	CC	CC
AX-123668962	CSCSP-10988_639	CC	CC	CC	CC	CC	CC	CC	CC	CC	CC	CC	CC	CC	CC	CC	CC	CC	CC	CC	CC	CC	CC	CC	CC	CC	CC	CC	CC	CC	CC	CC	CC	CC	CC	CC	CC	CC	CC	CC	CC	CC	CC	CC	CC	CC	CC	CC	CC
AX-123668963	CSCSP-10988_565	GG	GG	GG	GG	GG	GG	GG	GG	GG	GG	GG	GG	GG	GG	GG	GG	GG	GG	GG	GG	GG	GG	GG	GG	GG	GG	GG	GG	GG	GG	GG	GG	GG	GG	GG	GG	GG	GG	GG	GG	GG	GG	GG	GG	GG	GG	GG	GG
AX-123668965	CSCSP-10988_484	AA	AA	AA	AA	AA	AA	AA	AA	AA	AA	AA	AA	AA	AA	AA	AA	AA	AA	AA	AA	AA	AA	AA	AA	AA	AA	AA	AA	AA	AA	AA	AA	AA	AA	AA	AA	AA	AA	AA	AA	AA	AA	AA	AA	AA	AA	AA	AA
AX-123668973	CSCSP-5188_446	CC	CC	TC	TC	CC	CC	TT	TC	CC	CC	TT	TT	CC	TC	CC	CC	CC	TC	CC	TT	TT	CC	TC	CC	TC	CC	TC	TC	TT	CC	TC	CC	CC	TT	TT	TT	TT	CC	CC	TC	TT	CC	TT	TC	TC	TT	TT	CC
AX-123669004	CSCSP-4613_1083	TT	CC	TC	TC	CC	TC	CC	TC	CC	TT	CC	CC	TT	TT	TT	TT	CC	TT	TT	CC	CC	TT	TT	TT	CC	TC	CC	TC	TC	CC	CC	TT	TT	TT	TT	CC	TC	TC	TT	TT	TT	TT	CC	TT	TC	TC	CC	CC
AX-123669017	CSCSP-13253_4355	TT	CC	TT	TT	CC	CC	CC	CC	CC	CC	TT	CC	CC	TT	CC	CC	TT	CC	TC	TT	TT	TT	CC	CC	CC	TC	TC	TC	CC	CC	TT	CC	CC	TT	CC	TT	CC	TT	CC	TC	CC	TT	TT	CC	CC	TC	TT	CC
AX-123669018	CSCSP-13253_1938	CC	AA	CC	CC	AA	AA	AA	AA	AA	AA	CC	AA	AA	CC	AA	AA	CC	AA	AC	CC	CC	CC	AA	AA	AA	AC	AC	AC	AA	AA	CC	AA	AA	CC	AA	CC	AA	CC	AA	AC	AA	CC	CC	AA	AA	AC	CC	AA
AX-123669022	CSCSP-13431_1231	CC	CC	AC	CC	CC	AC	CC	CC	CC	CC	CC	AA	CC	CC	AC	CC	CC	CC	CC	CC	CC	CC	CC	CC	CC	AC	CC	CC	CC	CC	CC	AA	AA	CC	CC	CC	CC	CC	CC	CC	AA	CC	CC	CC	CC	AC	CC	CC
AX-123669025	DRDRP-690_426	TT	CC	TT	TT	TT	TT	TT	TT	TT	TT	TT	TT	TT	TT	TT	TT	TT	TT	TT	TT	TT	TT	TT	TT	TT	TT	TT	TT	TT	TT	TT	TT	TT	TT	TT	TT	TT	TT	TT	TT	TC	TT	TT	TT	TT	TT	TT	TT
AX-123669039	DRDRP-599_2341	GG	AA	AA	AA	GG	GG	GG	GG	GG	GG	GG	GG	AG	GG	GG	GG	GG	GG	AG	GG	GG	GG	GG	GG	AG	GG	GG	AG	GG	GG	GG	GG	GG	GG	GG	GG	GG	GG	GG	AG	AA	GG	GG	GG	GG	GG	GG	GG
AX-123669054	DRDRP-139_1711	AG	AG	AG	AG	AG	AG	AG	AG	AG	AG	GG	GG	GG	GG	AG	AG	AG	GG	GG	AA	GG	GG	GG	GG	GG	AG	AG	GG	AG	AG	AG	GG	GG	AG	AG	GG	AG	AG	GG	GG	AG	GG	AG	AG	AG	AG	AG	GG
AX-123669058	CSCSP-4566_1567	AG	AA	AG	AA	AA	AA	AA	AG	AA	AA	GG	GG	GG	GG	AA	AA	AA	GG	GG	AA	GG	GG	GG	GG	GG	AA	AA	AG	AG	AA	AA	AA	AA	AA	AA	GG	AA	AA	GG	GG	AA	GG	AA	AA	AA	AA	AA	GG
AX-123669059	CSCSP-4566_1531	AC	AA	AC	AA	AA	AA	AA	AC	AA	AA	CC	CC	CC	CC	AA	AA	AA	CC	CC	AA	CC	CC	CC	CC	CC	AA	AA	AC	AC	AA	AA	AA	AA	AA	AA	CC	AA	AA	CC	CC	AA	CC	AA	AA	AA	AA	AA	CC
AX-123669060	CSCSP-4566_139	CG	CC	CG	CC	CC	CC	CC	CG	CC	CC	GG	GG	GG	GG	CC	CC	CC	GG	GG	CC	GG	GG	GG	GG	GG	CC	CG	CG	CG	CC	CC	CC	CC	CC	CC	GG	CC	CC	GG	GG	CC	GG	CC	CC	CC	CC	CC	GG
AX-123669062	CSCSP-3689_637	AG	AA	AG	GG	AA	GG	GG	GG	GG	GG	GG	GG	GG	GG	GG	GG	GG	GG	GG	GG	GG	GG	GG	GG	GG	GG	GG	GG	GG	GG	AG	GG	GG	GG	GG	GG	GG	GG	GG	GG	GG	GG	GG	GG	GG	GG	AG	GG
AX-123669083	CSCSP-5499_716	TT	CC	TT	TT	TT	TC	CC	TC	CC	CC	TT	TT	TT	TT	TT	CC	TT	TT	TT	TT	TT	CC	TC	TT	TT	TC	TT	TT	TT	CC	TT	TT	TT	TT	TT	CC	TT	TT	TT	TT	TT	TC	CC	TC	TC	TC	TT	TT
AX-123669085	CSCSP-13405_8661	CC	CC	CC	CC	CC	TC	TC	TC	TT	TT	CC	CC	TC	CC	CC	CC	CC	CC	CC	CC	CC	TT	CC	CC	CC	CC	CC	CC	CC	CC	CC	CC	CC	CC	CC	CC	CC	CC	CC	TC	CC	CC	CC	CC	CC	TT	CC	TT
AX-123669158	SCP-13020_928	AA	AA	AA	AA	AA	AG	AG	AG	GG	AA	AA	AA	AA	AA	AA	AA	AA	AA	AA	AA	AA	AA	AA	AA	AA	AA	AA	AA	AA	AA	AA	AA	AA	AA	AA	AA	AA	AA	AA	AA	AA	AA	AA	AA	AA	AA	AA	AA
AX-123669160	DRDRP-122_2435	GG	GG	GG	AG	GG	GG	GG	AG	GG	AA	AA	GG	AG	AA	AA	GG	AA	GG	GG	GG	AA	AA	GG	AA	AA	AA	AG	AG	AA	AA	AG	AA	AA	AA	AA	AA	AA	AA	AA	AG	GG	AA	GG	AA	AA	AA	GG	AA
AX-123669163	CSCSP-12195_2771	GG	GG	GG	GG	GG	AG	AA	AA	AA	GG	GG	GG	GG	GG	GG	GG	GG	GG	GG	GG	AA	GG	GG	AA	AG	GG	GG	GG	GG	GG	GG	GG	GG	GG	GG	GG	GG	GG	GG	GG	GG	GG	GG	GG	GG	GG	GG	GG
AX-123669197	CSCSP-6955_1315	AA	AA	AA	AA	AA	AA	AA	AG	AA	AA	AA	AG	AA	AA	GG	GG	AA	AA	AG	AA	AA	AA	AG	AA	AA	GG	AA	AA	AG	AA	AA	AA	GG	AA	AG	AA	AG	AA	AA	AG	AA	AA	AA	AG	AG	GG	AA	GG
AX-123669205	DRDRP-645_1217	GG	GG	GG	GG	GG	GG	GG	GG	GG	GG	GG	GG	GG	GG	GG	GG	GG	AA	GG	GG	GG	GG	GG	AA	GG	GG	GG	AG	GG	GG	AG	AA	GG	AG	AG	AA	GG	GG	GG	AG	GG	GG	GG	GG	AG	GG	GG	GG
AX-123669209	SCP-7179_304	GG	GG	GG	AG	GG	AA	AA	AG	AA	AA	GG	AA	GG	GG	AA	AA	GG	GG	AG	GG	AA	AA	AA	GG	GG	AG	AG	AG	GG	AA	AG	AA	AA	AG	AG	GG	AG	GG	GG	AG	GG	AG	GG	AG	AG	AA	AA	AA
AX-123669212	CSCSP-14581_6651	GG	GG	GG	AG	GG	AA	AA	AG	AA	AA	AA	AA	GG	GG	AA	AA	GG	AA	AG	GG	AA	AA	AG	GG	GG	AG	AG	AG	GG	AA	AG	AA	AA	AG	AA	GG	AG	GG	GG	AG	GG	AA	GG	AG	AG	AA	AA	AA
AX-123669218	DRDRP-141_1043	CC	CC	CC	TC	CC	CC	CC	CC	CC	CC	TT	CC	CC	CC	CC	CC	CC	CC	CC	CC	CC	CC	CC	CC	CC	CC	TC	CC	CC	CC	TC	TT	CC	TC	CC	CC	TC	CC	CC	CC	TT	TT	CC	CC	TC	CC	TT	CC
AX-123669247	CSCSP-14058_313	GG	GG	CG	CG	GG	CC	CC	CC	CG	CC	GG	CC	GG	GG	CG	GG	CC	GG	GG	CC	GG	CC	CC	CG	CC	CC	CC	CC	CC	CC	CC	CC	CG	GG	CC	CC	CC	CC	CC	CC	CC	CC	CC	CC	CG	GG	CC	CC
AX-123669308	CSCSP-15851_3206	AA	AA	AG	AG	AA	GG	GG	GG	GG	GG	GG	GG	AA	AG	GG	GG	GG	GG	GG	GG	GG	GG	GG	GG	GG	GG	GG	GG	GG	GG	GG	GG	GG	GG	GG	GG	GG	GG	GG	GG	GG	GG	GG	GG	GG	GG	GG	GG
AX-123669332	CSCSP-4198_9697	GG	TG	TT	TT	TT	TT	TG	TG	TT	TT	GG	TT	TT	TT	GG	TT	TT	GG	TT	TT	GG	TT	TT	TT	TT	TT	TT	GG	TT	TT	TT	TT	GG	TT	TG	TT	TT	TT	TT	TT	TT	TT	GG	TT	TT	TT	TT	TT
AX-123669333	CSCSP-4198_2326	TT	TC	CC	CC	CC	CC	TC	TC	CC	CC	TT	CC	CC	CC	TT	CC	CC	TT	CC	CC	TT	CC	CC	CC	CC	CC	CC	TT	CC	CC	CC	CC	TT	CC	TC	CC	CC	CC	CC	CC	CC	CC	TT	CC	CC	CC	CC	CC
AX-123669339	CSCSP-10561_9630	AA	AG	GG	GG	GG	GG	AG	AG	GG	GG	AA	GG	GG	GG	AA	GG	GG	AA	GG	GG	AA	GG	GG	GG	GG	GG	GG	AA	GG	GG	GG	GG	AA	GG	AG	GG	GG	GG	GG	GG	GG	GG	AA	GG	GG	GG	GG	GG
AX-123669377	CSCSP-13318_1952	AC	CC	AA	CC	AC	AC	AC	CC	CC	AA	CC	AA	AC	AA	CC	CC	CC	AC	CC	CC	CC	CC	CC	CC	CC	CC	CC	CC	CC	CC	AC	CC	CC	CC	CC	AC	CC	CC	CC	CC	CC	CC	AA	AC	CC	CC	CC	CC
AX-123669378	CSCSP-11228_13010	TC	TT	CC	TT	TC	TC	TC	TT	TT	CC	TT	CC	TC	CC	TT	TT	TT	TC	TT	TT	TT	TT	TT	TT	TT	TT	TT	TT	TT	TT	TT	TT	TT	TT	TT	TC	TT	TT	TT	TT	TT	TT	CC	TC	TT	TT	TT	TT
AX-123669379	CSCSP-11228_7122	TC	CC	TT	CC	TC	TC	TC	CC	CC	TT	CC	TT	TC	TT	CC	CC	CC	TC	CC	CC	CC	CC	CC	CC	CC	CC	CC	CC	CC	CC	CC	CC	CC	CC	CC	TC	CC	CC	CC	CC	CC	CC	TT	TC	CC	CC	CC	CC
AX-123669406	CSCSP-9769_6201	CC	TC	CC	CC	CC	CC	CC	CC	CC	CC	CC	CC	CC	CC	CC	CC	CC	CC	CC	CC	CC	CC	CC	CC	CC	CC	CC	CC	CC	CC	CC	CC	CC	CC	CC	CC	CC	CC	CC	CC	CC	CC	CC	CC	CC	CC	CC	CC
AX-123669411	DRDRP-508_900	GG	AG	AG	AG	AG	AG	AG	GG	GG	AA	AA	AA	AG	AA	GG	AA	AA	AA	AG	AA	AA	AA	AG	AA	AA	AA	AA	AG	AA	AA	AA	AA	AA	AA	AA	AA	AA	AA	AA	AA	AA	GG	GG	AG	AA	AA	AA	AA
AX-123669420	CSCSP-14065_1782	TT	TT	TT	CC	TT	CC	CC	TC	CC	TT	CC	TC	TT	TC	CC	TT	CC	CC	TC	CC	CC	CC	TC	CC	CC	TC	CC	TC	CC	TT	CC	TT	TT	CC	CC	CC	TT	CC	CC	CC	CC	CC	TT	TT	CC	TC	CC	CC
AX-123669422	CSCSP-1685_3273	TT	TT	TC	TT	TT	TT	TT	TT	TT	CC	TT	TT	TT	TT	TT	CC	TT	TT	TC	TT	TT	TT	TC	CC	TT	TT	TT	TT	TT	CC	TT	TT	TC	CC	TT	TT	TT	TT	TT	TT	TT	TT	TT	TC	TC	TT	TT	TT
AX-123669432	AGCP-42_7576	GG	GG	GG	GG	GG	GG	GG	GG	GG	AA	GG	GG	AG	GG	GG	GG	GG	GG	AG	GG	GG	GG	AA	AA	GG	GG	GG	GG	GG	GG	GG	GG	GG	AA	GG	GG	GG	GG	GG	GG	GG	GG	GG	GG	AG	AA	GG	GG
AX-123669445	CSCSP-4336_599	GG	GG	GG	GG	AA	GG	GG	GG	GG	GG	GG	GG	GG	AG	GG	AA	GG	GG	AG	GG	GG	GG	GG	AA	GG	GG	GG	GG	GG	AA	GG	GG	GG	GG	GG	GG	GG	GG	GG	GG	GG	GG	GG	GG	GG	GG	GG	GG
AX-123669459	CSCSP-6508_648	AA	AA	AA	AA	AA	AA	AA	AA	AA	AA	AA	CC	AC	AA	AA	AA	AA	AA	AA	AA	AA	AA	AA	AA	AA	AA	AA	AC	AA	AA	AA	AA	AA	AA	AA	AA	AA	AA	AA	AA	AA	AA	AA	AA	AA	AA	AA	AA
AX-123669504	CSCSP-4562_599	GG	GG	GG	GG	GG	GG	GG	GG	GG	GG	AA	GG	AG	GG	GG	GG	GG	GG	GG	GG	AA	GG	AG	AA	GG	GG	AG	AG	GG	GG	AG	AG	GG	GG	GG	GG	GG	GG	GG	AG	GG	AA	GG	GG	GG	GG	GG	AA
AX-123669505	CSCSP-12918_540	CC	CC	CC	CC	CC	CC	CC	CC	CC	CC	GG	CC	CG	CC	CC	CC	CC	CC	CC	CC	GG	CC	CC	GG	CG	CC	CG	CC	CC	GG	CG	CC	CC	CC	CG	CC	CC	CC	CC	CC	CC	GG	CC	CC	CC	CC	CC	GG
AX-123669524	CSCSP-15158_3953	AA	AA	AA	AA	AA	AG	GG	GG	GG	AA	AA	AA	AA	AA	GG	GG	AA	AA	AA	AA	AA	AA	AA	AA	GG	AA	AA	AA	AA	AA	AA	AA	AA	AA	AA	AA	AA	AA	AA	GG	AA	AA	AA	AG	AA	AA	AA	AA
AX-123669530	CSCSP-10424_3157	GG	GG	GG	GG	GG	GG	GG	GG	GG	GG	GG	GG	TG	GG	GG	GG	GG	GG	GG	GG	GG	GG	GG	GG	GG	GG	GG	GG	GG	GG	GG	GG	GG	GG	GG	GG	GG	GG	GG	GG	GG	GG	GG	GG	GG	GG	GG	GG
AX-123669531	CSCSP-10424_2954	CC	CC	CC	AA	AC	AC	CC	CC	CC	CC	CC	AC	CC	CC	CC	CC	AA	CC	CC	CC	CC	AA	CC	CC	CC	AA	AC	AC	AC	CC	AC	AA	CC	CC	AC	AA	AC	AC	AA	AC	CC	CC	AA	AC	CC	AC	CC	AA
AX-123669541	CSCSP-14819_1473	GG	GG	GG	AG	AG	GG	GG	GG	GG	GG	AA	GG	GG	GG	GG	GG	GG	AA	GG	GG	AA	GG	GG	GG	GG	GG	GG	GG	GG	GG	GG	GG	GG	GG	GG	GG	GG	GG	GG	AG	GG	GG	GG	GG	GG	GG	GG	GG
AX-123669543	CSCSP-14811_275	GG	GG	GG	AG	GG	AG	GG	AG	GG	AA	GG	AG	GG	GG	AA	GG	AA	GG	GG	AA	GG	GG	AG	GG	AA	AA	AG	AG	AA	GG	AG	GG	GG	GG	AG	AA	GG	AG	AA	AG	AA	GG	AA	AG	AG	AG	AA	GG
AX-123669551	CSCSP-14286_539	GG	AA	GG	GG	AA	AA	AA	AA	AA	GG	GG	AG	AG	GG	AA	AA	AA	GG	AG	AA	GG	AA	AG	AA	AA	AA	AA	AA	AA	GG	AA	AA	AA	AA	AA	AA	AA	AA	GG	AG	AG	GG	AA	AG	AA	AA	GG	AG
AX-123669553	CSCSP-1531_1257	CC	TT	CC	CC	TT	TC	TT	CC	CC	CC	TT	TC	TC	CC	TT	CC	CC	CC	CC	TT	TT	CC	CC	CC	CC	CC	TC	TC	CC	TT	TC	CC	TT	CC	CC	CC	CC	CC	CC	TC	CC	CC	CC	TC	CC	TT	CC	CC
AX-123669589	CSCSP-3919_1219	CC	CC	CC	CC	CC	CC	CC	CC	CC	CC	CC	CC	CC	CC	TT	TT	CC	CC	CC	CC	CC	CC	TC	CC	CC	CC	TC	CC	TC	CC	CC	CC	TT	TT	CC	CC	CC	CC	CC	CC	CC	TT	CC	TC	CC	CC	CC	TT
AX-123669624	CSCSP-15025_4492	TT	TT	TT	TT	TT	TT	TT	TG	TT	TT	TT	TT	TG	TT	GG	TT	TT	TG	TT	GG	GG	TT	TT	GG	TG	TT	TG	TG	TT	GG	TT	TT	TT	TT	TT	TT	TT	TT	GG	TT	TT	TT	TT	TT	TT	TT	GG	TT
AX-123669631	DRDRP-318_1524	CC	TT	TC	TC	TT	CC	CC	CC	CC	CC	TT	CC	CC	CC	CC	CC	TT	TC	TT	CC	CC	CC	TC	CC	CC	CC	CC	CC	TC	CC	CC	CC	CC	CC	CC	CC	CC	CC	TT	CC	TC	TC	CC	CC	CC	CC	CC	TT
AX-123669634	DRDRP-787_3844	GG	CC	CG	CG	CC	CG	CC	CC	CC	CC	CC	GG	GG	GG	GG	GG	CC	CC	CC	GG	CC	CC	CC	CC	CG	CG	CC	GG	CC	GG	CG	CC	GG	CC	CC	CC	CC	CG	CC	CC	CC	CC	CC	CG	CC	GG	GG	CC
AX-123669663	CSCSP-13854_1024	TT	TT	TC	TT	TT	CC	CC	CC	CC	TT	TT	CC	TT	TC	TT	CC	CC	CC	TC	CC	CC	TT	TT	TT	TT	TC	CC	TC	TC	CC	TC	TC	CC	CC	CC	TT	CC	CC	TT	TT	CC	CC	CC	TC	TC	TC	CC	TT
AX-123669691	AGCP-131_8554	TT	TT	TC	TT	TT	TT	TT	TT	TT	TT	TT	TT	TT	TT	TT	TT	TT	TT	TT	TT	TT	TT	TT	TT	TC	TT	TT	TC	TT	TT	TC	TT	TT	TT	TT	TT	TT	TT	TT	TT	TT	TT	TT	TT	TC	TT	TT	TT
AX-123669730	CSCSP-11140_5326	TT	TT	TT	TT	TT	TT	TT	TT	TT	TT	TT	TT	TC	TT	CC	TT	TT	TT	TT	TT	TT	TT	TT	TT	TT	TT	TT	TT	TT	TT	TC	TT	TT	TT	TT	TT	TT	TT	TT	TT	TT	CC	TT	TT	TT	TT	TT	TT
AX-123669743	CSCSP-6795_1376	AA	GG	AA	AA	AA	AG	AG	AG	GG	AA	GG	AA	AG	AA	GG	GG	GG	AA	GG	GG	GG	GG	AG	AA	GG	AA	AG	AG	AG	GG	AA	AA	AG	AA	AA	AG	AA	AG	AA	AG	AA	AA	GG	GG	AG	GG	AA	GG
AX-123669777	DRDRP-446_2693	AA	AA	AA	AG	AA	AA	AG	AG	AA	GG	AA	AA	AA	AA	GG	AA	AA	AA	AA	GG	AA	AA	AA	AA	AA	AA	AG	AA	AA	AA	AA	AA	AG	AA	GG	AA	AA	GG	AA	AG	AA	AG	AA	AG	AG	GG	GG	AA
AX-123669801	SCP-5453_1676	CC	CC	TT	TC	TT	CC	CC	CC	CC	CC	CC	TT	CC	TC	TC	CC	CC	CC	CC	CC	CC	CC	CC	CC	CC	CC	CC	CC	CC	CC	CC	CC	CC	CC	CC	CC	CC	CC	CC	CC	CC	CC	CC	CC	CC	CC	CC	CC
AX-123669803	CSCSP-4205_2021	GG	GG	GG	GG	GG	AG	GG	AG	AA	GG	AA	GG	GG	GG	GG	GG	GG	GG	GG	GG	AA	GG	GG	GG	GG	AG	GG	GG	GG	GG	AG	AA	GG	GG	GG	AG	GG	GG	GG	AG	GG	AA	GG	AG	GG	GG	GG	GG
AX-123669840	DRDRP-510_629	CC	CC	CC	GG	CC	CG	CG	GG	GG	GG	GG	CC	GG	CG	GG	GG	CG	GG	CG	CC	GG	CC	CG	CC	GG	CG	CG	CG	GG	GG	GG	CC	GG	GG	GG	GG	GG	GG	CC	GG	GG	GG	GG	CG	CC	GG	GG	GG
AX-123669884	CSCSP-2338_645	AA	TT	AA	TT	AT	TT	TT	AT	TT	TT	AA	TT	AT	TT	TT	AA	TT	AA	AA	TT	AA	TT	AT	TT	TT	TT	AT	TT	TT	TT	TT	TT	TT	TT	TT	TT	TT	TT	TT	TT	TT	TT	TT	TT	AT	TT	TT	TT
AX-123669913	CSCSP-14458_4569	TT	TT	TT	TG	TT	TT	TG	TT	TT	TT	TT	TT	TG	TG	TT	TT	GG	GG	GG	GG	TT	TT	TG	TT	TT	GG	TG	TG	TG	TT	TG	TT	TT	TT	GG	TG	GG	GG	TT	TT	GG	TT	GG	GG	GG	TT	GG	TT
AX-123669918	DRDRP-617_2453	AA	GG	AG	AG	AA	AA	AG	AG	AA	GG	GG	GG	AG	AG	AG	GG	GG	GG	GG	GG	GG	GG	AG	GG	AG	GG	GG	GG	AG	AA	AG	AA	AG	AA	GG	GG	GG	GG	AA	GG	GG	AG	GG	GG	GG	AG	GG	AA
AX-123669930	DRDRP-61_2752	TT	TT	TT	TT	TT	TT	TT	TT	TT	TT	TT	TT	TT	TT	TT	TT	TT	TT	TT	TT	TT	TT	TT	TT	TT	TC	TT	TC	TT	TT	TT	TT	TT	TT	TT	TT	TT	TT	TT	TT	TT	TT	TT	TT	TC	TT	TT	TT
AX-123670007	CSCSP-11062_943	TT	CC	TC	CC	CC	TC	CC	TT	TT	CC	CC	CC	TC	CC	TT	CC	TT	TT	CC	TT	TT	TT	CC	CC	TT	CC	TC	TC	CC	TT	TT	TT	CC	TT	TC	TC	TT	TT	TT	TC	TT	TT	TT	TT	TT	TC	TT	CC
AX-123670012	CSCSP-1721_404	AA	AA	AA	AT	AA	AT	AA	TT	TT	AA	TT	AA	AA	AA	TT	AA	TT	TT	AA	TT	TT	AA	AA	AA	AA	AA	AA	AA	AT	AA	AA	AA	AA	AA	AT	AA	TT	AT	AA	AA	TT	AT	TT	AA	AA	AA	TT	TT
AX-123670019	CSCSP-10932_1233	CC	CC	CC	CC	CC	CC	CC	CC	CC	CC	CC	CC	CC	CC	CC	CC	CC	TT	CC	TT	CC	CC	TT	CC	CC	CC	CC	TC	TC	CC	TC	CC	CC	TC	CC	TC	CC	CC	CC	CC	TC	CC	CC	CC	CC	TC	CC	CC
AX-123670028	CSCSP-3667_1683	CC	CC	CC	CC	CC	CC	CC	CC	CC	CC	CC	CC	CC	CC	CC	CC	CC	CC	CC	CC	CC	CC	CC	CC	CC	CC	CC	CC	CC	CC	CC	CC	CC	CC	CC	CC	CC	CC	CC	CC	CC	CC	CC	CC	CC	CC	CC	CC
AX-123670044	CSCSP-13832_1969	AA	AA	AA	AA	AA	AG	AG	AG	GG	GG	AA	AA	AA	AA	AA	AA	AA	AA	AA	AA	AA	AA	AA	AA	AA	AA	AA	AA	AA	AA	AA	AA	AA	AA	AA	AA	AA	AA	AA	AA	AA	AA	AA	AA	AA	AA	AA	AA
AX-123670143	CSCSP-3536_246	TC	CC	TC	CC	CC	CC	TC	CC	CC	TT	TT	CC	TC	TC	TT	CC	CC	TT	CC	CC	TT	CC	CC	CC	CC	CC	CC	CC	CC	CC	CC	CC	CC	CC	CC	CC	CC	TC	CC	TC	TT	TT	CC	CC	TT	TT	CC	CC
AX-123670155	CSCSP-11995_670	CC	CC	TC	CC	CC	TT	TT	TT	TT	CC	CC	TT	CC	CC	TT	TT	CC	CC	TC	CC	TT	CC	CC	TT	TT	CC	CC	CC	TC	CC	TC	CC	TT	CC	CC	CC	TC	CC	TT	TC	CC	CC	CC	TC	CC	TC	TT	CC
AX-123670156	CSCSP-8792_1610	AA	AA	AC	AA	AA	AC	CC	AA	AA	AA	CC	CC	AA	AA	AA	AA	AA	AA	AA	AA	AA	AA	AA	AA	AA	AA	AA	AA	AC	AA	AC	AC	AA	AA	AA	AA	AC	AA	AA	AC	AA	AC	AA	AC	AC	AA	AA	AA
AX-123670161	CSCSP-7154_2935	AA	AA	AG	AG	AA	GG	GG	GG	GG	GG	GG	GG	AG	GG	AA	GG	AA	GG	AG	GG	GG	GG	GG	GG	GG	AA	GG	AG	GG	GG	GG	GG	GG	GG	GG	GG	AG	GG	GG	AG	GG	GG	GG	GG	GG	AG	GG	GG
AX-123670162	CSCSP-7154_1903	CC	CC	AC	AC	CC	AA	AA	AA	AA	AA	AA	AA	AC	AA	CC	AA	CC	AA	AC	AA	AA	AA	AA	AA	AA	CC	AA	AA	AA	AA	AA	AA	AA	AA	AA	AA	AC	AA	AA	AC	AA	AA	AA	AA	AA	AC	AA	AA
AX-123670189	DRDRP-2_862	GG	AG	AG	AG	AG	AA	AA	AA	AA	AA	AA	GG	GG	AG	GG	GG	AA	AA	AA	AA	AA	AA	AA	AA	AA	AG	AA	AA	AA	GG	AG	AG	AA	AA	AA	AA	AA	AA	AA	AG	GG	AA	AA	AA	AG	AG	AA	AA
AX-123670190	DRDRP-2_1831	TT	TG	TG	TG	TG	GG	GG	GG	GG	GG	GG	TT	TT	TG	TT	TT	GG	GG	GG	GG	GG	GG	GG	GG	GG	TG	GG	GG	GG	TT	TG	TG	GG	GG	GG	GG	GG	GG	GG	TG	TT	GG	GG	GG	TG	TG	GG	GG
AX-123670191	DRDRP-2_2918	CC	TC	TC	TC	TC	TT	TT	TT	TT	TT	TT	CC	CC	TC	CC	CC	TT	TT	TT	TT	TT	TT	TT	TT	TT	TC	TT	TT	TT	CC	TC	TC	TT	TT	TT	TT	TT	TT	TT	TC	CC	TT	TT	TT	TC	TC	TT	TT
AX-123670194	CSCSP-7778_1521	TT	TT	TT	TT	TT	TC	CC	TT	TT	TT	TT	TT	TT	TT	TT	TT	TT	TT	TT	TT	TT	TT	TT	TT	TT	TT	TT	TT	TT	TT	TT	TT	TT	TT	TT	TT	TT	TT	TT	TT	TT	TT	TT	TT	TT	TT	TT	TT
AX-123670200	CSCSP-12442_520	CC	CC	CC	CC	CC	TC	CC	TT	TT	CC	CC	CC	CC	CC	CC	CC	CC	CC	TC	CC	CC	CC	CC	TT	TT	CC	CC	CC	CC	CC	CC	CC	CC	CC	CC	CC	CC	CC	CC	TC	CC	CC	CC	CC	CC	TC	TT	CC
AX-123670209	CSCSP-14778_5728	AA	AA	AC	AA	AA	AA	AA	AA	AA	AA	AA	AA	AA	AA	CC	AA	CC	AA	AA	CC	AA	AA	AA	AA	AA	AA	AA	AA	AC	AA	AA	AA	AA	AA	AA	AA	AA	AA	AA	AA	AA	AC	AA	AA	AA	AA	AA	AA
AX-123670219	CSCSP-6392_643	CC	CC	AC	CC	CC	CC	CC	CC	CC	CC	CC	CC	CC	CC	CC	CC	CC	CC	CC	CC	CC	CC	CC	CC	CC	CC	CC	CC	CC	CC	CC	AA	CC	CC	CC	CC	CC	CC	CC	CC	AA	CC	CC	CC	CC	CC	CC	CC
AX-123670220	CSCSP-6392_767	CC	CC	CG	CC	CC	CC	CC	CC	CC	CC	CC	CC	CC	CC	CC	CC	CC	CC	CC	CC	CC	CG	CC	CC	CC	CG	CC	CC	CC	CG	CC	GG	CC	CC	CC	CC	CG	CC	CC	CC	GG	CC	CC	CC	CC	CC	CC	CC
AX-123670275	CSCSP-12939_640	TT	TT	TC	TT	TT	TT	TT	TT	TT	TT	TT	TT	CC	TT	TT	TT	TT	TC	TC	TT	TT	TT	TT	TT	TT	TT	TT	TT	TC	TT	TT	TT	TT	TT	TT	TT	TT	TT	TT	TT	TT	TT	TT	TT	TT	TT	TT	TT
AX-123670284	CSCSP-10522_299	CC	CC	CC	CC	CC	CC	CC	CC	CC	CC	CC	CC	CC	CC	CC	CC	CC	TC	CC	TT	CC	TT	CC	CC	CC	CC	CC	CC	TC	CC	CC	CC	TC	TT	CC	CC	CC	CC	CC	CC	CC	CC	CC	CC	CC	CC	TT	CC
AX-123670285	SCP-3839_221	AA	AA	AA	AA	AA	AA	AA	AA	AA	AA	AA	AA	AA	AA	AA	AA	AA	AT	AA	TT	AA	TT	AA	AA	AA	AA	AT	AA	AT	AA	AA	AA	AT	TT	AT	TT	TT	AT	AA	AA	AA	AA	AA	AA	AA	AA	TT	AA
AX-123670299	CSCSP-1745_517	GG	GG	GG	GG	GG	GG	GG	GG	GG	TT	GG	GG	TG	GG	GG	GG	GG	TG	TG	GG	GG	GG	GG	GG	GG	TG	TG	GG	GG	GG	GG	GG	GG	GG	GG	GG	GG	GG	TT	GG	GG	TT	GG	GG	TG	TG	GG	GG
AX-123670305	SCP-11446_3553	CC	CC	CC	CC	CC	TC	TC	CC	CC	CC	CC	TC	TC	CC	CC	CC	CC	CC	CC	CC	CC	CC	CC	CC	CC	CC	CC	CC	CC	CC	CC	CC	CC	CC	CC	CC	CC	CC	CC	CC	CC	CC	CC	CC	CC	CC	CC	CC
AX-123670307	CSCSP-15149_2686	GG	GG	AG	AG	GG	AA	AA	AA	AA	GG	AA	AA	GG	AA	AA	AA	AA	AA	AA	AA	AA	AA	AA	AA	AA	AA	AA	AA	AG	AA	AA	AA	AA	AA	AA	AA	AA	AA	AA	AA	AA	AG	AA	AA	AG	AA	AA	AA
AX-123670314	CSCSP-12723_2653	AA	AA	AT	AT	AA	TT	TT	TT	TT	AA	TT	TT	AA	TT	TT	TT	TT	TT	TT	TT	TT	TT	TT	TT	TT	TT	TT	TT	AT	TT	TT	TT	TT	TT	TT	TT	TT	TT	TT	TT	TT	AT	TT	TT	TT	TT	TT	TT
AX-123670316	CSCSP-5341_3663	CC	CC	TC	TC	CC	TT	TT	TT	TT	CC	TT	TT	CC	TT	TT	TT	TT	TT	TT	TT	TT	TT	TT	TT	TT	TT	TT	TT	TC	TT	TT	TT	TT	TT	TT	TT	TT	TT	TT	TT	TT	TC	TT	TT	TT	TT	TT	TT
AX-123670318	SCP-13304_3260	TC	TC	TC	TC	TC	TT	TT	TT	TT	TC	TT	TT	TC	TT	TT	TT	TT	TT	TT	TT	TT	TT	TT	TT	TT	TT	TT	TT	TC	TT	TT	TT	TT	TT	TT	TT	TT	TT	TT	TT	TT	TC	TT	TT	TT	TT	TT	TT
AX-123670320	SCP-13304_1966	TC	TC	TC	TC	TC	TT	TT	TT	TT	TC	TT	TT	TC	TT	TT	TT	TT	TT	TT	TT	TT	TT	TT	TT	TT	TT	TT	TT	TC	TT	TT	TT	TT	TT	TT	TT	TT	TT	TT	TT	TT	TC	TT	TT	TT	TT	TT	TT
AX-123670322	SCP-13304_1100	GG	GG	AG	GG	GG	AA	AA	AA	AA	GG	AA	AA	GG	AA	AA	AA	AA	AA	AA	AA	AA	AA	AA	AA	AA	AA	AA	AA	AG	AA	AA	AA	AA	AA	AA	AA	AA	AA	AA	AA	AA	AG	AA	AA	AA	AA	AA	AA
AX-123670376	CSCSP-14340_2269	GG	GG	GG	AG	GG	GG	GG	GG	GG	AA	AA	GG	GG	GG	GG	GG	GG	AA	GG	AA	GG	AA	GG	GG	GG	AA	AG	GG	GG	AG	GG	AA	GG	GG	GG	GG	GG	GG	GG	GG	AG	GG	GG	AG	AG	GG	GG	AA
AX-123670377	CSCSP-14340_2437	TT	TT	TT	TC	TT	TT	TT	TT	TT	CC	CC	TT	TT	TT	TT	TT	TT	CC	TT	CC	TT	CC	TT	TT	TT	CC	TT	TT	TT	TT	TT	CC	TT	TT	TT	TT	TT	TT	TT	TT	TC	TT	TT	TC	TC	TT	TT	CC
AX-123670378	CSCSP-14340_2472	GG	GG	GG	TG	GG	GG	GG	GG	GG	TT	TT	GG	GG	GG	GG	GG	GG	TT	GG	TT	GG	TT	GG	GG	GG	TT	TG	GG	GG	GG	GG	TT	GG	GG	GG	GG	GG	GG	GG	GG	TG	GG	GG	TG	TG	GG	GG	TT
AX-123670410	CSCSP-11798_225	GG	GG	GG	GG	GG	AA	AG	AA	AA	GG	AA	GG	GG	GG	GG	AA	GG	GG	AA	GG	AA	GG	GG	GG	GG	AG	GG	GG	GG	GG	GG	AG	GG	GG	GG	GG	GG	GG	GG	GG	GG	GG	GG	GG	GG	GG	GG	GG
AX-123670450	CSCSP-13756_894	TT	TT	TT	TT	TT	TT	TT	TT	TT	TT	TT	TT	TC	TT	TT	TT	TT	TT	TT	TT	CC	TT	TT	CC	CC	CC	TC	TT	TT	TT	TC	TT	CC	TT	TT	TC	TC	TT	TT	TC	TT	CC	TT	TC	TT	TT	TT	TT
AX-123670474	CSCSP-7189_160	TT	TT	TT	TT	TT	TT	TT	TC	TT	CC	TT	TC	TT	TC	CC	TC	TT	TT	TT	TT	TT	TT	TC	CC	TT	TT	TT	TC	TT	CC	TT	TT	TT	TT	TT	TT	TT	TT	TT	TT	TT	TT	TT	TC	TT	TT	TT	TT
AX-123670475	SCP-4149_2998	AA	AC	CC	AC	CC	AA	AA	AA	AA	AA	AA	AC	CC	AC	CC	CC	CC	CC	AA	CC	AA	CC	AC	AA	AA	AC	CC	CC	AC	CC	CC	AA	AC	CC	AC	CC	CC	CC	CC	AC	AC	CC	CC	CC	AC	AC	AA	AA
AX-123670531	CSCSP-6431_1523	CC	CC	CC	TC	CC	CC	CC	CC	CC	CC	TT	CC	CC	CC	CC	TT	CC	CC	CC	TT	CC	CC	TC	CC	CC	TC	CC	CC	CC	CC	TC	CC	CC	CC	TC	TT	TT	CC	CC	CC	CC	CC	CC	CC	TC	CC	TT	CC
AX-123670566	CSCSP-4642_121	GG	GG	GG	GG	GG	GG	GG	GG	GG	GG	GG	AA	GG	AG	GG	GG	AA	GG	GG	AA	GG	GG	GG	GG	AG	AG	GG	GG	GG	GG	AG	GG	GG	GG	GG	GG	AA	AA	GG	AG	GG	AA	GG	AA	AG	GG	AG	AA
AX-123670578	CSCSP-3877_928	AA	AA	AA	AA	AA	AA	AA	AA	AA	AA	GG	AA	AA	AA	AA	AA	AA	AA	AA	GG	AA	AA	AA	AA	AA	AA	AA	AA	AA	AA	AA	AA	AA	AA	AA	AA	AA	AA	AA	AA	AG	GG	AA	AA	AA	AA	AA	GG
AX-123670595	CSCSP-4765_1004	GG	GG	GG	GG	GG	GG	GG	GG	GG	CC	GG	GG	CC	GG	GG	GG	CC	GG	GG	CC	GG	GG	GG	GG	GG	CG	GG	CG	GG	GG	CG	GG	GG	CC	GG	GG	GG	GG	CC	GG	GG	CG	GG	CG	GG	GG	GG	GG
AX-123670605	DRDRP-773_4536	CC	CC	CC	CC	CC	AC	AC	CC	CC	AA	CC	AA	CC	CC	CC	CC	AA	CC	CC	AA	AA	CC	CC	AA	AA	CC	CC	AC	CC	CC	AC	CC	CC	CC	CC	CC	CC	CC	AA	CC	CC	AC	CC	CC	AC	AC	CC	CC
AX-123670607	SCP-5540_678	CC	CC	CC	CC	CC	TC	TC	CC	CC	TT	CC	TT	CC	CC	CC	CC	TT	CC	CC	TT	TT	CC	CC	TT	TT	CC	CC	TC	CC	CC	TC	CC	CC	CC	CC	CC	CC	CC	TT	CC	CC	TC	CC	CC	TC	TC	CC	CC
AX-123670650	CSCSP-11190_2093	AA	AA	AA	AT	AA	TT	TT	AT	TT	TT	TT	AA	AA	AA	AA	AA	TT	AA	AA	TT	AA	AA	AT	AA	AA	AA	AT	AA	AA	AA	AA	AT	AA	AA	AA	TT	AT	AT	AA	AA	AA	AA	TT	AT	AA	AA	TT	AA
AX-123670662	CSCSP-11029_524	TT	TT	TT	TT	TT	TC	TC	CC	CC	TT	TT	TT	TT	TT	TT	TT	TT	TT	TT	TT	TT	TT	TT	TT	TT	TT	TT	TC	TT	TT	TT	CC	CC	TT	TT	TT	TT	TT	TT	TC	TC	TT	TT	TT	TT	TT	TT	TT
AX-123670715	CSCSP-1895_297	CC	TC	TC	CC	CC	TC	CC	CC	CC	CC	CC	TT	CC	CC	CC	CC	TT	TT	TT	CC	TT	CC	TT	TT	TT	TC	TC	TC	CC	TC	TC	CC	CC	CC	CC	CC	TC	TC	CC	CC	CC	TC	CC	TC	TT	CC	CC	CC
AX-123670717	CSCSP-1895_1383	AA	AA	AA	AA	AA	AA	AA	AA	AA	AA	AA	AA	AA	AA	AA	AA	AA	AA	AA	AA	AA	AA	AA	AA	AA	AA	AA	AA	AA	AA	AA	AA	AA	AA	AA	AA	AA	AA	AA	AA	AA	AA	AA	AA	AA	AA	AA	AA
AX-123670718	CSCSP-1895_1528	AA	AA	AA	AA	AA	AA	AA	AA	AA	AA	AA	AA	AA	AA	AA	AA	AA	AA	AA	AA	AA	AA	AA	AA	AA	AA	AA	AA	AA	AA	AA	AA	AA	AA	AA	AA	AA	AA	AA	AA	AA	AA	AA	AA	AA	AA	AA	AA
AX-123670727	DRDRP-92_1451	AA	AA	AA	AA	AA	AT	AT	AT	TT	AA	AA	AA	AT	AA	TT	AA	AA	AA	AA	AA	AA	AA	AA	AA	AA	AA	AA	AA	AA	AA	AT	AA	AA	AA	AA	AA	AA	AA	AA	AA	AA	AA	AA	AA	AA	AA	AA	AA
AX-123670748	CSCSP-4356_5715	AA	CC	CC	CC	AA	CC	CC	CC	CC	CC	CC	CC	CC	CC	CC	CC	CC	CC	AC	CC	CC	CC	CC	CC	CC	CC	CC	CC	CC	CC	CC	CC	CC	CC	CC	CC	CC	CC	CC	CC	CC	CC	CC	CC	CC	CC	CC	CC
AX-123670828	CSCSP-13190_5239	CC	AA	AA	AA	AA	AA	AA	AA	AA	CC	AA	AA	AC	AA	CC	AA	AA	AA	AA	AA	AA	AA	AA	AA	AA	AA	AA	AA	AA	AA	AA	AC	AA	AC	AA	AA	AA	AA	AA	CC	AA	AA	AA	AC	AA	AA	AA	AA
AX-123670839	CSCSP-12795_517	GG	CG	GG	CG	GG	CC	CC	CC	CC	CC	CC	CC	CG	GG	CC	CC	CC	CC	CC	CC	CC	CC	CC	CC	CC	CC	CC	CC	CG	CC	CC	CC	CG	CG	CC	CC	CC	CC	CC	CG	CC	GG	CC	CC	CC	CC	CC	CC
AX-123670897	DRDRP-717_3351	TC	CC	TC	CC	TT	TC	CC	CC	CC	CC	CC	TT	TC	TT	CC	CC	CC	CC	TC	CC	CC	CC	CC	CC	CC	CC	CC	TC	CC	CC	CC	TT	CC	CC	CC	CC	CC	CC	CC	CC	TT	TC	CC	CC	CC	CC	CC	CC
AX-123670899	DRDRP-717_354	AG	GG	AG	GG	AA	AG	GG	GG	GG	GG	GG	AA	AG	AA	GG	GG	GG	GG	AG	GG	GG	GG	GG	GG	GG	GG	GG	AG	GG	GG	GG	AA	GG	GG	GG	GG	GG	GG	GG	GG	AA	AG	GG	GG	GG	GG	GG	GG
AX-123670919	DRDRP-132_1284	AA	AA	AA	AA	AA	AA	AA	AA	AA	CC	CC	CC	AA	AA	AA	AA	AA	CC	AA	AA	CC	AA	AA	CC	AA	AA	AA	AA	AA	AA	AA	AA	AA	AC	AC	AC	AA	AA	AA	AC	AA	CC	CC	AA	AA	AA	AA	AC
AX-123670922	DRDRP-685_629	AA	AA	AA	GG	AA	AG	AG	GG	GG	AA	AA	AA	AG	AG	GG	AG	AA	AA	AG	AA	AA	AA	AG	AA	GG	AA	AA	GG	AA	GG	GG	AA	GG	AA	AA	AA	AG	AA	AA	AA	GG	AG	GG	AG	AA	AA	AA	AG
AX-123670945	CSCSP-10790_2816	GG	AA	AG	GG	AA	AG	AG	GG	GG	GG	AA	AG	AG	AG	GG	GG	AA	AA	AG	AA	AA	AA	GG	GG	GG	AG	AG	AG	AA	GG	AA	AA	GG	AA	AA	GG	AG	AA	AA	AA	AA	AG	AA	GG	AA	AA	AA	AG
AX-123670964	CSCSP-14442_2289	AA	AA	AA	AA	AA	AG	AG	AA	AA	AA	AA	GG	AG	AA	AA	AA	AA	AA	AA	AA	AA	AA	AA	AA	AA	AA	AA	AA	AA	AA	AA	AA	AA	AA	AA	AA	AA	AA	AA	AA	AA	AA	AA	AA	AA	AA	AA	AA
AX-123670971	SCP-4047_4013	CC	CC	CC	CC	CC	TC	TC	CC	CC	CC	CC	TT	TC	CC	CC	CC	CC	CC	CC	CC	CC	CC	CC	CC	CC	CC	CC	CC	CC	CC	CC	CC	CC	CC	CC	CC	CC	CC	CC	CC	CC	CC	CC	CC	CC	CC	CC	CC
AX-123670974	SCP-4047_2830	TT	TT	TT	TC	TT	TC	TC	TT	TT	TT	TT	CC	TC	TT	TT	TT	TT	TT	TT	TT	TT	TT	TT	TT	TT	TT	TT	TT	TT	TT	TT	TT	TT	TT	TT	TT	TT	TT	TT	TT	TT	TT	TT	TT	TT	TT	TT	TT
AX-123670982	CSCSP-4049_5482	GG	AG	GG	GG	GG	AG	AG	GG	GG	GG	GG	AA	AG	GG	GG	GG	GG	GG	GG	GG	GG	GG	GG	GG	GG	GG	GG	GG	GG	GG	GG	GG	GG	GG	GG	GG	GG	GG	GG	GG	GG	GG	GG	GG	GG	GG	GG	GG
AX-123670983	CSCSP-4049_4096	AA	AA	AA	AA	AA	AG	AG	AA	AA	AA	AA	GG	AG	AA	AA	AA	AA	AA	AA	AA	AA	AA	AA	AA	AA	AA	AA	AA	AA	AA	AA	AA	AA	AA	AA	AA	AA	AA	AA	AA	AA	AA	AA	AA	AA	AA	AA	AA
AX-123670984	CSCSP-4049_3493	GG	GG	GG	GG	GG	AG	AG	GG	GG	GG	GG	AA	AG	GG	GG	GG	GG	GG	GG	GG	GG	GG	GG	GG	GG	GG	GG	GG	GG	GG	GG	GG	GG	GG	GG	GG	GG	GG	GG	GG	GG	GG	GG	GG	GG	GG	GG	GG
AX-123670989	CSCSP-4049_2089	TT	TT	TT	TT	TT	TC	TC	TT	TT	TT	TT	CC	TC	TT	TT	TT	TT	TT	TT	TT	TT	TT	TT	TT	TT	TT	TT	TT	TT	TT	TT	TT	TT	TT	TT	TT	TT	TT	TT	TT	TT	TT	TT	TT	TT	TT	TT	TT
AX-123670990	CSCSP-4049_2044	TT	TT	TT	TT	TT	TG	TG	TT	TT	TT	TT	GG	TG	TT	TT	TT	TT	TT	TT	TT	TT	TT	TT	TT	TT	TT	TT	TT	TT	TT	TT	TT	TT	TT	TT	TT	TT	TT	TT	TT	TT	TT	TT	TT	TT	TT	TT	TT
AX-123670993	CSCSP-4049_992	CC	CC	CC	CC	CC	TC	TC	CC	CC	CC	CC	TT	TC	CC	CC	CC	TC	CC	CC	TT	CC	CC	CC	CC	CC	CC	CC	CC	CC	CC	CC	CC	CC	CC	CC	TT	CC	CC	CC	CC	CC	CC	CC	CC	TC	CC	CC	CC
AX-123670996	CSCSP-4049_321	CC	CC	CC	CC	CC	TC	TC	CC	CC	CC	CC	TT	TC	CC	CC	CC	CC	CC	CC	CC	CC	CC	CC	CC	CC	CC	CC	CC	CC	CC	CC	CC	CC	CC	CC	CC	CC	CC	CC	CC	CC	CC	CC	CC	CC	CC	CC	CC
AX-123671000	CSCSP-11183_3728	AA	AA	AA	AA	AA	AG	AG	AA	AA	AA	AA	GG	AG	AA	AA	AA	AA	AA	AA	AA	AA	AA	AA	AA	AA	AA	AA	AA	AA	AA	AA	AA	AA	AA	AA	AA	AA	AA	AA	AA	AA	AA	AA	AA	AA	AA	AA	AA
AX-123671007	CSCSP-13482_3224	CC	CC	CC	CC	CC	TC	TC	CC	CC	CC	CC	TT	TC	CC	CC	CC	CC	CC	CC	CC	CC	CC	CC	CC	CC	CC	CC	CC	CC	CC	CC	CC	CC	CC	CC	CC	CC	CC	CC	CC	CC	CC	CC	CC	CC	CC	CC	CC
AX-123671032	SCP-14446_610	TC	CC	CC	TC	TT	TT	TT	TT	TT	CC	CC	TT	CC	CC	TT	TT	TT	CC	TT	TT	TC	TT	TC	TT	TT	TT	TT	TC	TT	TT	TC	TT	CC	TT	TT	TT	TT	TT	TT	CC	TT	CC	TT	TT	TC	TT	TT	TT
AX-123671054	DRDRP-644_953	TT	TT	TT	TT	TT	TC	TC	TC	CC	TT	TT	TT	TT	TT	TT	TT	TT	TT	TT	TT	CC	TT	TT	CC	CC	TT	TC	TC	TT	CC	TT	TT	TC	TT	TT	TT	TT	CC	TT	TT	TT	TT	TT	TT	TT	TT	TT	TT
AX-123671064	CSCSP-11138_545	AA	AA	AA	AA	AA	AA	AA	AA	AA	AA	AA	AA	AA	AA	AA	AA	AA	AA	AA	AA	AA	AA	AA	AA	AA	AA	AA	AA	AA	AA	AA	AA	AA	AA	AA	AA	AA	AA	AA	AA	AA	AA	AA	AA	AA	AA	AA	AA
AX-123671086	CSCSP-14465_6357	AA	AA	AA	GG	AA	AA	AA	AA	AA	GG	AA	GG	AA	AG	AA	GG	GG	AA	AA	GG	AA	GG	AG	AA	GG	GG	AG	AG	AG	AA	AA	GG	AG	GG	GG	GG	GG	AA	GG	GG	AA	GG	AA	AG	AG	AA	AG	GG
AX-123671103	CSCSP-3922_486	CC	CC	TT	TT	TT	TT	TT	TT	TT	TT	TT	TT	TC	TC	TT	TT	TT	TT	CC	TT	TT	TT	TC	TT	TT	TT	TC	TT	TT	TT	TT	CC	TT	CC	TT	CC	TT	TT	TT	TT	TT	TT	TT	TT	TT	TT	TT	TT
AX-123671117	DRDRP-779_1345	GG	GG	GG	GG	GG	GG	GG	GG	GG	GG	GG	GG	GG	GG	GG	GG	GG	GG	GG	GG	GG	GG	GG	GG	GG	GG	GG	GG	GG	GG	GG	GG	GG	GG	GG	GG	GG	GG	GG	GG	GG	GG	GG	GG	GG	GG	GG	GG
AX-123671118	DRDRP-779_274	CC	CC	TT	TC	CC	CC	CC	CC	CC	CC	CC	CC	CC	CC	CC	CC	CC	CC	CC	CC	CC	CC	CC	CC	CC	CC	TC	CC	CC	CC	CC	CC	CC	CC	CC	CC	CC	CC	CC	CC	CC	TT	CC	CC	TC	CC	TT	CC
AX-123671126	DRDRP-741_560	AA	AA	AA	AA	AA	AA	AA	AA	AA	AA	AA	AA	AA	AA	AA	AA	AA	AA	AA	AA	AA	AA	AA	AA	AA	AA	AA	AA	AA	AA	AA	AA	AA	AA	AA	AA	AA	AA	AA	AA	AA	AA	AA	AA	AA	AA	AA	AA
AX-123671130	DRDRP-741_1028	AA	AA	AA	AA	AA	AA	AA	AA	AA	AA	AA	AA	AA	AA	AA	AA	AA	AA	AA	AA	AA	AA	AA	AA	AA	AA	AA	AA	AA	AA	AA	AA	AA	AA	AA	AA	AA	AA	AA	AA	AA	AA	AA	AA	AA	AA	AA	AA
AX-123671145	SCP-3844_1199	GG	GG	GG	AG	GG	AA	AA	AG	AA	AA	GG	AA	AG	GG	GG	AA	AA	AA	GG	AA	GG	AA	AG	AA	AG	AA	AA	AA	AA	GG	AA	AA	AA	AA	AA	AA	AA	AA	GG	AG	AA	AA	AA	AA	AG	AA	AA	GG
AX-123671146	SCP-3858_1377	GG	GG	GG	GG	GG	GG	GG	GG	GG	GG	GG	GG	GG	GG	GG	GG	TT	GG	GG	GG	GG	TT	GG	GG	GG	GG	GG	TG	GG	TT	GG	GG	GG	GG	GG	GG	GG	GG	GG	GG	GG	GG	GG	GG	GG	GG	GG	GG
AX-123671147	SCP-3858_354	CC	CC	CC	CC	CC	CC	CC	CC	CC	CC	CC	CC	CC	CC	CC	CC	TT	CC	CC	CC	CC	TT	CC	CC	CC	CC	CC	TC	CC	TT	CC	CC	CC	CC	CC	CC	CC	CC	CC	CC	TC	CC	CC	CC	CC	CC	CC	CC
AX-123671148	SCP-3858_301	TT	TT	TT	TT	TT	TT	TT	TT	TT	TT	TT	TT	TT	TT	TT	TT	CC	TT	TT	TT	TT	CC	TT	TT	TT	TT	TT	TC	TT	CC	TT	TT	TT	TT	TT	TT	TT	TT	TT	TT	TC	TT	TT	TT	TT	TT	TT	TT
AX-123671163	SCP-14993_988	GG	GG	AG	GG	GG	GG	GG	GG	GG	GG	GG	GG	GG	GG	GG	GG	GG	GG	GG	GG	GG	GG	GG	GG	GG	GG	GG	GG	GG	GG	GG	GG	GG	GG	GG	GG	GG	AG	GG	GG	GG	GG	GG	GG	GG	GG	GG	GG
AX-123671164	CSCSP-7157_4916	AG	AA	GG	GG	GG	GG	GG	AG	GG	GG	GG	GG	GG	AG	GG	GG	GG	GG	GG	GG	GG	GG	GG	GG	GG	GG	GG	GG	GG	GG	GG	GG	GG	GG	GG	AA	GG	GG	GG	GG	GG	GG	GG	AG	GG	GG	GG	GG
AX-123671168	CSCSP-3610_4351	AG	AA	AG	GG	GG	AA	AA	AA	AA	GG	GG	GG	GG	AG	AA	AA	GG	AA	AG	GG	AA	GG	AG	AA	AG	GG	AG	GG	GG	AA	AG	GG	GG	GG	GG	AA	GG	GG	GG	AA	GG	GG	GG	AG	AG	AG	GG	AG
AX-123671172	SCP-11875_5713	TG	TT	GG	GG	TT	TT	TT	TT	TT	TT	GG	TT	TT	TG	GG	GG	TT	TT	TT	TT	TT	TT	TT	TT	TT	TG	TG	TG	TG	TT	TG	GG	TT	TG	TT	TT	TT	TT	TT	TG	TT	GG	TT	TT	TG	TT	TT	TT
AX-123671178	CSCSP-4184_157	AG	AA	AA	AA	AA	AA	AA	AA	AA	AA	GG	AA	AA	AA	GG	AA	AA	AA	AG	AA	AA	AA	AA	AA	AG	AA	AG	AG	AG	AA	AG	GG	AA	AA	AA	AA	AA	AA	AA	GG	AA	AA	AA	AA	AG	AA	AA	AG
AX-123671179	CSCSP-4184_2064	TC	CC	CC	CC	CC	CC	CC	CC	CC	CC	TT	CC	CC	CC	TT	CC	CC	CC	TC	CC	CC	CC	CC	CC	TC	CC	TC	TC	TC	CC	TC	TT	CC	CC	CC	CC	CC	CC	CC	TT	TC	CC	CC	CC	TC	CC	CC	TC
AX-123671180	DRDRP-418_3417	CC	CC	CC	CC	CC	CC	CC	CC	CC	CC	CC	CC	CC	CC	CC	CC	CC	CC	CC	CC	CC	CC	CC	TC	CC	CC	CC	CC	CC	CC	CC	CC	CC	CC	CC	CC	CC	CC	CC	CC	CC	CC	CC	CC	CC	CC	CC	CC
AX-123671199	DRDRP-53_1955	TT	TT	TC	TT	TT	TC	TT	TC	CC	CC	TT	TT	TT	TT	TT	TT	TT	TT	TT	TT	TT	CC	CC	TT	TT	TT	TT	TC	TC	TT	TT	TT	TT	TC	TT	TT	TT	TT	TT	TT	TC	TT	TT	TT	TT	TT	TT	TT
AX-123671200	SCP-14494_518	GG	GG	CG	GG	GG	CG	GG	CG	CC	CC	GG	GG	GG	GG	GG	GG	GG	GG	GG	GG	GG	CC	CC	GG	GG	GG	GG	CG	CG	GG	GG	GG	GG	CG	GG	GG	GG	GG	GG	GG	CG	GG	GG	GG	GG	GG	GG	GG
AX-123671209	SCP-12373_998	CC	CC	TC	CC	CC	TC	CC	TC	TT	TT	CC	CC	CC	CC	CC	CC	CC	CC	CC	CC	CC	TT	TC	CC	CC	CC	CC	TC	TC	CC	CC	CC	CC	TC	CC	CC	CC	CC	CC	CC	CC	CC	CC	CC	CC	CC	CC	CC
AX-123671213	SCP-12203_3080	AA	AA	AG	AA	AA	AA	AA	AA	AA	AA	AA	AA	AA	AA	AA	AA	AA	AA	GG	AA	AA	AG	AG	AA	AA	AA	AA	AG	AG	GG	AG	AA	AA	AG	AA	AA	AA	AA	GG	AA	AG	AA	AA	AA	AA	AG	AA	AA
AX-123671219	SCP-1636_8470	AA	AA	AA	AG	AA	AA	AA	AG	AA	AA	GG	AA	AA	AA	AA	AA	AA	GG	GG	GG	GG	GG	AG	GG	GG	AG	AG	AG	AG	AA	AG	AA	AG	GG	GG	AA	GG	AG	GG	GG	GG	AA	GG	GG	AG	GG	GG	GG
AX-123671292	AGCP-136_2253	AA	AA	AA	GG	AA	AG	AA	AA	AA	AA	GG	GG	AA	AA	AA	AA	GG	AA	AA	GG	AA	AA	AA	AA	AA	AA	AA	AA	AA	AA	AG	AA	AA	AA	AG	AA	AA	AA	AA	AG	AA	GG	AG	AA	AG	GG	AA	AA
AX-123671293	SCP-13612_3251	AA	AA	AA	AA	AA	AA	AA	AA	AA	AA	AA	AA	AA	AA	AA	AA	AA	AA	AA	AA	AA	AA	AA	GG	AA	AA	AA	AA	AA	AA	AA	AA	AA	AA	AA	AA	AA	AA	AA	AA	AA	AA	AA	AA	AA	AA	AA	AA
AX-123671320	CSCSP-12462_11585	CC	CC	CC	AA	AA	AC	CC	AC	AA	AA	CC	CC	CC	CC	AA	AA	AA	AC	CC	CC	CC	AA	AC	CC	CC	AC	AC	AA	AA	AA	AC	CC	CC	CC	AA	AA	AC	AA	AA	AC	AA	CC	AA	AC	AC	CC	AA	CC
AX-123671321	CSCSP-12462_11831	AA	AA	AA	GG	GG	AG	AA	AG	GG	GG	AA	AA	AA	AA	GG	GG	GG	AG	AA	AA	AA	GG	AG	AA	AA	AG	AG	GG	GG	GG	AG	AA	AA	AA	GG	GG	AG	GG	GG	AG	GG	AA	GG	AG	AG	AA	GG	AA
AX-123671349	DRDRP-286_2259	TT	TT	TT	TT	TT	TT	TT	TT	TT	CC	TT	TT	TC	TT	CC	TT	CC	TT	TT	CC	CC	TT	TC	CC	CC	CC	CC	TC	CC	TT	TC	CC	TT	TT	CC	CC	TT	TT	TT	TT	TT	CC	TT	TC	TC	TC	TT	TT
AX-123671356	CSCSP-14932_2823	CC	TT	TT	TT	TT	TC	CC	TT	TT	TT	CC	CC	TT	TT	TT	TT	TT	CC	TT	TT	TT	CC	TT	TT	TT	TT	TC	TT	TT	TT	TT	TT	TT	TT	TC	TT	TT	TT	TT	TT	TT	TT	TT	TT	TT	TT	TT	TC
AX-123671380	CSCSP-7699_1496	AA	AA	GG	AA	GG	AA	AA	AA	AA	AA	AA	AA	AA	AG	AA	GG	AA	AA	AA	AA	AA	AA	AA	AA	AA	AA	AA	AA	AA	AA	AA	AA	AA	GG	AA	AA	AA	AA	AA	AA	AG	AA	GG	AA	AA	AA	AA	AA
AX-123671381	CSCSP-7699_6262	TT	TT	CC	TT	CC	TT	TT	TT	TT	TT	TT	TT	TT	TC	TT	CC	TT	TT	TT	TT	TT	TT	TT	TT	TT	TT	TT	TT	TT	TT	TT	TT	TT	CC	TT	TT	TT	TT	TT	TT	TC	TT	CC	TT	TT	TT	TT	TT
AX-123671383	CSCSP-10985_1976	GG	GG	AA	GG	AA	GG	GG	GG	GG	GG	GG	GG	GG	AG	GG	AA	GG	GG	GG	GG	GG	GG	GG	GG	GG	GG	GG	GG	GG	GG	GG	GG	GG	GG	AG	GG	GG	GG	GG	GG	AA	GG	AA	GG	GG	GG	GG	GG
AX-123671385	CSCSP-5690_2421	TT	TT	TT	TT	TT	TT	TT	TT	TT	TT	TT	TT	TT	TT	TT	TT	TT	TT	TC	TT	TT	TT	TT	TT	TT	TT	TT	TT	TT	TT	TT	TT	TT	TT	TC	TT	TT	TT	TT	TT	TT	CC	TT	TT	TT	TT	TT	TT
AX-123671493	CSCSP-11642_4152	AG	GG	AA	GG	AG	AA	AA	AA	AA	AA	AA	AA	AA	AA	AA	AA	AA	AA	AA	GG	AA	AG	AA	AA	AA	AA	AA	AG	AG	AA	GG	AA	AA	AA	GG	AA	GG	AG	AA	AG	GG	AA	GG	AA	AG	GG	GG	AG
AX-123671522	SCP-5279_545	CG	CG	GG	GG	GG	GG	GG	GG	GG	CC	GG	CC	CG	GG	GG	GG	GG	GG	CC	GG	GG	GG	CC	GG	GG	GG	GG	CG	GG	CC	GG	GG	CC	GG	GG	GG	GG	GG	GG	GG	GG	GG	GG	CG	CG	GG	GG	GG
AX-123671531	DRDRP-782_4554	AG	GG	AA	GG	AA	AA	AA	AG	AA	GG	GG	AA	AA	GG	GG	GG	AA	AG	GG	AA	GG	GG	AG	AA	AA	AG	AG	GG	AG	GG	AG	GG	AA	AG	AA	GG	GG	AA	GG	GG	AG	GG	GG	AG	GG	AA	AA	GG
AX-123671559	CSCSP-4762_475	TC	CC	TC	CC	CC	CC	CC	CC	CC	CC	CC	CC	TT	TT	CC	CC	CC	TC	CC	CC	CC	CC	CC	CC	CC	TC	CC	TC	CC	CC	CC	TT	CC	CC	CC	CC	CC	CC	CC	CC	TC	TT	CC	CC	CC	CC	CC	CC
AX-123671566	SCP-12780_2219	AA	AA	AA	AG	AA	GG	GG	AG	GG	GG	AA	AA	AA	AA	GG	GG	AA	AG	AA	GG	GG	AA	AA	GG	AA	AG	AA	AA	AG	AA	AG	GG	GG	AA	AA	AA	AA	GG	AA	AA	AA	GG	GG	GG	AA	GG	GG	AA
AX-123671593	SCP-15192_3150	CC	TT	TC	TC	TT	TC	CC	TC	TT	TT	TT	CC	CC	TT	CC	TT	CC	CC	CC	CC	CC	CC	TC	CC	CC	CC	CC	TC	CC	CC	TC	TT	CC	CC	CC	TC	CC	TC	CC	TC	CC	CC	CC	CC	CC	CC	CC	TC
AX-123671602	CSCSP-7061_578	GG	AA	AG	AG	AA	GG	GG	GG	GG	GG	GG	GG	GG	AA	GG	GG	GG	GG	GG	GG	GG	GG	GG	GG	GG	GG	AG	GG	GG	GG	GG	GG	GG	AG	GG	GG	GG	GG	GG	GG	GG	AG	GG	GG	GG	GG	GG	GG
AX-123671614	CSCSP-14034_10766	AA	AA	AA	AC	AA	AC	CC	AA	AA	AA	AA	CC	AA	AA	AA	AA	AA	AA	CC	AA	AA	AA	AA	AA	CC	AA	AA	AA	AA	AA	AA	AA	AA	AA	AA	AA	AA	AA	AA	AA	AA	AA	AA	AA	AA	AC	CC	AA
AX-123671625	CSCSP-1804_369	CC	CC	AC	CC	CC	AC	CC	AC	AA	AA	CC	CC	CC	CC	CC	CC	CC	AC	CC	CC	CC	CC	CC	CC	CC	CC	CC	AC	CC	CC	AC	AA	CC	CC	CC	CC	CC	CC	CC	CC	CC	AA	CC	CC	CC	CC	CC	CC
AX-123671695	AGCP-186_2351	CC	CC	GG	CC	CC	CC	CC	CC	CC	CC	CC	CC	CC	GG	CC	CC	CC	CG	CC	CC	CC	CC	CC	CC	CC	CC	CG	CG	CC	CC	CG	GG	CC	CG	CC	CC	CC	CC	CC	CG	CC	CC	CC	CC	CC	CC	CC	CG
AX-123671697	CSCSP-6257_8044	AA	AA	GG	AA	AA	AA	AA	AA	AA	AA	AA	AA	AA	GG	AA	AA	AA	AG	AA	AA	AA	AA	AA	AA	AA	AA	AG	AA	AA	AA	AG	GG	AA	AG	AA	AA	AA	AA	AA	AG	AA	AA	AA	AA	AA	AA	AA	AG
AX-123671699	CSCSP-6257_6436	AA	AA	CC	AA	AA	AA	AA	AA	AA	AA	AA	AA	AA	CC	AA	AA	AA	AC	AA	AA	AA	AA	AA	AA	AA	AA	AC	AC	AA	AA	AC	CC	AA	AC	AA	AA	AA	AA	AA	AC	AA	AA	AA	AA	AA	AA	AA	AC
AX-123671721	DRDRP-837_1427	GG	GG	GG	GG	GG	GG	GG	GG	GG	AA	GG	GG	GG	GG	AA	GG	GG	GG	GG	GG	GG	GG	GG	GG	GG	AG	GG	GG	AG	GG	AG	AG	GG	AG	AG	AA	AA	AA	GG	AG	GG	GG	AA	GG	GG	AG	GG	GG
AX-123671743	SCP-11471_353	TT	GG	TT	TT	TT	TT	TT	TT	TT	TT	GG	TT	TT	TG	TT	TT	TT	GG	TT	GG	TT	TT	TG	GG	TT	GG	TG	TT	TT	GG	TG	TG	TT	TT	TT	GG	TT	GG	TT	TT	TT	TT	GG	TG	TT	TG	TT	GG
AX-123671843	SCP-3120_95	AA	AA	AA	AA	AA	AG	AG	GG	GG	AA	AA	AA	AA	AA	AA	AA	AA	AA	AA	AA	GG	GG	AA	GG	AA	AA	AA	AA	AA	AA	AA	AA	AA	AA	AA	AA	AA	AA	AA	AA	AA	AA	AA	AA	AA	AA	AA	AA
AX-123671964	SCP-11369_741	GG	GG	GG	GG	TG	GG	GG	GG	GG	GG	GG	GG	GG	TT	GG	TT	GG	GG	GG	GG	GG	GG	GG	TT	TG	GG	GG	GG	GG	GG	GG	GG	GG	GG	GG	GG	GG	GG	GG	GG	GG	GG	GG	GG	GG	GG	GG	GG
AX-123671989	CSCSP-2018_1917	AG	AA	AG	AG	AA	AA	AA	AA	AA	AA	GG	AA	AA	AA	AA	AA	AA	AA	AA	GG	AG	GG	AG	AA	AA	AG	AG	AG	GG	AA	AG	AA	AA	GG	AG	AG	AA	AA	GG	AA	GG	AA	GG	AA	AG	AG	AA	GG
AX-123671990	CSCSP-2018_2111	TC	CC	TC	CC	CC	CC	CC	CC	CC	CC	TT	CC	CC	CC	CC	CC	CC	CC	CC	TT	TC	TT	TC	CC	CC	TC	TC	TC	TT	CC	TC	CC	CC	TT	TC	TC	CC	CC	TT	CC	TT	CC	TT	CC	TC	TC	CC	TT
AX-123671995	CSCSP-12334_2353	GG	GG	GG	GG	GG	TG	TG	TG	TT	GG	GG	GG	TG	GG	TT	GG	GG	GG	GG	GG	GG	GG	GG	GG	GG	GG	GG	GG	GG	GG	TG	GG	GG	GG	GG	GG	GG	GG	GG	GG	GG	GG	GG	GG	GG	GG	GG	GG
AX-123672020	AGCP-116_2845	TT	TT	TT	TT	TT	TC	TC	TC	CC	TT	TT	TT	TC	TT	CC	TT	TT	TT	TT	TT	TT	TT	TT	TT	TT	TT	TT	TT	TT	TT	TC	TT	TT	TT	TT	TT	TT	TT	TT	TT	TT	TT	TT	TT	TT	TT	TT	TT
AX-123672021	AGCP-116_1777	AA	AA	AA	AA	AA	AC	AC	AC	CC	AA	AA	AA	AC	AA	CC	AA	AA	AA	AA	AA	AA	AA	AA	AA	AA	AA	AA	AA	AA	AA	AC	AA	AA	AA	AA	AA	AA	AA	AA	AA	AA	AA	AA	AA	AA	AA	AA	AA
AX-123672022	AGCP-116_1505	TT	TT	TT	TT	TT	TC	TC	TC	CC	TT	TT	TT	TC	TT	CC	TT	TT	TT	TT	TT	TT	TT	TT	TT	TT	TT	TT	TT	TT	TT	TC	TT	TT	TT	TT	TT	TT	TT	TT	TT	TT	TT	TT	TT	TT	TT	TT	TT
AX-123672023	AGCP-116_1409	GG	GG	GG	GG	GG	AG	AG	AG	AA	GG	GG	GG	AG	GG	AA	GG	GG	GG	GG	GG	GG	GG	GG	GG	GG	GG	GG	GG	GG	GG	AG	GG	GG	GG	GG	GG	GG	GG	GG	GG	GG	GG	GG	GG	GG	GG	GG	GG
AX-123672025	AGCP-116_67	TT	TT	TT	TT	TT	TC	TC	TC	CC	TT	TT	TT	TC	TT	CC	TT	TT	TT	TT	TT	TT	TT	TT	TT	TT	TT	TT	TT	TT	TT	TC	TT	TT	TT	TT	TT	TT	TT	TT	TT	TT	TT	TT	TT	TT	TT	TT	TT
AX-123672028	CSCSP-11340_2795	AA	AA	AA	AA	AA	AG	AG	AG	GG	AA	AA	AA	AG	AA	GG	AA	AA	AA	AA	AA	AA	AA	AA	AA	AA	AA	AA	AA	AA	AA	AG	AA	AA	AA	AA	AA	AA	AA	AA	AA	AA	AA	AA	AA	AA	AA	AA	AA
AX-123672030	CSCSP-11340_3494	AA	AA	AA	AA	AA	AG	AG	AG	GG	AA	AA	AA	AG	AA	GG	AA	AA	AA	AA	AA	AA	AA	AA	AA	AA	AA	AA	AA	AA	AA	AG	AA	AA	AA	AA	AA	AA	AA	AA	AA	AA	AA	AA	AA	AA	AA	AA	AA
AX-123672031	CSCSP-11340_3523	CC	CC	CC	CC	CC	TC	TC	TC	TT	CC	CC	CC	TC	CC	TT	CC	CC	CC	CC	CC	CC	CC	CC	CC	CC	CC	CC	CC	CC	CC	TC	CC	CC	CC	CC	CC	CC	CC	CC	CC	CC	CC	CC	CC	CC	CC	CC	CC
AX-123672035	CSCSP-11340_4735	GG	GG	GG	GG	GG	TG	TG	TG	TT	GG	GG	GG	TG	GG	TT	GG	GG	GG	GG	GG	GG	GG	GG	GG	GG	GG	GG	GG	GG	GG	TG	GG	GG	GG	GG	GG	GG	GG	GG	GG	GG	GG	GG	GG	GG	GG	GG	GG
AX-123672036	CSCSP-11340_6218	GG	GG	GG	GG	GG	AG	AG	AG	AA	GG	GG	GG	AG	GG	AA	GG	GG	GG	GG	GG	GG	GG	GG	GG	GG	GG	GG	GG	GG	GG	AG	GG	GG	GG	GG	GG	GG	GG	GG	GG	GG	GG	GG	GG	GG	GG	GG	GG
AX-123672037	CSCSP-11340_6521	CC	CC	CC	CC	CC	AC	AC	AC	AA	CC	CC	CC	AC	CC	AA	CC	CC	CC	CC	CC	CC	CC	CC	CC	CC	CC	CC	CC	CC	CC	AC	CC	CC	CC	CC	CC	CC	CC	CC	CC	CC	CC	CC	CC	CC	CC	CC	CC
AX-123672121	CSCSP-1870_2472	AC	CC	AA	AC	AC	CC	CC	CC	CC	AA	CC	CC	AC	AA	CC	AA	AA	CC	AA	AA	CC	AA	AC	AA	AC	CC	AC	AC	CC	CC	CC	AC	AA	CC	AC	CC	AA	CC	CC	AC	AA	CC	CC	CC	AC	AC	CC	AA
AX-123672158	SCP-6376_1681	AC	AA	AA	AC	AC	CC	CC	CC	CC	CC	AA	CC	AC	CC	CC	CC	AA	CC	CC	AA	AC	CC	AA	CC	CC	AC	AA	AC	AA	AA	AC	AC	CC	AA	AA	AC	AA	AA	AA	AA	CC	AA	AA	CC	CC	AC	CC	AA
AX-123672160	DRDRP-234_2346	AC	AA	AA	AA	AC	CC	CC	CC	CC	CC	CC	CC	AC	CC	CC	CC	AA	CC	CC	AA	AC	CC	AC	CC	CC	AC	AA	AC	AA	AA	AC	AC	CC	AC	AA	AC	AA	AA	AA	AA	CC	AA	AA	CC	CC	AC	CC	AA
AX-123672170	CSCSP-5653_11721	CC	CC	CC	TT	CC	CC	CC	CC	CC	CC	CC	CC	TC	CC	CC	CC	TT	CC	CC	TT	CC	CC	CC	CC	CC	TC	CC	CC	TC	CC	TC	CC	CC	CC	CC	CC	TT	TT	CC	CC	CC	CC	CC	TC	CC	TT	TT	CC
AX-123672171	CSCSP-5653_7082	TT	TT	TT	CC	TT	TT	TT	TT	TT	TT	TT	TT	TC	TT	TT	TT	CC	TT	TT	CC	TT	TT	TT	TT	TT	TC	TT	TT	TC	TT	TT	TT	TT	TT	TT	TT	CC	CC	TT	TT	TT	TT	TT	TC	TT	CC	CC	TT
AX-123672172	CSCSP-5653_6906	AA	AA	AA	CC	AA	AA	AA	AA	AA	AA	AA	AA	AC	AA	AA	AA	CC	AA	AA	CC	AA	AA	AA	AA	AA	AC	AA	AA	AC	AA	AA	AA	AA	AA	AA	AA	CC	CC	AA	AA	AA	AA	AA	AC	AA	CC	CC	AA
AX-123672174	CSCSP-5653_5838	TT	TT	TT	CC	TT	TT	TT	TT	TT	TT	TT	TT	TC	TT	TT	TT	CC	TT	TT	CC	TT	TT	TT	TT	TT	TC	TT	TT	TC	TT	TT	TT	TT	TT	TT	TT	CC	CC	TT	TT	TT	TT	TT	TC	TT	CC	CC	TT
AX-123672295	CSCSP-3611_750	AG	GG	AG	AA	AG	AA	AA	AG	AA	AA	AA	GG	AA	AG	AA	AA	GG	GG	GG	AA	AG	GG	GG	AG	GG	GG	AG	AA	GG	GG	AA	GG	GG	GG	AG	AG	AG	GG	GG	GG	GG	AA	GG	GG	GG	AG	AA	GG
AX-123672329	DRDRP-778_3534	TT	TT	TT	TC	TT	TC	TC	TC	CC	TT	TT	TT	TC	TT	CC	CC	TT	TT	TT	TT	TT	TT	TT	TT	TT	TT	TT	TT	TT	TT	TC	TT	TT	TT	TT	TT	TT	TT	TT	TT	TT	TT	TT	TT	TT	TT	CC	TT
AX-123672415	CSCSP-4015_587	TT	CC	CC	CC	CC	CC	CC	TC	CC	CC	CC	TC	CC	TC	CC	CC	TT	TT	CC	CC	TC	CC	TT	TC	TC	TT	TC	TT	TT	TT	TC	TT	CC	TT	TT	TT	TT	TT	CC	TT	TT	CC	TT	TC	TT	TT	CC	CC
AX-123672455	CSCSP-11596_7928	GG	GG	AG	AG	AA	AA	AA	AG	AA	AA	AA	AG	AG	GG	GG	AA	GG	GG	GG	AA	GG	GG	GG	AG	GG	GG	GG	GG	GG	GG	AA	GG	GG	GG	GG	GG	GG	GG	GG	AG	GG	AA	GG	AG	GG	AG	AA	GG
AX-123672520	CSCSP-7769_917	CC	TT	TT	TC	TT	TC	TC	CC	CC	CC	CC	TT	TC	TT	TT	CC	TT	CC	TT	CC	TC	TT	TT	CC	CC	TC	TT	TC	TC	TT	CC	TT	TT	TT	TT	TT	TT	TT	TT	TT	TT	CC	TT	TT	TT	TT	CC	TT
AX-123672546	SCP-6835_10262	AA	GG	GG	AG	AG	AG	AG	AA	AA	AA	AA	GG	AG	AG	GG	AA	GG	AA	GG	AA	AA	AA	AA	AG	AA	AG	GG	AG	GG	AA	AG	AG	AA	AG	GG	AG	GG	AA	GG	AG	GG	AA	GG	AG	AG	GG	AA	GG
AX-123672637	DRDRP-471_2248	AA	AG	GG	AG	AA	GG	GG	GG	GG	AA	GG	GG	AA	GG	GG	GG	GG	AA	GG	GG	GG	GG	AG	GG	GG	GG	AG	GG	GG	GG	GG	GG	GG	GG	GG	GG	GG	GG	GG	GG	AA	GG	GG	GG	GG	GG	GG	GG
AX-123672663	CSCSP-9474_2618	GG	GG	AG	GG	AG	GG	GG	GG	GG	GG	AA	GG	GG	AA	GG	GG	AA	AA	AG	GG	AA	AA	AG	AA	GG	AG	AG	AG	GG	AA	GG	AA	GG	AA	AG	AA	AG	GG	AA	GG	GG	GG	AA	AG	AA	AA	GG	GG
AX-123672678	CSCSP-3855_2314	TT	TT	TT	TG	TT	GG	GG	GG	GG	GG	TT	TG	TG	GG	GG	GG	GG	TT	TG	GG	TT	GG	GG	GG	GG	GG	TT	TG	TG	GG	TT	TT	GG	GG	TG	TT	GG	GG	GG	TG	GG	GG	GG	GG	GG	GG	GG	TT
AX-123672682	CSCSP-10964_2005	CC	CC	CC	CC	CC	TT	TT	TT	TT	TT	CC	TC	TC	TT	TT	TT	TT	CC	TC	TT	CC	TT	TT	TT	TT	TT	CC	TC	TT	TT	TC	CC	TT	TT	TC	CC	TT	TT	TT	TT	TT	TT	TT	TT	TT	TT	TT	CC
AX-123672689	DRDRP-841_898	TT	TT	TT	TT	TT	GG	GG	GG	GG	GG	TT	TG	TG	GG	GG	GG	GG	TT	TG	TT	TT	GG	GG	GG	GG	TG	TT	TT	GG	GG	TG	TT	GG	TG	TT	TT	TG	GG	TT	GG	GG	TT	GG	TG	GG	TG	TT	TT
AX-123672720	CSCSP-12249_346	GG	GG	GG	GG	GG	AA	AA	AA	AA	AA	AA	AG	GG	GG	GG	GG	AA	AA	GG	GG	AA	GG	AG	GG	AA	GG	AA	AG	AA	AA	AA	AA	GG	GG	GG	AA	AG	AG	AA	AG	AA	GG	GG	AG	AG	AG	GG	GG
AX-123672726	CSCSP-8771_1061	CC	CC	CC	CC	CC	TT	TT	TT	TT	TT	TT	TC	CC	CC	CC	CC	TT	TT	CC	CC	TT	CC	TC	CC	TT	CC	TT	TC	TT	TT	TT	TT	CC	CC	CC	TT	TC	TC	TT	TC	TT	CC	CC	TC	TC	TC	CC	CC
AX-123672727	CSCSP-8771_1005	CC	CC	CC	CC	CC	TT	TT	TT	TT	TT	TT	TC	CC	CC	CC	CC	TT	TT	CC	CC	TT	CC	TC	CC	TT	CC	TT	TC	TT	TT	TT	TT	CC	CC	CC	TT	TC	TC	TT	TC	TT	CC	CC	TC	TC	TC	CC	CC
AX-123672728	CSCSP-8771_887	CC	CC	CC	CC	CC	TT	TT	TT	TT	TT	TT	TC	CC	CC	CC	CC	TT	TT	CC	CC	TT	CC	TC	CC	TT	CC	TT	TC	TT	TT	TT	TT	CC	CC	CC	TT	TC	TC	TT	TC	TT	CC	CC	TC	TC	TC	CC	CC
AX-123672780	SCP-12356_284	AA	AA	AA	AG	AA	GG	GG	GG	GG	GG	AA	AG	AG	AA	GG	GG	GG	AA	AA	AA	AA	GG	AG	AA	GG	AA	AG	AG	GG	AA	AG	GG	AA	AA	AG	AA	AG	AA	GG	AG	GG	GG	AA	AG	AG	AA	AA	AA
AX-123672781	SCP-12356_2131	GG	GG	GG	GG	GG	AA	AA	AA	AA	AA	GG	AG	AG	GG	AA	AA	AA	GG	GG	GG	GG	AA	AG	GG	AA	GG	AG	GG	AA	GG	AG	AA	GG	GG	AG	GG	AG	GG	AA	AG	AA	AA	GG	AG	AG	GG	GG	GG
AX-123672782	SCP-12356_3117	TT	TT	TT	TT	TT	CC	CC	CC	CC	CC	TT	TC	TC	TT	CC	CC	CC	TT	TT	TT	TT	CC	TC	TT	CC	TT	TC	TT	CC	TT	TC	CC	TT	TT	TC	TT	TC	TT	CC	TC	CC	CC	TT	TC	TC	TT	TT	TT
AX-123672994	CSCSP-13425_1322	TC	TT	TT	TC	TT	TT	TC	TT	TT	CC	CC	CC	TC	TC	CC	TT	CC	TT	CC	TT	CC	TT	CC	CC	TC	TT	TT	TC	TC	CC	TT	CC	CC	CC	TC	TT	CC	CC	TT	CC	CC	TT	CC	TC	TC	CC	CC	CC
AX-123673063	CSCSP-7483_2362	AA	AA	GG	GG	GG	GG	GG	GG	GG	GG	GG	GG	AG	GG	GG	GG	GG	GG	AG	GG	GG	GG	GG	GG	GG	GG	AG	GG	GG	GG	AG	GG	GG	AA	AG	GG	GG	GG	GG	GG	GG	GG	GG	GG	GG	GG	GG	GG
AX-123673065	CSCSP-7483_2464	GG	GG	AA	AA	AA	AA	AA	AA	AA	AA	AA	AA	AG	AA	AA	AA	AA	AA	AG	AA	AA	AA	AA	AA	AA	AA	AG	AA	AA	AA	AG	AA	AA	GG	AG	AA	AA	AA	AA	AA	AA	AA	AA	AA	AA	AA	AA	AA
AX-123673226	CSCSP-4416_707	GG	GG	GG	GG	GG	GG	GG	GG	GG	GG	GG	GG	GG	GG	GG	GG	GG	GG	GG	AA	GG	GG	AG	GG	GG	GG	GG	GG	GG	GG	GG	GG	GG	GG	GG	GG	GG	GG	AA	GG	GG	GG	GG	AG	AG	GG	AA	GG
AX-123673287	SCP-6963_695	AA	AA	AA	AG	AA	AG	AG	GG	GG	GG	AA	AA	AA	AA	AA	GG	AA	AA	AG	AA	AA	AA	AG	AA	GG	AA	AA	AA	AA	AA	AA	AA	AA	GG	AA	AA	AA	AA	AA	GG	AA	AA	AA	AA	AA	AA	GG	AA
AX-123673289	SCP-6963_2569	AA	AA	AA	AC	AA	AC	AC	CC	CC	CC	AA	AA	AA	AA	AA	CC	AA	AA	AC	AA	AA	AA	AC	AA	CC	AA	AA	AA	AA	AA	AA	AA	AA	CC	AA	AA	AA	AA	AA	CC	AA	AA	AA	AA	AA	AA	CC	AA
AX-123673299	CSCSP-11978_2309	GG	GG	AG	AG	GG	AG	AG	AA	AA	AA	AA	AA	AA	AA	GG	AA	GG	GG	AG	GG	AA	AA	AG	AA	AA	AG	AG	AG	AG	GG	AG	AG	AA	AA	AG	AG	AA	GG	GG	AA	GG	GG	AA	GG	AG	AG	AA	AA
AX-123673300	CSCSP-11978_2250	AA	AA	AC	AC	AA	AC	AC	CC	CC	CC	CC	CC	CC	CC	AA	CC	AA	AA	AC	AA	CC	CC	AC	CC	CC	AC	AC	AC	AC	AA	AC	AC	CC	CC	AC	AC	CC	AA	AA	CC	AA	AA	CC	AA	AC	AC	CC	CC
AX-123673307	CSCSP-14820_1587	GG	GG	GG	GG	GG	GG	GG	GG	GG	GG	GG	GG	AG	AG	GG	GG	GG	GG	GG	GG	GG	GG	AG	GG	GG	AA	GG	AG	GG	GG	AA	AA	AA	AA	AG	AG	AA	GG	GG	AG	GG	GG	AA	GG	AG	GG	GG	GG
AX-123673348	DRDRP-647_2783	TT	TT	TT	TT	TT	TT	TT	TT	TT	TT	TT	TT	TT	TT	TT	TT	TT	TT	TT	TT	TT	TT	TT	TT	TC	TT	TT	TT	TC	TT	TC	TT	TT	CC	TC	TT	CC	TT	TT	TC	TT	CC	TT	TT	TT	TT	TT	TT
AX-123673349	DRDRP-647_82	GG	GG	GG	GG	GG	AG	AG	AA	AA	AA	GG	AA	AA	AG	AA	AA	AA	AA	AG	GG	GG	GG	AG	AA	AA	AG	AG	GG	AG	AA	GG	GG	GG	GG	AG	AG	GG	AA	AA	AG	GG	GG	GG	AG	GG	AG	AA	AA
AX-123673416	SCP-5595_1249	TT	TT	TT	TC	TT	TC	TC	TT	TT	TT	TT	TT	TT	TT	TT	TT	TT	TT	TT	TT	TT	TT	TT	TT	TT	TT	TT	TT	TT	TT	TT	TT	TT	TT	TT	TT	TT	TT	TT	TT	TT	TT	TT	TC	TT	TT	TT	TT
AX-123673417	SCP-5595_2465	CC	CC	CC	AC	CC	AC	AC	CC	CC	CC	CC	AA	AC	AC	AA	CC	CC	AA	CC	AA	CC	CC	AC	AA	CC	AC	CC	CC	CC	AA	CC	CC	AA	CC	AC	AC	CC	CC	CC	CC	CC	CC	CC	AC	AC	AC	CC	CC
AX-123673419	CSCSP-13667_452	CC	CC	CC	CC	CC	CC	CC	CC	CC	CC	TT	TT	TT	TC	TT	TT	CC	TT	CC	CC	TT	TT	TT	TT	CC	TC	TT	TC	CC	TT	CC	TT	TT	CC	TC	TC	CC	CC	CC	TC	TT	TT	CC	TC	CC	TC	CC	TT
AX-123673546	CSCSP-14275_230	GG	GG	GG	GG	GG	GG	GG	GG	GG	GG	AA	AA	AA	AG	AA	AA	GG	AA	GG	GG	AA	GG	AG	AA	GG	AG	GG	GG	GG	AA	GG	GG	AA	AA	GG	GG	GG	GG	GG	AG	AA	GG	GG	AG	GG	AG	GG	GG
AX-123673622	CSCSP-6433_1291	CC	TT	TC	TC	TT	TC	TC	TT	TT	TT	CC	TT	TC	TT	TT	TT	TT	TT	TC	CC	CC	CC	CC	TT	TT	TC	TT	TC	TT	CC	TC	TT	CC	TT	TT	TT	TT	TT	TT	TT	CC	CC	TT	CC	TC	TT	TT	TT
AX-123673806	DRDRP-403_2080	CC	CC	CC	CC	CC	CC	CC	CC	CC	CC	CC	CC	CC	CC	CC	CC	CC	CC	CC	CC	CC	TT	CC	CC	CC	CC	TC	TT	CC	CC	CC	CC	CC	TT	CC	CC	CC	CC	CC	CC	CC	CC	TT	CC	TC	CC	CC	CC
AX-123673807	DRDRP-403_1822	AA	AA	AA	AA	AA	AA	AA	AA	AA	AA	AA	AA	AA	AA	AA	AA	AA	AA	AA	AA	AA	GG	AA	AA	AA	AA	AG	GG	AA	AA	AA	AA	AA	GG	AA	AA	AA	AA	AA	AA	AA	AA	GG	AA	AG	AA	AA	AA
AX-123673808	DRDRP-403_648	GG	GG	GG	GG	GG	GG	GG	GG	GG	GG	GG	GG	GG	GG	GG	GG	GG	GG	GG	GG	GG	TG	GG	GG	GG	GG	GG	TG	GG	GG	GG	GG	GG	TG	GG	GG	GG	GG	GG	GG	GG	GG	TG	GG	GG	GG	GG	GG
AX-123673815	CSCSP-6983_1037	CC	CC	TC	CC	TT	CC	CC	CC	CC	CC	CC	CC	CC	CC	CC	CC	CC	CC	CC	CC	CC	TT	CC	CC	CC	TC	TC	TT	CC	CC	CC	TT	CC	CC	CC	CC	CC	CC	CC	TC	CC	CC	TT	CC	TC	CC	CC	TT
AX-123673820	CSCSP-6983_1875	TT	TT	TC	TT	CC	TT	TT	TT	TT	TT	TT	TT	TT	TT	TT	TT	TT	TT	TT	TT	TT	CC	TT	TT	TT	TC	TC	CC	TT	TT	TT	CC	TT	TT	TT	TT	TT	TT	TT	TC	TT	TT	CC	TT	TC	TT	TT	CC
AX-123673821	CSCSP-6983_2069	AA	AA	AC	AA	CC	AA	AA	AA	AA	AA	AA	AA	AA	AA	AA	AA	AA	AA	AA	AA	AA	CC	AA	AA	AA	AC	AC	CC	AA	AA	AA	CC	AA	AA	AA	AA	AA	AA	AA	AC	AA	AA	CC	AA	AC	AA	AA	CC
AX-123673822	CSCSP-6983_2607	AA	AA	AA	AC	AA	AC	AC	CC	CC	CC	AA	AA	AA	CC	CC	CC	AA	CC	AC	CC	AA	AA	CC	AA	CC	AA	AA	AA	AC	CC	AA	AA	CC	AA	CC	AA	AA	AA	AA	AC	AA	AA	AA	CC	AA	AA	CC	AA
AX-123673893	DRDRP-634_875	CC	CC	CC	CC	TT	CC	CC	CC	CC	CC	CC	TT	TC	TT	CC	CC	CC	TT	CC	TT	CC	CC	TC	TT	CC	TC	CC	TC	TC	TT	TC	TT	TT	CC	TC	CC	CC	CC	TT	CC	CC	CC	TT	CC	CC	TC	CC	CC
AX-123673939	CSCSP-11865_921	AA	AA	AA	AA	CC	AA	AA	AA	AA	AA	AA	AA	AA	AC	AA	AA	AA	AA	AA	AA	AA	CC	AC	AA	AA	AA	AA	AC	AA	AA	AA	AA	AA	AA	AA	AC	AA	AA	AA	AA	AA	AA	CC	AA	AC	AA	AA	AA
AX-123673940	CSCSP-11865_968	AA	AA	AA	AA	GG	AA	AA	AA	AA	AA	AA	AA	AA	AG	AA	AA	AA	AA	AA	AA	AA	GG	AG	AA	AA	AA	AA	AG	AA	AA	AA	AA	AA	AA	AA	AG	AA	AA	AA	AA	AA	AA	GG	AA	AG	AA	AA	AA
AX-123673944	CSCSP-11865_2018	GG	AA	AG	GG	AA	GG	GG	GG	GG	GG	AA	GG	GG	AA	GG	GG	AA	GG	GG	GG	AA	AA	AA	GG	GG	AG	AG	AA	AG	GG	GG	AA	AA	AA	AG	AG	GG	AA	AA	AG	GG	GG	AA	GG	AG	GG	GG	GG
AX-123673951	CSCSP-8756_1098	GG	GG	GG	GG	AA	GG	GG	GG	GG	GG	GG	GG	GG	AG	GG	GG	GG	GG	GG	GG	GG	AA	AG	GG	GG	GG	GG	AG	GG	GG	GG	GG	GG	GG	GG	AG	GG	GG	GG	GG	GG	GG	AA	GG	AG	GG	GG	GG
AX-123674215	SCP-15622_674	GG	AA	AA	GG	AA	AG	AG	GG	GG	AA	GG	GG	AG	AG	GG	AA	AA	AG	AG	GG	GG	AA	AG	AA	AA	AG	AG	AG	AG	AA	GG	AG	GG	GG	AA	AA	GG	AG	GG	GG	AG	GG	AA	GG	AG	AA	GG	AA
AX-123674309	SCP-9834_197	CC	CC	CC	CC	CC	CC	CC	CC	CC	CC	TT	CC	TC	CC	TT	CC	CC	CC	CC	CC	CC	CC	CC	CC	CC	CC	CC	CC	CC	TT	CC	CC	CC	CC	CC	CC	CC	CC	CC	CC	CC	CC	CC	CC	TC	CC	CC	CC
AX-123674468	CSCSP-7139_3512	CC	CC	CC	CC	CC	CC	CC	CC	CC	CC	CC	CC	TC	CC	TT	CC	TT	TT	CC	TT	TT	TT	CC	CC	CC	TC	TT	TC	TC	CC	TT	TC	CC	TT	TT	CC	TT	TT	CC	TC	TT	TT	TT	TC	TC	TC	CC	CC
AX-123674474	CSCSP-13116_977	GG	GG	GG	GG	GG	GG	GG	GG	GG	GG	AA	GG	GG	GG	GG	GG	AA	GG	GG	AA	GG	GG	GG	GG	GG	AG	AA	GG	GG	GG	AG	GG	GG	AA	GG	AA	GG	AG	GG	GG	GG	AA	AA	GG	GG	GG	GG	GG
AX-123674622	SCP-11928_185	CC	TT	TT	CC	CC	TC	CC	CC	CC	CC	CC	TT	TC	TC	TT	TT	CC	CC	CC	TT	CC	CC	CC	CC	TT	TC	TC	TC	CC	CC	TT	TT	CC	TT	CC	CC	CC	CC	CC	CC	CC	TT	CC	TC	CC	CC	CC	TC
AX-123674687	SCP-11435_999	CC	CC	CC	TC	CC	TC	TC	TC	TT	CC	CC	TT	CC	CC	CC	CC	CC	CC	CC	CC	CC	CC	CC	CC	CC	CC	TC	CC	CC	CC	TC	CC	CC	TT	TC	CC	TT	CC	TT	CC	CC	TC	CC	CC	CC	CC	TT	TC
AX-123674741	CSCSP-4254_14772	TT	GG	TG	TG	GG	TG	TG	TT	TT	TT	TT	TT	TG	TG	TT	GG	TT	GG	TT	TT	TT	TT	TG	TT	TT	TT	TG	TG	TT	TT	TT	TT	TT	TT	TT	TT	TT	TG	GG	TT	GG	TT	TT	TT	TT	TT	TT	TG
AX-123674745	SCP-4255_2962	CC	TT	TC	TT	TT	TC	TC	CC	CC	CC	CC	CC	TC	TC	CC	TT	CC	TT	CC	CC	CC	CC	TC	CC	CC	CC	TC	TC	CC	CC	CC	CC	CC	CC	CC	CC	CC	TC	TT	CC	TT	CC	CC	CC	CC	CC	CC	TC
AX-123674751	SCP-6428_1150	GG	GG	GG	GG	GG	GG	GG	GG	GG	GG	AA	GG	GG	GG	AA	GG	GG	AA	GG	GG	AA	AA	GG	GG	AG	GG	GG	GG	GG	AA	GG	AA	AG	GG	GG	GG	GG	AG	AA	GG	GG	GG	GG	AG	GG	GG	GG	AG
AX-123674753	SCP-6428_656	GG	GG	GG	GG	GG	GG	GG	GG	GG	GG	TT	GG	GG	GG	TT	GG	GG	TT	GG	GG	TT	TT	GG	GG	TG	GG	GG	GG	GG	TT	GG	TT	TG	GG	GG	GG	GG	TG	TT	GG	GG	GG	GG	TG	GG	GG	GG	TG
AX-123674880	SCP-7437_473	TT	TT	TT	CC	CC	TC	TC	CC	CC	CC	CC	CC	TT	TC	CC	CC	TT	CC	TC	TT	CC	TT	TC	CC	CC	TT	TC	TC	TT	CC	TT	TT	CC	TC	TT	TT	TT	TT	TT	TT	TT	TT	TT	TC	TT	TT	TT	TC
AX-123675000	DRDRP-177_247	CC	CC	CC	TC	CC	TT	TT	TC	TT	CC	TT	CC	TC	TC	CC	CC	TT	TT	CC	TT	CC	CC	TC	CC	CC	TC	TT	CC	TC	TT	CC	TT	TT	TT	TT	TT	TT	CC	CC	CC	CC	CC	TT	CC	TC	TC	TT	TT
AX-123675032	DRDRP-487_362	AG	AA	GG	GG	AG	AG	AG	GG	GG	GG	GG	GG	AG	GG	GG	GG	GG	GG	GG	GG	GG	GG	GG	GG	GG	GG	GG	GG	GG	GG	GG	GG	GG	GG	GG	GG	GG	GG	GG	GG	GG	GG	GG	GG	GG	GG	GG	GG
AX-123675061	SCP-11201_4948	AA	AA	AG	AG	AA	GG	GG	GG	GG	AA	AA	GG	AA	AG	AA	AA	AA	AA	AA	GG	AA	AA	AG	GG	AA	AA	AA	AA	GG	AA	AG	AA	AG	AA	AG	AA	GG	GG	GG	AG	GG	AA	AA	AG	AA	GG	GG	AG
AX-123675062	SCP-11201_4098	CC	CC	CC	TC	CC	CC	CC	CC	CC	TT	TT	CC	TC	CC	CC	TT	TT	TT	CC	CC	TT	TT	TC	CC	CC	TC	TT	TC	CC	CC	CC	CC	CC	TT	CC	TT	CC	CC	CC	TC	CC	TT	TC	CC	TC	CC	CC	CC
AX-123675104	SCP-15071_263	CC	CC	TC	CC	TT	TT	TT	TT	TT	TT	TT	TT	CC	TC	CC	CC	CC	TT	TT	CC	TT	CC	TT	TT	TT	CC	CC	TC	TT	TT	TC	CC	TT	CC	CC	CC	CC	TT	TT	TT	CC	CC	CC	TC	TC	TT	TT	TC
AX-123675108	CSCSP-3507_3261	AA	AA	AG	GG	GG	AG	AG	GG	GG	GG	GG	GG	AG	AG	AA	GG	GG	GG	GG	GG	GG	GG	GG	GG	GG	AG	GG	AG	GG	GG	AG	AA	GG	GG	GG	GG	GG	GG	GG	GG	GG	GG	GG	AG	GG	GG	GG	AG
AX-123675216	CSCSP-15166_3768	CC	CC	TC	TC	CC	CC	CC	TC	CC	CC	CC	CC	CC	CC	TT	TT	TT	TT	TT	TT	TT	TT	TC	CC	CC	TT	TT	TT	TC	TT	TC	TT	CC	TT	TT	TT	TT	CC	CC	TT	TT	TT	TT	CC	TC	TT	TT	TC
AX-123675277	SCP-12536_431	GG	GG	AG	AG	GG	AA	AA	AG	AA	GG	GG	GG	GG	GG	GG	GG	GG	AA	GG	GG	GG	AG	AA	AA	AA	GG	AG	AA	AG	AA	AG	AA	AG	GG	GG	GG	GG	GG	AA	AG	GG	GG	GG	AA	AG	GG	AA	GG
AX-123675297	CSCSP-4947_1079	CC	CC	TC	CC	CC	TT	TT	TC	TT	TT	CC	CC	CC	CC	CC	CC	CC	TT	TT	CC	TT	TC	TT	TT	TT	TC	CC	CC	CC	TT	TC	CC	TC	TT	TT	TT	TT	CC	TT	CC	TT	CC	TT	TT	TC	TT	CC	TT
AX-123675306	CSCSP-15753_2835	GG	TT	TG	GG	GG	TT	TT	TG	TT	TT	TT	GG	GG	GG	GG	TT	GG	GG	TT	TT	GG	TG	TT	GG	GG	GG	TG	TG	TT	TT	TG	GG	TG	TT	TG	GG	TT	TT	GG	TG	TT	GG	TT	TG	GG	TT	GG	TT
AX-123675326	CSCSP-13179_1503	TT	TT	TT	TG	TT	TG	TG	TG	TT	GG	GG	TT	TT	TT	TT	TT	TT	TT	GG	TT	GG	TT	TT	GG	GG	TT	TT	TT	TG	TT	TG	TT	TT	TT	TG	TT	TT	TT	GG	GG	TT	TT	TT	TG	GG	TT	GG	TT
AX-123675362	DRDRP-209_3669	GG	GG	GG	GG	AA	AG	AG	AA	AA	GG	GG	GG	GG	GG	AA	AA	AA	AA	GG	AA	AA	AG	AG	AA	AA	AG	AG	AA	AA	AA	AG	AA	AA	AA	AG	AA	AA	AA	GG	AA	AA	AG	AA	AG	AA	AA	GG	GG
AX-123675382	CSCSP-7043_3609	TT	TT	TT	TC	CC	TT	TT	TT	TT	CC	TT	TT	TT	TT	TT	CC	TT	TT	TT	TT	TT	TC	TC	TT	TT	TT	CC	TT	TC	TT	TT	TT	TT	TT	CC	TT	CC	TT	CC	TT	CC	TT	TT	TC	TT	CC	CC	TT
AX-123675402	CSCSP-10919_1420	AA	AA	AA	AC	AA	AA	AA	AA	AA	CC	CC	AA	AA	AA	AA	AA	AA	AA	CC	AA	AA	AA	AC	AA	AA	AC	AC	AA	AA	AA	AC	AA	AA	AA	AA	AA	AA	AA	CC	AA	CC	AC	AA	AC	AA	AA	CC	CC
AX-123675403	CSCSP-10919_2114	TT	TT	TT	TC	TT	TT	TT	TT	TT	CC	CC	TT	TT	TT	TT	TT	TT	TT	CC	TT	TT	TT	TC	TT	TT	TC	TC	TT	TT	TT	TC	TT	TT	TT	TT	TT	TT	TT	CC	TT	CC	TC	TT	TC	TT	TT	CC	CC
AX-123675404	CSCSP-10919_3654	AA	AA	AA	AG	AA	AA	AA	AA	AA	GG	GG	AA	AA	AA	AA	AA	AA	AA	GG	AA	AA	AA	AG	AA	AA	AG	AG	AA	AA	AA	AG	AA	AA	AA	AA	AA	AA	AA	GG	AA	GG	AG	AA	AG	AA	AA	GG	GG
AX-123675419	SCP-7570_5777	CC	CC	TC	TT	CC	CC	CC	CC	CC	CC	CC	CC	CC	CC	CC	CC	CC	CC	CC	CC	CC	CC	CC	CC	CC	CC	CC	CC	CC	CC	CC	CC	CC	CC	CC	CC	CC	CC	CC	CC	CC	CC	CC	CC	CC	CC	CC	CC
AX-123675422	SCP-7569_7549	GG	GG	GG	GG	AA	GG	GG	GG	GG	AA	GG	GG	GG	GG	AA	GG	GG	GG	GG	GG	GG	GG	GG	GG	GG	GG	GG	GG	GG	AA	GG	GG	AA	GG	GG	GG	GG	GG	GG	AG	GG	GG	GG	AG	GG	GG	GG	GG
AX-123675424	SCP-7569_6370	CC	CC	TC	CC	CC	TC	TC	CC	CC	CC	CC	TT	TC	CC	CC	CC	CC	TT	CC	CC	CC	CC	TC	CC	CC	CC	CC	CC	CC	CC	CC	CC	CC	CC	CC	CC	CC	CC	CC	CC	CC	CC	CC	CC	CC	CC	CC	CC
AX-123675626	CSCSP-5624_558	GG	TT	TG	GG	GG	GG	GG	GG	GG	TT	TT	GG	GG	GG	GG	TT	GG	TT	GG	GG	GG	TG	TG	TT	TT	GG	GG	GG	GG	GG	GG	GG	GG	GG	GG	GG	GG	GG	GG	GG	GG	GG	GG	GG	GG	GG	GG	GG
AX-123675633	CSCSP-11855_2737	CC	CC	CC	CC	CC	CC	CC	CC	CC	TT	CC	CC	CC	CC	CC	TT	CC	TT	CC	CC	CC	CC	TC	TT	TT	CC	CC	CC	CC	CC	TC	CC	CC	CC	CC	CC	CC	CC	CC	CC	TT	CC	CC	CC	CC	CC	CC	TT
AX-123675634	CSCSP-11855_2296	AA	AA	AA	AA	AA	AA	AA	AA	AA	GG	AA	AA	AA	AA	AA	GG	AA	GG	AA	AA	AA	AA	AG	GG	AG	AA	AA	AA	AA	AA	AG	AA	AA	AA	AA	AA	AA	AA	AA	AA	GG	AA	AA	AA	AA	AA	AA	GG
AX-123675668	CSCSP-4652_14608	CC	CC	CC	CC	CC	TC	TC	CC	CC	CC	CC	TT	TC	CC	CC	CC	CC	CC	CC	CC	CC	CC	CC	CC	CC	CC	CC	CC	CC	CC	CC	CC	CC	CC	CC	CC	CC	CC	CC	CC	CC	CC	CC	CC	CC	CC	CC	CC
AX-123675719	CSCSP-1808_1351	CC	CC	CC	CC	CC	TC	TT	TC	TT	TT	CC	CC	CC	CC	CC	CC	TT	CC	CC	CC	CC	CC	TC	CC	TT	TC	CC	CC	CC	TT	CC	CC	CC	TT	TC	CC	CC	TT	CC	CC	CC	CC	CC	CC	TC	CC	CC	CC
AX-123675775	SCP-277_496	TC	TT	TC	TT	TC	CC	CC	CC	CC	CC	CC	TC	CC	TT	CC	CC	TT	TT	CC	CC	CC	CC	TC	CC	CC	TT	CC	CC	TT	CC	TC	CC	CC	CC	TT	TC	TT	TT	TT	TC	TC	CC	TT	TC	TC	TT	TT	TT
AX-123675797	CSCSP-11427_366	CC	CC	CC	CC	CC	TT	TT	TT	TT	TT	CC	TC	TC	CC	TT	TT	CC	CC	TC	CC	CC	CC	TC	TT	TT	CC	CC	CC	TC	CC	TC	CC	CC	CC	CC	TC	CC	CC	CC	TC	CC	TT	CC	CC	CC	CC	TC	CC
AX-123675798	CSCSP-11427_885	AA	AA	AA	AA	AA	AC	AA	AC	CC	AA	AA	AA	AC	AA	CC	AA	AA	AA	AA	AA	AA	AA	AC	CC	AA	AA	AA	AA	AC	AA	AC	AA	AA	AA	AA	AC	AA	AA	AA	AC	AA	CC	AA	AA	AA	AA	AA	AA
AX-123675799	CSCSP-11427_2519	AA	AA	AA	AA	AA	AG	AA	AG	GG	AA	GG	AA	AG	AA	GG	AA	AA	AA	AA	AA	GG	AA	AA	GG	AA	AA	AG	AA	AG	AA	AG	AA	AA	GG	AA	AA	AA	AA	AA	AG	AA	GG	AA	AA	AA	AA	AA	AA
AX-123675863	SCP-12337_2153	GG	GG	AG	GG	GG	AG	GG	AG	AA	GG	GG	GG	AG	GG	AG	GG	AA	GG	GG	AA	GG	AA	AG	AA	GG	AA	AG	GG	AA	GG	AG	AA	GG	GG	AA	AG	AA	AA	AA	AG	AA	GG	AA	AA	AA	AA	GG	AA
AX-123675885	CSCSP-13682_1125	TC	TT	TC	TT	TT	CC	CC	CC	CC	CC	CC	TC	CC	TT	CC	CC	CC	TT	TC	CC	CC	CC	TT	CC	CC	CC	TC	TC	CC	CC	CC	TC	TC	TT	CC	CC	CC	CC	CC	CC	CC	CC	CC	CC	CC	CC	CC	CC
AX-123675887	CSCSP-6182_12749	TT	TT	TC	TT	TT	TT	TT	TT	TT	TT	CC	TT	TT	TT	TT	TT	TT	TT	TC	TT	CC	CC	TC	TT	TT	TT	TC	TC	TT	TT	TT	TT	TC	CC	TT	TT	TT	TT	TT	TT	TT	CC	TT	TT	TT	TT	TT	TT
AX-123675888	CSCSP-6182_12638	TT	TT	TC	TT	TT	TT	TT	TT	TT	TT	CC	TT	TT	TT	TT	TT	TT	TT	TC	TT	CC	CC	TC	TT	TT	TT	TC	TC	TT	TT	TT	TC	TC	CC	TT	TT	TT	TT	TT	TT	TT	CC	TT	TT	TT	TT	TT	TT
AX-123675893	CSCSP-6182_3499	CC	CC	TC	CC	CC	CC	CC	CC	CC	CC	TT	CC	CC	CC	CC	CC	CC	CC	TC	CC	TT	TT	TC	CC	CC	CC	TC	TC	CC	CC	CC	TC	TC	TT	CC	CC	CC	CC	CC	CC	CC	TT	CC	CC	CC	CC	CC	CC
AX-123675915	SCP-6183_2290	TT	TT	TC	TT	TT	TT	TT	TT	TT	TT	TT	TT	TT	TT	TT	TT	TT	TT	TC	TT	TT	CC	TC	TT	TT	TT	TC	TC	TT	TT	TT	TT	TC	CC	TT	TT	TT	TT	TT	TT	TT	CC	TT	TT	TT	TT	TT	TT
AX-123675916	SCP-6183_1278	TT	TT	TG	TT	TT	TT	TT	TT	TT	TT	TT	TT	TT	TT	TT	TT	TT	TT	TG	TT	TT	GG	TG	TT	TT	TT	TG	TG	TT	TT	TT	TT	TG	GG	TT	TT	TT	TT	TT	TT	TT	GG	TT	TT	TT	TT	TT	TT
AX-123675917	SCP-6183_1248	CC	CC	TC	CC	CC	CC	CC	CC	CC	CC	CC	CC	CC	CC	CC	CC	CC	CC	TC	CC	CC	TT	TC	CC	CC	CC	TC	TC	CC	CC	CC	CC	TC	TT	CC	CC	CC	CC	CC	CC	CC	TT	CC	CC	CC	CC	CC	CC
AX-123675918	SCP-6183_662	GG	GG	AG	GG	GG	GG	GG	GG	GG	GG	GG	GG	GG	GG	GG	GG	GG	GG	AG	GG	GG	AA	AG	GG	GG	GG	AG	AG	GG	GG	GG	GG	AG	AA	GG	GG	GG	GG	GG	GG	GG	AA	GG	GG	GG	GG	GG	GG
AX-123675919	SCP-6183_380	CC	CC	AC	CC	CC	CC	CC	CC	CC	CC	CC	CC	CC	CC	CC	CC	CC	CC	AC	CC	CC	AA	AC	CC	CC	CC	AC	AC	CC	CC	CC	CC	AC	AA	CC	CC	CC	CC	CC	CC	CC	AA	CC	CC	CC	CC	CC	CC
AX-123675922	CSCSP-1843_5352	CC	CC	TC	CC	CC	CC	CC	CC	CC	CC	CC	CC	CC	CC	CC	CC	CC	CC	TC	CC	CC	TT	TC	CC	CC	CC	TC	TC	CC	CC	CC	CC	TC	TT	CC	CC	CC	CC	CC	CC	CC	TT	CC	CC	CC	CC	CC	CC
AX-123675923	CSCSP-1843_4027	GG	GG	AG	GG	GG	GG	GG	GG	GG	GG	GG	GG	GG	GG	GG	GG	GG	GG	AG	GG	GG	AA	AG	GG	GG	GG	AG	AG	GG	GG	GG	GG	AG	AA	GG	GG	GG	GG	GG	GG	GG	AA	GG	GG	GG	GG	GG	GG
AX-123675925	CSCSP-1843_3567	GG	GG	TG	GG	GG	GG	GG	GG	GG	GG	GG	GG	GG	GG	GG	GG	GG	GG	TG	GG	GG	TT	TG	GG	GG	GG	TG	TG	GG	GG	GG	GG	TG	TT	GG	GG	GG	GG	GG	GG	GG	TT	GG	GG	GG	GG	GG	GG
AX-123675967	CSCSP-4680_5384	TT	TC	TC	CC	CC	TT	TT	TT	TT	TT	CC	TT	TC	CC	CC	TT	CC	CC	TC	CC	CC	TT	TT	TT	TT	TT	CC	TC	TT	TT	TT	TC	TT	CC	TT	TT	TT	TT	TT	TT	TT	CC	CC	TT	TT	TT	CC	TT
AX-123676027	CSCSP-4005_2678	TT	TT	TT	TC	TT	TT	TT	TT	TT	TT	TT	TT	TT	TT	TT	TT	CC	CC	TC	CC	TT	CC	TT	CC	TT	TC	TC	TC	CC	TT	TC	TT	TC	TT	CC	TC	CC	CC	TT	TC	CC	TT	TT	TT	TC	CC	CC	CC
AX-123676414	CSCSP-12411_3469	CC	CC	CC	CC	CC	CC	CC	TC	CC	CC	CC	CC	CC	CC	TT	CC	CC	CC	CC	CC	CC	CC	CC	CC	CC	CC	CC	CC	CC	CC	CC	TT	TC	CC	CC	CC	CC	CC	CC	CC	CC	CC	CC	TC	CC	CC	CC	CC
AX-123676425	CSCSP-4836_920	TT	TT	TT	TT	TT	TG	GG	TG	TT	TT	TT	TT	TT	TT	GG	GG	TT	TT	TG	TT	TT	TT	TT	TT	TT	TT	TT	TT	TT	TT	TT	GG	TG	TT	TT	TT	TT	TT	TT	TG	TT	TT	TT	TG	TT	TT	TT	TT
AX-123676426	CSCSP-4836_94	CC	CC	CC	CC	CC	AC	AA	AC	CC	CC	CC	CC	CC	CC	AA	AA	CC	CC	AC	CC	CC	CC	CC	CC	CC	CC	CC	CC	CC	CC	CC	AA	AC	CC	CC	CC	CC	CC	CC	AC	CC	CC	CC	AC	CC	CC	CC	CC
AX-123676482	CSCSP-5773_2628	CC	CC	CC	CC	CC	TC	CC	TC	TT	CC	CC	CC	TC	CC	TT	CC	CC	TT	CC	CC	CC	TT	CC	CC	CC	CC	CC	CC	CC	CC	TC	CC	CC	CC	TC	TC	TC	CC	CC	CC	CC	CC	CC	CC	TC	CC	CC	CC
AX-123676638	DRDRP-440_959	GG	GG	GG	AA	GG	AA	AA	AA	AA	AA	AA	AA	GG	AA	GG	GG	AA	AA	GG	AA	AG	AA	AA	AA	AA	GG	AA	AA	AG	AA	AA	AA	GG	GG	GG	AA	GG	AA	GG	GG	AG	AA	GG	AG	AG	AA	AA	AA
AX-123676639	DRDRP-440_905	AA	AA	AA	GG	AA	GG	GG	GG	GG	GG	GG	GG	AA	GG	AA	AA	GG	GG	AA	GG	AG	GG	GG	GG	GG	AA	GG	GG	AG	GG	GG	GG	AA	AA	AA	GG	AA	GG	AA	AA	AG	GG	AA	AG	AG	GG	GG	GG
AX-123676653	CSCSP-4733_386	CC	TT	TT	CC	TT	TT	TT	TT	TT	TT	TT	TT	TT	TT	TT	TT	CC	TT	TT	TT	CC	TT	TT	TT	TT	TT	TT	TT	TC	TT	TT	TT	TC	TT	TT	TC	TT	TT	TT	TT	TT	TC	TT	TC	TT	TT	CC	TT
AX-123676923	CSCSP-5608_1126	CC	CC	CC	TC	CC	TC	TT	TC	CC	TT	TT	CC	CC	TT	TT	TT	TT	CC	TC	TT	TT	TT	TT	TT	TT	TC	TC	TT	TT	TT	TC	CC	TT	CC	TT	TT	TT	TT	TT	TT	TT	CC	TT	TC	TC	TT	TT	TT
AX-123677058	AGCP-128_135	TT	TT	TT	TT	TT	TT	TT	TT	TT	TT	TT	TT	TT	TT	TT	TT	TT	TT	TT	TT	TT	TT	TT	TT	TT	TT	TT	TT	TT	TT	TT	TT	TT	TT	TT	TT	TT	TT	TT	TT	TT	TT	TT	TT	TT	TT	TT	TT
AX-123677067	SCP-7012_6387	CC	CC	CC	CC	CC	CC	CC	CC	CC	CC	CC	CC	CC	CC	CC	CC	CC	CC	CC	CC	CC	CC	CC	CC	CC	CC	CC	CC	CC	CC	CC	CC	CC	CC	CC	CC	CC	CC	CC	CC	CC	CC	CC	CC	CC	CC	CC	CC
AX-123677106	SCP-12300_1096	CC	AA	AA	CC	AA	AA	AA	AA	AA	AA	AA	AA	AA	AA	AA	CC	CC	AA	AA	CC	AA	CC	AA	AA	AA	AA	AC	AA	CC	AA	AC	CC	AA	AC	CC	AC	AC	CC	AA	AA	AC	AA	CC	AA	CC	CC	CC	AA
AX-123677130	CSCSP-7013_1176	AA	AA	AA	AG	AA	AG	GG	AG	AA	GG	AA	AA	AA	AA	GG	GG	AA	AG	AG	AA	GG	AA	GG	GG	GG	AA	AG	AG	GG	GG	AA	AA	GG	GG	AA	AA	AA	GG	AA	GG	AA	AA	AA	AG	AG	GG	GG	AA
AX-123677173	CSCSP-5988_992	CC	CC	CC	CC	CC	CC	CC	CC	CC	TT	CC	CC	CC	CC	TT	TT	CC	TC	CC	CC	TT	CC	TC	TT	CC	CC	TC	CC	TC	TT	CC	TC	TT	TT	CC	CC	CC	TT	CC	TC	CC	CC	CC	TC	CC	TT	CC	CC
AX-123677193	CSCSP-13229_767	TT	TT	TT	TT	TT	TC	TT	TC	CC	TT	CC	TT	TT	TT	TT	TT	CC	TC	TT	CC	TT	CC	TC	TT	TT	CC	TC	TC	TC	TT	CC	CC	TT	TT	CC	CC	CC	TT	CC	TT	CC	CC	TT	CC	CC	CC	TT	CC
AX-123677206	CSCSP-4855_5507	GG	GG	GG	AG	GG	AA	AA	AA	AA	AA	AA	GG	GG	AG	AA	AA	AA	AA	AG	AA	AA	AA	AA	AA	AA	AA	AA	AA	AA	AA	AA	AA	AA	AA	AA	AA	AA	AA	AA	AA	AA	AA	AA	AA	AA	AA	AA	AA
AX-123677257	SCP-13460_455	CC	CC	CC	AA	AC	AA	AA	AC	AA	CC	CC	CC	CC	AC	CC	AA	AA	AA	AC	AA	AA	AA	CC	AA	AA	AC	AA	AC	AC	CC	AA	AA	AA	AA	AA	AA	AA	CC	AA	AC	AA	CC	AA	CC	AA	AA	AA	AA
AX-123677351	CSCSP-14178_2523	TT	TT	TC	TC	TT	CC	CC	TC	CC	CC	CC	TT	TT	TC	CC	CC	TT	TT	TC	TT	CC	CC	TC	CC	CC	TT	TC	CC	TC	CC	TC	CC	CC	CC	TC	CC	CC	CC	CC	CC	TT	TC	CC	CC	TC	CC	CC	CC
AX-123677369	SCP-6970_253	GG	GG	TG	TG	GG	TT	TT	TG	TT	TT	TT	GG	GG	TG	GG	TT	TT	GG	TG	TT	TT	TT	TT	TT	TT	TT	TT	TT	TT	TT	TT	TG	TT	TT	TT	TT	TT	TT	TT	TG	TT	TG	TT	TG	TG	TT	TT	TT
AX-123677410	CSCSP-6474_4202	TT	TT	TT	TT	TT	TT	TT	TT	TT	TT	GG	TT	TT	TG	TT	TT	TT	TG	TT	TT	GG	TT	TG	TT	TT	GG	TT	TG	TG	TT	TG	TG	TT	TT	TT	TT	TG	TT	TT	TT	TT	GG	TT	GG	TG	TT	TT	TT
AX-123677411	CSCSP-6474_1955	TT	TT	TT	TT	TT	TT	TT	TT	TT	TT	CC	TT	TT	TC	TT	TT	TT	TC	TT	TT	CC	TT	TC	TT	TT	CC	TT	TC	TC	TT	TC	TC	TT	TT	TT	TT	TC	TT	TT	TT	TT	CC	TT	CC	TC	TT	TT	TT
AX-123677418	CSCSP-13783_1337	GG	GG	GG	AG	GG	GG	GG	GG	GG	GG	GG	GG	GG	GG	AA	AA	GG	GG	GG	GG	GG	GG	AA	GG	GG	GG	GG	GG	GG	GG	GG	GG	GG	GG	GG	GG	GG	GG	GG	GG	GG	GG	GG	GG	GG	GG	AA	GG
AX-123677421	CSCSP-4236_99	TC	TT	CC	CC	TC	CC	CC	CC	CC	CC	CC	CC	CC	CC	CC	CC	TT	CC	TT	TT	CC	CC	CC	CC	CC	CC	CC	TC	CC	CC	CC	TC	CC	CC	TC	TT	TT	TT	TT	CC	TT	TC	TT	CC	TC	CC	CC	CC
AX-123677606	CSCSP-6853_740	CC	CC	CC	CC	CC	AA	AA	AC	AA	CC	AA	AA	AC	AC	AA	AA	AA	AC	CC	AA	CC	AA	AA	AA	AA	AA	AA	AA	AA	AA	AA	AA	AA	AA	AA	AA	AA	AA	AA	AA	AA	AC	AA	AA	AA	AA	AA	AA
AX-123677643	CSCSP-5825_1076	GG	GG	GG	GG	GG	AG	GG	AG	AA	GG	GG	GG	GG	AG	GG	AA	GG	AG	GG	GG	AA	AA	GG	GG	GG	AG	AG	GG	GG	GG	GG	GG	GG	AA	GG	GG	GG	GG	AA	GG	GG	GG	GG	GG	GG	GG	GG	GG
AX-123677705	AGCP-28_268	AA	AA	AA	AA	AA	GG	GG	GG	GG	GG	GG	AA	GG	GG	AA	GG	GG	GG	AA	GG	GG	GG	GG	GG	GG	GG	GG	GG	GG	GG	GG	GG	GG	GG	GG	GG	GG	GG	GG	GG	GG	GG	GG	GG	GG	GG	GG	GG
AX-123677788	CSCSP-12502_3489	TC	CC	TT	TC	TC	CC	CC	TC	CC	CC	CC	CC	CC	TC	TT	CC	TT	CC	CC	TT	CC	CC	TC	TT	CC	TT	TC	CC	TC	CC	TC	TC	CC	CC	CC	CC	CC	CC	CC	CC	CC	TT	CC	CC	TC	CC	CC	CC
AX-123677789	CSCSP-12502_2051	TC	CC	TT	TC	TC	CC	CC	TC	CC	CC	CC	CC	CC	TC	TT	CC	TT	CC	CC	TT	CC	CC	TC	TT	CC	TT	TC	CC	TC	CC	TC	TC	CC	CC	CC	CC	CC	CC	CC	CC	CC	TT	CC	CC	TC	CC	CC	CC
AX-123677924	SCP-3618_293	TT	TT	TC	TT	TT	CC	CC	TC	CC	CC	CC	CC	TC	TC	CC	CC	CC	TC	TT	CC	CC	TT	CC	CC	CC	CC	CC	CC	CC	CC	CC	CC	CC	CC	CC	CC	CC	CC	CC	CC	CC	TT	CC	CC	CC	CC	CC	CC
AX-123678020	CSCSP-13261_705	AG	AA	GG	GG	GG	AG	GG	AG	AA	GG	GG	GG	AG	GG	AA	GG	GG	GG	AA	GG	GG	GG	GG	GG	GG	GG	AG	GG	GG	GG	GG	GG	GG	GG	GG	GG	GG	GG	GG	GG	GG	AA	GG	GG	GG	GG	GG	GG
AX-123678031	CSCSP-4795_345	TC	TT	TT	CC	TT	TC	CC	TT	TT	TT	TT	CC	TC	TC	TT	TT	CC	TT	TT	CC	CC	CC	TC	TT	TT	CC	CC	CC	CC	CC	CC	CC	CC	CC	CC	CC	CC	CC	TT	TC	CC	TT	CC	CC	CC	CC	CC	CC
AX-123678126	SCP-12812_2145	CC	CC	CC	CC	CC	CC	CC	CC	CC	TT	TT	TT	CC	CC	CC	TT	CC	CC	CC	CC	CC	CC	TC	CC	TT	CC	CC	CC	CC	CC	TC	CC	CC	CC	CC	CC	CC	CC	CC	TC	CC	TT	CC	TC	TC	TT	CC	CC
AX-123678134	CSCSP-3892_688	TT	TT	TT	TT	TC	CC	CC	CC	CC	CC	CC	CC	CC	CC	CC	CC	CC	CC	TT	CC	CC	CC	CC	CC	CC	TC	CC	CC	CC	CC	CC	CC	CC	CC	CC	CC	CC	CC	CC	CC	CC	CC	CC	CC	CC	CC	CC	CC
AX-123678200	CSCSP-10334_2039	TT	TT	TT	TC	TC	TT	TT	TT	TT	CC	CC	TT	TT	TT	TT	TT	CC	CC	TT	CC	CC	CC	CC	TT	TT	TC	TC	TC	CC	TT	TC	TC	CC	CC	CC	CC	CC	CC	TT	TC	CC	TC	CC	CC	TC	CC	CC	CC
AX-123678212	SCP-1668_2574	TC	TT	TT	TT	TT	TT	TT	TC	TT	CC	CC	TT	TC	CC	CC	CC	TT	TT	TT	TT	TT	CC	TT	TT	TT	TT	TC	TT	TT	TT	TC	TT	TT	TT	TC	TT	TC	TT	TT	TC	TT	CC	CC	TT	TC	TT	TT	TT
AX-123678213	CSCSP-5021_5958	AC	AA	AA	AA	AA	AA	AA	AC	AA	CC	CC	AA	AC	CC	CC	CC	AA	AA	AA	AA	AA	CC	AA	AA	AA	AA	AC	AA	AA	AA	AC	AA	AA	AA	AC	AA	AC	AA	AA	AC	AA	CC	CC	AA	AC	AA	AA	AA
AX-123678214	CSCSP-5021_4109	GG	GG	GG	AG	GG	GG	GG	GG	GG	GG	GG	GG	GG	AG	AG	GG	GG	GG	GG	GG	GG	GG	GG	GG	GG	GG	GG	GG	GG	GG	AG	GG	GG	GG	GG	GG	GG	GG	GG	GG	GG	GG	GG	GG	AG	GG	GG	GG
AX-123678231	SCP-11246_1012	CC	TT	TT	TT	TC	TC	CC	TC	TT	TT	TT	TT	TT	TC	TT	TT	TT	TT	CC	TT	TT	TT	TT	TT	TT	TT	TT	TT	TT	TT	TT	TC	TT	TT	TT	TT	TT	TT	TT	TT	TT	TT	TT	TT	TT	TT	TT	TT
AX-123678233	CSCSP-12141_126	GG	AA	GG	AA	AG	AG	GG	AG	AA	GG	GG	AA	AA	AG	AA	AA	AA	AA	GG	AA	GG	AA	AA	AA	AA	AA	AG	AA	AA	AA	AA	AG	AA	AA	AA	AA	AA	AA	AA	AA	AA	AA	AA	AA	AA	AA	AA	AA
AX-123678275	CSCSP-4726_3102	CC	TC	CC	TT	CC	TC	TC	TC	CC	TT	CC	TC	CC	CC	CC	CC	TT	CC	TC	TT	CC	CC	CC	TT	TT	TT	CC	CC	TC	TC	TC	CC	TC	CC	TC	CC	TC	CC	CC	TC	CC	CC	TT	TT	TC	TC	TT	CC
AX-123678293	SCP-13780_506	AA	AA	GG	GG	AA	GG	GG	GG	GG	AA	AA	AG	AA	AA	GG	AA	GG	AA	AA	GG	AA	GG	AG	AA	GG	GG	GG	AG	GG	GG	GG	GG	GG	AA	AG	GG	AG	GG	GG	GG	GG	GG	AA	AG	AG	GG	GG	GG
AX-123678324	SCP-13878_1785	TT	TT	TC	CC	TT	CC	CC	TC	CC	TT	TT	TC	TT	TT	CC	CC	CC	TT	TT	CC	TT	CC	TC	TT	TT	CC	CC	TC	CC	TT	TC	CC	CC	TT	TC	CC	CC	CC	CC	TC	CC	TT	CC	TC	TC	CC	CC	CC
AX-123678325	SCP-13878_1290	CC	CC	TC	TT	CC	TT	TT	TC	TT	CC	CC	TC	CC	CC	TT	TT	TT	CC	CC	TT	CC	TT	TC	CC	CC	TT	TT	TC	TT	CC	TC	TT	TT	CC	TC	TT	TT	TT	TT	TC	TT	CC	TT	TC	TC	TT	TT	TT
AX-123678369	CSCSP-12895_488	AG	GG	AG	GG	AG	AG	AG	GG	GG	GG	GG	AA	GG	AA	GG	GG	GG	AG	GG	GG	GG	GG	GG	GG	GG	GG	GG	GG	GG	GG	GG	GG	GG	GG	GG	GG	GG	GG	GG	GG	GG	GG	GG	GG	GG	GG	GG	GG
AX-123678371	CSCSP-11955_7355	AA	AA	AA	AA	AA	AG	GG	AG	GG	AA	AA	GG	AA	AA	GG	AA	AA	AA	AA	AA	AA	AA	AA	GG	GG	AA	AA	AA	AA	AA	AA	GG	AA	AA	AA	AA	AA	AA	GG	GG	AA	AA	AA	AA	AG	AA	AA	AG
AX-123678481	SCP-14671_630	CC	TT	TT	TT	TT	TC	TT	TC	TT	TT	TT	TT	CC	TT	CC	CC	TT	TT	TC	TT	TT	TT	TT	TT	CC	TT	TT	TT	TT	TT	TT	TT	TT	TT	TT	TT	TT	TT	TT	TT	TT	TT	TT	TC	TT	TT	TT	TT
AX-123678564	CSCSP-6154_413	AA	GG	AG	AG	GG	AG	AG	GG	GG	AA	GG	AA	AG	AA	GG	GG	GG	GG	GG	GG	GG	GG	GG	AG	GG	GG	GG	AG	GG	GG	GG	AA	GG	GG	GG	GG	GG	GG	GG	GG	AG	GG	GG	GG	AG	GG	GG	GG
AX-123678566	CSCSP-6154_3260	TT	CC	TC	TC	CC	TC	TC	CC	CC	TT	CC	TT	TC	TT	CC	CC	CC	CC	CC	CC	CC	CC	CC	TC	CC	CC	CC	TC	CC	CC	CC	TT	CC	CC	CC	CC	CC	CC	CC	CC	CC	CC	CC	CC	TC	CC	CC	CC
AX-123678576	CSCSP-6147_641	AA	GG	AG	AG	GG	AG	AG	GG	GG	AA	GG	AA	AG	AA	GG	GG	GG	GG	GG	GG	GG	GG	GG	AG	GG	GG	AG	AG	GG	GG	GG	GG	GG	GG	GG	GG	GG	GG	GG	GG	AG	GG	GG	GG	AG	GG	GG	GG
AX-123678579	CSCSP-6147_3988	TT	CC	TC	TC	CC	TC	TC	CC	CC	TT	CC	TT	TC	TT	CC	CC	CC	CC	CC	CC	CC	CC	CC	TC	CC	CC	TC	TC	CC	CC	CC	CC	CC	CC	CC	CC	CC	CC	CC	CC	TC	CC	CC	CC	TC	CC	CC	CC
AX-123678582	DRDRP-265_245	GG	GG	GG	GG	GG	GG	GG	TG	GG	GG	GG	GG	GG	GG	GG	GG	GG	TT	GG	GG	GG	GG	GG	TT	TT	TT	GG	GG	TG	GG	GG	TT	TG	GG	GG	GG	GG	GG	GG	GG	TG	GG	GG	GG	TG	TG	GG	TT
AX-123678610	SCP-4752_2693	AA	AG	AG	AG	AA	AG	AG	AG	GG	AA	AA	AA	AA	AA	AA	AA	AA	AA	GG	AA	AA	AA	AA	AA	AA	AA	AA	AA	AA	AA	AA	AA	AA	AA	AA	AA	AA	AA	AA	AA	AA	AA	GG	AA	AA	AA	GG	AA
AX-123678611	SCP-4752_2619	GG	AG	AG	AG	GG	AG	AG	AG	AA	GG	GG	GG	GG	GG	GG	GG	GG	GG	AA	GG	GG	GG	GG	GG	GG	GG	GG	GG	GG	GG	GG	GG	GG	GG	GG	GG	GG	GG	GG	GG	GG	GG	AA	GG	GG	GG	AA	GG
AX-123678737	CSCSP-10995_208	GG	GG	GG	GG	GG	GG	GG	GG	GG	GG	GG	GG	GG	GG	GG	GG	GG	GG	GG	GG	GG	GG	GG	GG	GG	GG	GG	GG	GG	GG	GG	GG	GG	GG	GG	GG	GG	GG	GG	GG	GG	GG	GG	GG	GG	GG	GG	GG
AX-123678738	CSCSP-10995_177	TT	TT	TT	TT	TT	TT	TT	TT	TT	TT	TT	TT	TT	TT	TT	TT	TT	TT	TT	TT	TT	TT	TT	TT	TT	TT	TT	TT	TT	TT	TT	TT	TT	TT	TT	TT	TT	TT	TT	TT	TT	TT	TT	TT	TT	TT	TT	TT
AX-123678749	SCP-7384_5001	GG	GG	GG	AG	GG	GG	GG	GG	GG	GG	GG	GG	GG	GG	GG	GG	GG	GG	GG	GG	GG	GG	GG	GG	GG	GG	AG	GG	GG	GG	AG	GG	GG	GG	GG	GG	GG	GG	AA	AG	GG	GG	GG	GG	GG	GG	AA	GG
AX-123678856	CSCSP-1669_1173	AA	GG	AA	AG	AA	AA	AA	AA	AA	AA	AA	AA	AG	AA	AA	AA	GG	AA	AA	GG	AA	AA	AA	AA	AA	GG	AG	AA	AG	AA	AG	AA	AA	AA	AA	AG	GG	AA	AA	AA	AA	AA	GG	AG	AA	GG	GG	AA
AX-123679012	SCP-4426_1331	TC	TT	TT	TT	TT	TT	TT	TT	TT	TT	TT	TT	TC	TT	TT	TT	TT	TT	TT	TT	TT	TT	TC	TT	TT	TC	TT	TT	TT	TT	TC	TT	TT	TT	TT	TT	TT	TT	TT	TT	TT	TT	TT	TT	TT	TT	TT	TT
AX-123679256	CSCSP-6385_2168	TT	CC	TT	TT	TT	TT	TT	TT	TT	CC	TT	TT	TT	TT	CC	TT	TT	TT	TT	TT	TT	CC	CC	TT	TT	TT	TT	TT	TT	CC	TT	TT	TC	TT	CC	TT	CC	TT	TT	CC	TT	TT	CC	TT	TT	TT	TT	TC
AX-123679258	CSCSP-6385_2582	GG	TG	GG	GG	GG	GG	GG	GG	GG	TT	GG	GG	TT	GG	TT	GG	GG	GG	GG	GG	GG	TT	TT	GG	GG	GG	GG	GG	GG	TT	GG	GG	TG	GG	TT	GG	TT	GG	GG	TT	GG	GG	TT	GG	GG	GG	GG	TG
AX-123679261	CSCSP-3921_1314	AA	GG	AA	AA	AA	AA	AA	AA	AA	GG	AA	AA	AA	AA	GG	AA	AA	AA	AA	AA	AA	GG	AG	AA	AA	AA	AA	AA	AA	GG	AA	AA	AG	AA	AA	AA	AA	AA	AA	GG	AA	AA	AA	AA	AA	AA	AA	AG
AX-123679262	CSCSP-3921_601	TT	CC	TT	TT	TT	TT	TT	TT	TT	CC	TT	TT	TT	TT	CC	TT	TT	TT	TT	TT	TT	CC	TC	TT	TT	TT	TT	TT	TT	CC	TT	TT	TC	TT	TT	TT	TT	TT	TT	CC	TT	TT	TT	TT	TT	TT	TT	TC
AX-123679270	CSCSP-4237_124	AA	AA	AA	AA	AA	AA	AA	AA	AA	AA	GG	AA	AA	AA	AA	AA	AA	AG	AA	AA	GG	AA	AA	AA	AA	AA	AG	AA	AA	AA	AA	AA	AA	GG	AA	AA	GG	AA	AA	AA	GG	AA	GG	AA	AA	AA	AA	AA
AX-123679278	SCP-11903_1063	TT	GG	TT	TG	TT	TT	TT	TT	TT	GG	TT	TT	TT	TT	GG	TT	GG	TT	TT	GG	TT	GG	TG	TT	GG	TG	TT	TT	TG	GG	TT	TT	GG	TT	TT	TG	TT	TT	GG	TG	TT	TT	TT	TG	TT	TG	GG	GG
AX-123679280	SCP-11903_1722	AA	GG	AA	AA	AA	AA	AA	AA	AA	GG	AA	AA	AA	AA	GG	AA	AA	AA	AA	AA	AA	GG	AG	AA	GG	AA	AA	AA	AA	GG	AA	AA	GG	AA	AA	AA	AA	AA	AA	AG	AA	AA	AA	AG	AA	AG	AA	GG
AX-123679281	SCP-11903_2066	GG	TT	GG	TG	GG	GG	GG	GG	GG	TT	GG	GG	GG	GG	TT	GG	GG	GG	GG	GG	GG	TT	TG	GG	TT	GG	GG	GG	GG	TT	GG	GG	TT	GG	GG	GG	GG	GG	GG	TG	GG	GG	GG	TG	GG	TG	GG	TT
AX-123679296	CSCSP-12942_1054	GG	GG	GG	GG	GG	GG	GG	GG	GG	GG	GG	GG	GG	GG	GG	GG	GG	GG	GG	GG	GG	GG	GG	GG	GG	GG	GG	GG	GG	GG	GG	GG	GG	GG	GG	GG	GG	GG	GG	GG	GG	GG	GG	GG	GG	GG	GG	GG
AX-123679303	SCP-1781_1987	TC	CC	TT	CC	TC	TC	TC	CC	CC	TT	CC	TT	TC	TT	CC	CC	CC	CC	CC	CC	CC	CC	CC	CC	CC	CC	CC	CC	CC	CC	CC	CC	CC	CC	CC	CC	CC	CC	CC	CC	CC	CC	CC	CC	CC	CC	CC	CC
AX-123679339	SCP-4940_2938	TT	TT	TT	TC	TT	TC	TC	TC	CC	CC	TT	TT	TT	TT	TT	TT	TT	TT	CC	CC	TT	TT	CC	CC	TC	TT	TT	TT	TT	TT	TT	TT	TT	TT	TT	TT	TT	TT	TT	TT	TT	TT	TT	TT	TT	TT	CC	TT
AX-123679390	DRDRP-509_1803	AA	CC	AA	AA	AC	AC	AA	CC	CC	AA	AA	AA	AA	AA	CC	AA	AA	AA	AA	CC	CC	AA	CC	CC	CC	AC	CC	AC	AC	CC	AC	CC	AC	CC	AC	CC	CC	AC	AA	AC	CC	AA	AA	CC	AC	CC	CC	CC
AX-123679391	DRDRP-509_54	AA	AA	AA	AA	AA	AA	AA	AA	AA	AA	AA	AA	AA	AA	AA	AA	AA	CC	CC	AA	AA	AA	AA	AA	AA	AA	AA	AA	AA	AA	AA	AA	AA	AA	AA	AA	AA	AA	AA	AA	AA	AA	AA	AA	AA	AA	AA	AA
AX-123679419	DRDRP-287_1322	AA	AA	AA	AA	AA	AA	AA	AA	AA	AA	GG	AA	AA	AA	AA	AA	GG	GG	AA	AA	GG	GG	AA	AA	AA	AG	AG	AA	GG	AA	AA	AG	AA	GG	AG	GG	AA	GG	GG	AG	GG	AA	AA	AG	AA	GG	AA	AG
AX-123679421	DRDRP-287_2165	TT	TT	TT	TT	TT	TT	TT	TT	TT	TT	GG	TT	TT	TT	TT	TT	GG	GG	TT	TT	TT	GG	TT	TT	TT	TG	TG	TT	GG	TT	TT	TG	TT	GG	TG	GG	TT	GG	GG	TG	GG	TT	TT	TG	TT	GG	TT	TG
AX-123679422	DRDRP-288_348	AA	AA	AA	AA	AA	AA	AA	AA	AA	AA	GG	AA	AA	AA	AA	AA	GG	GG	AA	AA	AA	GG	AA	AA	AA	AG	AG	AA	GG	AA	AA	AG	AA	GG	AG	GG	AA	GG	GG	AG	GG	AA	AA	AG	AA	GG	AA	AG
AX-123679423	DRDRP-288_539	TT	TT	TT	TT	TT	TT	TT	TT	TT	TT	TT	TT	TT	TT	CC	TT	TT	TT	TT	TT	TT	TT	TT	TT	TT	TT	TT	TC	TT	TT	TT	TT	CC	TT	TT	TT	TT	TT	TT	TT	TT	TT	TT	TT	TT	TT	TT	TT
AX-123679425	DRDRP-288_3436	GG	GG	GG	GG	GG	GG	GG	GG	GG	GG	TT	GG	GG	GG	GG	GG	TT	TT	GG	GG	GG	TT	GG	GG	GG	TG	TG	GG	TT	GG	GG	TG	GG	TT	TG	TT	GG	TT	TT	TG	TT	GG	GG	TG	GG	TT	GG	TG
AX-123679527	DRDRP-753_948	TT	TT	TT	TT	TT	TC	CC	TT	TT	TT	TT	TT	TT	TT	TT	TT	TT	CC	TT	TT	TT	TT	TT	TT	TT	TT	TT	TT	TT	TT	TT	TT	TT	TT	TT	TT	TT	TT	TT	TT	TT	TT	TT	TT	TT	TC	TT	TT
AX-123679531	SCP-12738_357	GG	GG	GG	GG	GG	AA	AA	AA	AA	GG	GG	AG	GG	GG	GG	GG	GG	GG	GG	GG	GG	GG	AG	AA	AG	GG	GG	GG	GG	GG	GG	GG	GG	GG	GG	GG	GG	GG	GG	GG	GG	GG	GG	GG	GG	GG	GG	GG
AX-123679546	CSCSP-6687_52	TT	TG	TT	TT	TT	TG	TT	TG	GG	TT	TT	TT	TT	TT	GG	TT	TT	TT	TG	TT	TT	TT	TT	TT	TT	TT	TT	TT	TT	GG	TT	TT	GG	TT	TT	TT	TT	TT	TT	TT	TT	TT	TT	TG	TT	TT	TT	TT
AX-123679618	CSCSP-14017_3089	TT	TT	TT	TT	CC	CC	CC	CC	CC	CC	TT	CC	TT	TT	CC	TT	CC	CC	TC	CC	CC	TT	CC	CC	CC	CC	CC	CC	CC	CC	TC	TC	CC	TC	TC	TC	CC	CC	CC	TC	CC	CC	TT	CC	TC	TC	CC	CC
AX-123679622	SCP-4553_6826	TT	TT	TT	TT	CC	CC	CC	CC	CC	CC	CC	TC	TC	TT	CC	TT	TT	TT	TC	CC	CC	TT	TC	CC	CC	TT	TT	TC	TC	CC	TC	TT	CC	TC	TT	TC	TT	TT	TT	TC	CC	CC	TT	TC	TC	TC	TT	TT
AX-123679646	CSCSP-6802_2502	GG	GG	GG	GG	AA	GG	GG	GG	GG	GG	AA	GG	GG	GG	GG	GG	GG	GG	GG	GG	GG	GG	GG	GG	AG	AG	GG	AG	GG	GG	AG	AA	GG	GG	GG	AG	GG	GG	GG	AG	GG	AA	GG	GG	GG	GG	GG	GG
AX-123679662	DRDRP-376_2859	AA	AA	AA	AA	AA	GG	GG	GG	GG	AA	AA	GG	AG	AA	AA	AA	GG	AA	GG	GG	AA	AA	GG	GG	AG	AA	AA	AG	AG	GG	AA	AA	AG	AG	AA	AA	AA	GG	GG	GG	GG	AA	AA	AG	AG	GG	GG	AG
AX-123679675	CSCSP-11325_7065	TT	TT	TT	TT	CC	TT	TT	TT	TT	TT	TT	TT	TT	TT	TT	TT	TT	TT	TT	TT	TT	TT	TT	TT	TC	TT	TT	TT	TT	TT	TC	TC	TT	TT	TT	TT	TT	TT	TT	TC	TT	TT	TT	TT	TT	TT	TT	TT
AX-123679678	CSCSP-11325_5607	TT	TT	TT	TC	CC	CC	CC	CC	CC	TT	TT	CC	TC	TT	TT	TT	CC	TT	CC	CC	TT	TT	CC	CC	CC	TT	TT	TC	TC	CC	TC	TC	TC	TC	TT	TT	TT	CC	CC	CC	CC	TT	TT	TC	TT	TC	CC	TC
AX-123679679	CSCSP-11325_5460	AA	AA	AA	AC	AA	CC	CC	CC	CC	AA	AA	CC	AC	AA	AA	AA	CC	AA	CC	CC	AA	AA	CC	CC	AC	AA	AA	AC	AC	CC	AA	AA	AC	AC	AA	AA	AA	CC	CC	AC	CC	AA	AA	AC	AA	AC	CC	AC
AX-123679681	CSCSP-11325_3786	AA	AA	AA	AG	GG	GG	GG	GG	GG	AA	AA	GG	AG	AA	AA	AA	GG	AA	GG	GG	AA	AA	GG	GG	GG	AA	AA	AG	AG	GG	AG	AG	AG	AG	AA	AA	AA	GG	GG	GG	GG	AA	AA	AG	AA	AG	GG	AG
AX-123679684	CSCSP-11325_2477	TT	TT	TT	TG	GG	GG	GG	GG	GG	TT	TT	GG	TG	TT	TT	TT	GG	TT	GG	GG	TT	TT	GG	GG	GG	TT	TT	TG	TG	GG	TG	TG	TG	TG	TT	TT	TT	GG	GG	GG	GG	TT	TT	TG	TT	TG	GG	TG
AX-123679685	CSCSP-11325_1395	GG	GG	GG	GG	AA	GG	GG	GG	GG	GG	GG	GG	GG	GG	GG	GG	GG	GG	GG	GG	GG	GG	GG	GG	AG	GG	GG	GG	GG	GG	AG	AG	GG	GG	GG	GG	GG	GG	GG	AG	GG	GG	GG	GG	GG	GG	GG	GG
AX-123679695	AGCP-121_6281	AA	AA	AA	AA	CC	AA	AA	AA	AA	AA	AA	AA	AA	AA	AA	AA	AA	AA	AA	AA	AA	AA	AA	AA	AC	AA	AA	AA	AA	AA	AC	AC	AA	AA	AA	AA	AA	AA	AA	AC	AA	AA	AA	AA	AA	AA	AA	AA
AX-123679697	DRDRP-575_2812	TT	TT	TT	TT	GG	TT	TT	TT	TT	TT	TT	TT	TT	TT	TT	TT	TT	TT	TT	TT	TT	TT	TT	TT	TG	TT	TT	TT	TT	TT	TG	TG	TT	TT	TT	TT	TT	TT	TT	TG	TT	TT	TT	TT	TT	TT	TT	TT
AX-123679702	DRDRP-575_368	TT	TT	TT	TT	CC	TT	TT	TT	TT	TT	TT	TT	TT	TT	TT	TT	TT	TT	TT	TT	TT	TT	TT	TT	TT	TT	TT	TT	TT	TT	TC	TC	TT	TT	TT	TT	TT	TT	TT	TC	TT	TT	TT	TT	TT	TT	TT	TT
AX-123679703	DRDRP-575_323	GG	GG	GG	GG	AA	GG	GG	GG	GG	GG	GG	GG	GG	GG	GG	GG	GG	GG	GG	GG	GG	GG	GG	GG	GG	GG	GG	GG	GG	GG	AG	AG	GG	GG	GG	GG	GG	GG	GG	AG	GG	GG	GG	GG	GG	GG	GG	GG
AX-123679704	DRDRP-575_150	CC	CC	CC	CC	TT	CC	CC	CC	CC	CC	CC	CC	CC	CC	CC	CC	CC	CC	CC	CC	CC	CC	CC	CC	CC	CC	CC	CC	CC	CC	TC	TC	CC	CC	CC	CC	CC	CC	CC	TC	CC	CC	CC	CC	CC	CC	CC	CC
AX-123679711	DRDRP-706_2108	CC	CC	CC	CC	TT	CC	CC	CC	CC	CC	CC	CC	CC	CC	CC	CC	CC	CC	CC	CC	CC	CC	CC	CC	CC	CC	CC	CC	CC	CC	TC	TC	CC	CC	CC	CC	CC	CC	CC	TC	CC	CC	CC	CC	CC	CC	CC	CC
AX-123679713	DRDRP-706_1425	GG	GG	GG	GG	AA	GG	GG	GG	GG	GG	GG	GG	GG	GG	GG	GG	GG	GG	GG	GG	GG	GG	GG	GG	GG	GG	GG	GG	GG	GG	AG	AG	GG	GG	GG	GG	GG	GG	GG	AG	GG	GG	GG	GG	GG	GG	GG	GG
AX-123679716	DRDRP-706_381	TT	TT	TT	TT	CC	TT	TT	TT	TT	TT	TT	TT	TT	TT	TT	TT	TT	TT	TT	TT	TT	TT	TT	TT	TT	TT	TT	TT	TT	TT	TC	TC	TT	TT	TT	TT	TT	TT	TT	TC	TT	TT	TT	TT	TT	TT	TT	TT
AX-123679729	DRDRP-415_3614	GG	GG	GG	GG	GG	GG	GG	GG	GG	AA	AA	AA	GG	GG	GG	GG	GG	GG	AG	AA	AA	AA	AG	GG	GG	AA	AA	AG	AA	GG	AG	AG	GG	AG	AA	AA	AA	AA	GG	AG	GG	AA	AA	AG	AA	AA	GG	AA
AX-123679775	SCP-4174_10049	GG	GG	GG	GG	GG	AG	AG	AG	GG	GG	GG	GG	GG	GG	GG	GG	GG	GG	GG	GG	GG	GG	GG	AA	AG	GG	GG	GG	GG	GG	GG	GG	GG	GG	GG	GG	GG	GG	GG	GG	GG	GG	GG	GG	GG	GG	GG	GG
AX-123679828	CSCSP-11552_163	AA	AA	AG	AA	GG	AA	AA	AA	AA	AA	AA	AA	AA	GG	AA	GG	AA	GG	AG	AA	GG	AA	AA	AA	AG	AA	AG	AA	AG	AA	AG	AA	AA	AA	AA	AA	AA	AA	AA	AA	AA	AA	AA	AA	AA	AA	AA	AA
AX-123679859	CSCSP-1190_1253	CC	CC	CC	TC	TC	TT	TT	TT	TT	TT	TT	TT	CC	CC	TT	CC	TT	CC	TC	TT	TT	CC	TC	TT	TC	TC	CC	TC	TT	TT	TC	CC	TT	TT	TT	TT	TT	TT	CC	TC	TT	CC	TT	TT	CC	TT	TT	CC
AX-123679913	SCP-2903_2045	GG	GG	GG	GG	GG	TG	GG	TG	TT	TT	GG	GG	GG	GG	GG	GG	GG	GG	GG	TT	GG	GG	GG	GG	GG	GG	GG	TG	GG	GG	GG	GG	TG	GG	GG	GG	GG	TG	GG	GG	GG	GG	TT	TG	GG	GG	GG	GG
AX-123680008	CSCSP-13409_192	TT	TT	TT	TT	TT	TG	TG	TG	GG	TT	TT	TT	TT	TT	GG	TT	TT	TT	TT	TT	TT	TT	TT	TT	TT	TG	TT	TT	TT	TT	TG	GG	TT	TT	TT	TG	TT	TT	TT	TT	TT	TG	TT	TT	GG	TT	TT	TT
AX-123680053	CSCSP-4504_961	TT	CC	TC	TC	TC	CC	CC	CC	CC	TT	TT	TT	TT	TT	TT	TT	CC	TT	TT	CC	CC	TT	CC	CC	CC	TT	TT	TC	TT	TT	TT	TT	TC	TT	TT	TC	TT	TC	CC	TC	TT	TC	TT	TT	TC	CC	CC	CC
AX-123680055	CSCSP-4504_221	AA	GG	AG	AG	AG	GG	GG	GG	GG	AA	AA	AA	AA	AA	AA	AA	GG	AA	AA	GG	GG	AA	GG	GG	GG	AA	AA	AG	AA	AA	AA	AA	AG	AA	AA	AG	AA	AG	GG	AG	AA	AG	AA	AA	AG	GG	GG	GG
AX-123680095	CSCSP-14088_1149	AA	AA	AA	AG	AA	AA	AA	AG	AA	AA	GG	GG	AG	AA	GG	AA	GG	GG	AA	GG	GG	GG	AG	AA	GG	GG	GG	GG	GG	GG	GG	AG	GG	GG	GG	AG	GG	GG	GG	AG	GG	GG	GG	GG	AA	AG	AA	GG
AX-123680096	CSCSP-14088_3061	CC	CC	CC	TC	CC	CC	CC	TC	CC	CC	TT	TT	TC	CC	TT	CC	TT	TT	CC	TT	TT	TT	TC	CC	TC	TT	TT	TT	TT	TT	TT	TC	TT	TT	TT	TC	TT	TT	TT	TC	TT	TT	TT	TT	CC	TC	CC	TT
AX-123680097	CSCSP-1872_6638	TT	TT	TT	TC	TT	TT	TT	TC	TT	TT	CC	CC	TC	TT	CC	TT	CC	CC	TT	CC	CC	CC	TC	TT	CC	CC	CC	CC	CC	CC	CC	TC	CC	CC	CC	TC	CC	CC	CC	TC	CC	CC	CC	CC	TT	TC	TT	CC
AX-123680130	CSCSP-13984_2880	AA	AA	AA	AA	AG	AG	AG	GG	GG	GG	AA	AA	AG	GG	GG	AA	AA	AA	AA	AA	AA	AA	GG	AA	GG	AG	AA	AG	AA	AA	AA	GG	GG	AA	AA	AG	AA	AA	GG	AA	AA	AG	GG	AG	AG	AA	AA	AA
AX-123680160	CSCSP-6565_5950	AA	AA	AA	AA	AA	AG	AG	AG	GG	AA	GG	AA	AA	AA	AA	AA	AA	GG	AA	AA	GG	AA	AA	AA	AA	AA	AG	AA	AA	AA	AA	AA	AA	GG	AA	AG	AA	AA	GG	AG	AA	AA	AA	AA	AG	AA	AA	AA
AX-123680226	CSCSP-1624_2659	GG	GG	GG	TG	TG	TG	TG	GG	GG	TT	GG	GG	TG	GG	TT	TG	GG	TT	GG	TT	TT	GG	TT	TT	TG	TG	TG	TG	TG	GG	TG	TT	TG	TT	TG	TT	GG	GG	TT	TT	TG	GG	GG	TT	TT	GG	TT	GG
AX-123680252	CSCSP-14042_1043	CC	TT	CC	CC	TC	TC	TC	TC	TT	CC	CC	CC	TC	CC	CC	CC	CC	TT	CC	CC	TT	CC	CC	CC	CC	CC	TC	TC	TT	TT	CC	TC	TT	TT	TC	TT	CC	CC	TT	TC	CC	TC	TT	CC	CC	CC	CC	TT
AX-123680253	CSCSP-14041_8861	TT	GG	TT	TT	TG	TG	TG	TG	GG	TT	GG	GG	TG	TT	TT	TT	TT	GG	TT	TT	GG	GG	TT	TT	TG	TT	GG	GG	GG	GG	TT	TG	GG	GG	GG	GG	TT	TT	GG	GG	TG	TG	GG	TT	TG	GG	TT	GG
AX-123680266	AGCP-159_1149	TT	TT	TT	CC	TC	TC	TC	TC	TT	TT	TT	CC	TC	TT	CC	TC	CC	TT	TT	CC	CC	CC	TT	CC	CC	CC	TC	CC	TC	CC	CC	CC	CC	CC	TC	TT	CC	TC	CC	TC	CC	TT	CC	CC	TC	CC	CC	TT
AX-123680274	CSCSP-1778_1915	TT	TT	TT	GG	TG	GG	GG	TG	GG	TT	GG	TT	TG	TT	GG	TG	TT	TT	TT	GG	GG	TT	GG	GG	TT	TG	TG	TG	TT	TT	GG	TG	TT	GG	TT	TT	TT	TT	GG	TG	TG	TG	GG	TG	TG	TT	GG	GG
AX-123680288	CSCSP-12105_469	CC	CC	CC	CC	CC	CC	CC	CC	CC	CC	CC	CC	CC	CC	CC	CC	CC	CC	TT	CC	CC	CC	CC	CC	CC	CC	CC	CC	CC	CC	CC	CC	CC	CC	CC	CC	CC	CC	CC	CC	CC	CC	CC	CC	CC	CC	CC	CC
AX-123680290	SCP-12644_572	CC	CC	CC	CC	CC	CC	CC	CC	CC	CC	CC	CC	CC	CC	CC	CC	CC	CC	TT	CC	CC	CC	CC	CC	CC	CC	CC	CC	CC	CC	CC	CC	CC	CC	CC	CC	CC	CC	CC	CC	CC	CC	CC	CC	CC	CC	CC	CC
AX-123680291	SCP-12644_140	GG	GG	GG	GG	GG	GG	GG	GG	GG	GG	GG	GG	GG	GG	GG	GG	GG	GG	TG	GG	GG	GG	GG	GG	GG	TG	GG	GG	GG	GG	GG	GG	GG	GG	GG	GG	GG	GG	GG	GG	GG	GG	GG	GG	GG	GG	GG	GG
AX-123680311	SCP-8809_1099	TC	CC	CC	CC	CC	TC	TC	TC	TT	CC	CC	CC	CC	CC	CC	CC	CC	TT	CC	CC	CC	CC	CC	CC	CC	CC	CC	CC	CC	CC	TC	CC	CC	CC	CC	TT	CC	CC	CC	TC	CC	CC	CC	CC	TC	CC	CC	CC
AX-123680312	SCP-8809_1066	TC	TT	TT	TT	TT	TC	TC	TC	CC	TT	TT	TT	TT	TT	TT	TT	TT	CC	TT	TT	TT	TT	TT	TT	TT	TT	TT	TT	TT	TT	TC	TT	TT	TT	TT	CC	TT	TT	TT	TC	TT	TT	TT	TT	TC	TT	TT	TT
AX-123680313	SCP-8809_711	AC	CC	CC	CC	CC	AC	AC	AC	AA	CC	CC	CC	CC	CC	CC	CC	CC	AA	CC	CC	CC	CC	CC	CC	CC	CC	CC	CC	CC	CC	AC	CC	CC	CC	CC	AA	CC	CC	CC	AC	CC	CC	CC	CC	AC	CC	CC	CC
AX-123680327	CSCSP-11582_1290	AA	AA	AA	AA	AA	AA	AA	AA	AA	AA	AA	AA	AA	AA	AA	AA	AA	AA	AA	AA	AA	AA	AA	AA	AA	AA	AA	AA	AA	AA	AA	AA	AA	AA	AA	AA	AA	AA	AA	AA	AG	AA	AA	AA	AA	AA	AA	AA
AX-123680404	CSCSP-14131_2111	AG	GG	GG	GG	GG	AG	AG	AG	GG	AA	AA	AA	AG	GG	AA	GG	AA	AA	GG	AA	AA	AA	AA	AA	AA	AA	AA	AG	AA	AA	AA	GG	AA	AA	AA	AA	AA	AA	AA	AA	AG	AG	AA	AA	AA	AA	AA	AA
AX-123680413	CSCSP-12005_4043	AC	CC	CC	CC	CC	CC	CC	CC	CC	AA	CC	AA	CC	CC	CC	CC	CC	AA	CC	CC	CC	CC	AC	CC	CC	CC	CC	CC	CC	CC	AC	CC	CC	CC	CC	AA	CC	CC	CC	CC	CC	CC	CC	CC	AC	CC	CC	CC
AX-123680417	SCP-3604_3314	TG	TT	TT	TT	TT	TG	TG	GG	GG	GG	TT	GG	TG	TT	GG	TT	GG	GG	TT	GG	GG	GG	GG	TT	TT	GG	GG	TG	GG	GG	TG	TT	GG	GG	GG	GG	GG	GG	GG	GG	GG	GG	GG	GG	TG	GG	TT	GG
AX-123680511	CSCSP-14200_1887	AA	AA	AA	AA	AA	AA	AA	AA	AA	AA	AA	AA	AA	AA	AA	AA	AA	AA	AA	AA	AA	AA	AA	AA	AA	AA	AA	AA	AA	AA	AA	AA	AA	AA	AA	AA	AA	AA	AA	AA	AA	AA	AA	AA	AA	AA	AA	AA
AX-123680517	SCP-6697_738	CC	CC	CC	CC	TC	CC	CC	CC	CC	CC	CC	CC	CC	CC	TT	CC	CC	TC	CC	CC	CC	CC	CC	CC	CC	CC	CC	TC	CC	CC	TC	CC	CC	CC	CC	CC	CC	CC	CC	CC	CC	TC	CC	CC	CC	CC	CC	CC
AX-123680628	CSCSP-13380_990	GG	GG	TG	GG	GG	TG	TG	GG	GG	GG	GG	TT	GG	TT	GG	GG	TG	GG	GG	GG	GG	GG	TT	GG	GG	GG	TG	TT	TT	TT	TG	TG	TG	GG	TG	GG	GG	TG	TT	TG	GG	GG	GG	GG	TG	TT	GG	TT
AX-123680629	CSCSP-13380_2145	AA	AA	AG	AA	AA	AG	AG	AA	AA	AA	AA	GG	AA	GG	AA	AA	AG	AA	AA	AA	GG	AA	GG	AA	AA	AA	AG	GG	GG	AA	AG	AG	AG	AA	AG	AA	AA	AG	GG	AG	AA	AA	AA	AA	AG	GG	AA	GG
AX-123680744	CSCSP-13861_1978	CC	CC	CC	CC	CC	CC	CC	CC	CC	TT	TT	CC	CC	CC	CC	TT	CC	CC	CC	CC	CC	CC	CC	CC	CC	CC	CC	CC	CC	CC	CC	TT	CC	TT	CC	CC	CC	TC	CC	TC	CC	CC	CC	CC	TC	CC	CC	TT
AX-123680745	CSCSP-13861_1721	AA	AA	AA	AA	AA	AA	AA	AA	AA	GG	GG	AA	AA	AA	AA	GG	AA	AA	AA	AA	AA	AA	AA	AA	AA	AA	AA	AA	AA	AA	AA	GG	AA	GG	AA	AA	AA	AG	AA	AG	AA	AA	AA	AA	AG	AA	AA	GG
AX-123680801	CSCSP-1821_454	TT	TT	TC	CC	CC	CC	CC	CC	CC	TT	CC	TT	TC	TT	CC	CC	CC	CC	CC	TT	TT	CC	CC	CC	CC	TC	TT	TC	TC	CC	TC	CC	CC	CC	TC	CC	TC	CC	CC	CC	CC	CC	CC	TC	CC	TT	CC	TT
AX-123680802	CSCSP-1821_112	CC	CC	TC	TT	TT	TT	TT	TT	TT	CC	TT	CC	TC	CC	TT	TT	TT	TT	TT	CC	CC	TT	TT	TT	TT	TC	CC	TC	TC	TT	TC	TT	TT	TT	TC	TT	TC	TT	TT	TT	TT	TT	TT	TC	TT	CC	TT	CC
AX-123680895	DRDRP-760_1250	TC	TT	TT	TC	CC	CC	CC	CC	CC	CC	CC	CC	CC	CC	TT	CC	CC	TC	TC	CC	TT	TT	CC	CC	CC	CC	TT	CC	CC	CC	TT	TT	CC	TT	CC	CC	CC	CC	CC	TC	TT	TT	CC	TC	CC	TC	CC	CC
AX-123680896	DRDRP-331_911	AA	AA	AA	AA	AA	AA	AA	AA	AA	AA	AA	AA	AA	AA	AA	AA	AA	AA	AA	AA	AA	AA	AA	AA	AA	AA	AA	AA	AA	AA	AA	AA	AA	AA	AA	AA	AA	AA	AA	AA	AA	AA	AA	AA	AA	AA	AA	AA
AX-123680976	CSCSP-4837_929	AG	AA	AG	AG	GG	AA	AA	AA	AA	GG	GG	AA	GG	GG	GG	AA	AA	AG	GG	GG	GG	AA	AG	AA	AA	AA	AG	AA	GG	AA	AA	GG	AA	AA	AG	AA	AA	AA	GG	AG	AG	GG	GG	AG	AA	AA	AA	AA
AX-123680989	CSCSP-4038_1344	AA	AA	AA	AA	AA	AA	AA	AA	AA	AA	AA	AA	AA	AA	AA	AA	AA	AA	AA	AA	AA	AA	AA	AA	AA	AA	AA	AA	AA	AA	AA	AA	AA	AA	AA	AA	AA	AA	AA	AA	AA	AA	AA	AA	AA	AA	AA	AA
AX-123681024	SCP-3303_484	AA	AA	AA	AG	AA	GG	GG	GG	GG	GG	GG	GG	AA	AA	GG	GG	AA	AA	AA	GG	AA	AA	AG	AA	AG	AA	AG	AA	AA	AA	AA	AG	AA	AA	AA	GG	AA	AG	AA	AG	AA	AA	AA	AG	AG	AA	GG	AA
AX-123681074	CSCSP-7225_1508	AG	AA	AA	AA	AA	AA	AA	AA	AA	AA	AA	AA	AA	AA	AA	AA	AA	AG	AA	AA	AA	AA	AA	AA	AA	AG	AG	AA	AA	GG	AG	AA	GG	AA	AA	AA	AA	AA	AA	AA	AA	AA	AA	AG	AA	AA	AA	AA
AX-123681125	SCP-11349_3319	AA	AA	AA	AG	AA	GG	AG	GG	AA	AA	AA	AA	AG	AG	AA	AA	AA	GG	AA	AA	AA	AA	AA	GG	GG	AA	AA	AA	AA	AA	AA	AA	AA	AA	AG	AG	GG	AA	AA	AA	AA	AA	AA	AA	AG	AA	GG	AA
AX-123681129	SCP-4178_1097	GG	GG	GG	GG	GG	GG	GG	GG	GG	GG	GG	GG	GG	GG	GG	GG	GG	GG	GG	GG	GG	GG	GG	GG	GG	GG	GG	GG	GG	GG	GG	GG	GG	GG	GG	GG	GG	GG	GG	GG	GG	GG	GG	GG	GG	GG	GG	GG
AX-123681305	DRDRP-260_743	GG	AA	GG	AA	GG	AA	AA	AG	AA	AA	AA	AA	AG	AG	AA	AA	AA	GG	GG	GG	GG	AA	AA	GG	GG	GG	AG	AG	GG	AA	GG	AA	AA	GG	GG	AA	GG	AA	AA	GG	GG	AA	AA	AG	AG	AG	AA	GG
AX-123681306	DRDRP-260_805	GG	AA	GG	AA	GG	AA	AA	AG	AA	AA	AA	AA	AG	AG	AA	AA	AA	GG	GG	GG	GG	AA	AA	GG	GG	GG	AG	AG	GG	AA	GG	AA	AA	GG	GG	AA	GG	AA	AA	GG	GG	AA	AA	AG	AG	AG	AA	GG
AX-123681308	DRDRP-260_1286	AA	GG	AA	GG	AA	GG	GG	AG	GG	GG	GG	GG	AG	AG	GG	GG	GG	AA	AA	AA	AA	GG	GG	AA	AA	AA	AG	AG	AA	GG	AA	GG	GG	AA	AA	GG	AA	GG	GG	AA	AA	GG	GG	AG	AG	AG	GG	AA
AX-123681309	DRDRP-260_1413	AA	CC	CC	CC	AC	CC	CC	AC	CC	CC	CC	CC	AC	CC	CC	CC	CC	AA	AA	AA	CC	CC	CC	AA	AA	AA	AC	AC	AA	CC	AA	CC	CC	AA	AA	CC	AA	CC	CC	AA	AA	CC	CC	AA	AC	AC	CC	CC
AX-123681338	CSCSP-15096_2497	TT	TT	TT	TT	TT	TT	TT	TT	TT	TT	TT	TT	TT	TT	TT	TT	TT	TT	TT	TT	TT	TT	TT	TT	TT	TT	TT	TT	TT	TT	TT	TT	TT	TT	TC	TT	TT	TT	CC	TT	TT	TT	TT	TT	TT	TT	TT	TT
AX-123681339	CSCSP-15096_2317	AA	AA	AA	AA	AA	AA	AA	AA	AA	AA	AA	AA	AA	AA	AA	AA	AA	AA	AA	AA	AA	AA	AA	AA	AA	AA	AA	AA	AA	AA	AA	AA	AA	AA	AG	AA	AA	AA	GG	AA	AA	AA	AA	AA	AA	AA	AA	AA
AX-123681367	CSCSP-11143_1775	TT	TT	TT	TT	TT	TC	TT	TT	CC	CC	CC	TT	TT	TT	CC	TT	TT	TT	CC	CC	TT	CC	TT	TT	TT	CC	TT	TT	TT	TT	TT	CC	TT	TT	TT	TT	TT	CC	TT	TT	TT	CC	TT	TT	TT	TT	TT	TT
AX-123681387	SCP-6935_818	GG	GG	GG	GG	GG	AG	GG	GG	AA	AA	GG	GG	GG	GG	AA	GG	GG	GG	GG	AA	GG	AA	GG	GG	GG	AA	GG	GG	GG	GG	GG	AA	GG	GG	GG	GG	GG	AA	GG	GG	GG	AA	GG	GG	GG	GG	GG	GG
AX-123681402	CSCSP-4131_2343	GG	GG	GG	GG	GG	GG	GG	AG	GG	AA	GG	GG	AG	GG	GG	GG	GG	GG	GG	GG	GG	GG	AG	GG	GG	GG	AG	GG	GG	GG	AG	GG	AG	AA	AG	GG	GG	GG	AA	AG	GG	GG	GG	GG	GG	GG	GG	GG
AX-123681419	CSCSP-14416_1709	CC	CC	CC	CC	CC	TC	CC	CC	TT	CC	CC	CC	CC	CC	TT	CC	CC	CC	CC	TT	CC	TT	CC	CC	TC	TC	CC	CC	CC	CC	CC	TT	CC	CC	CC	TC	CC	TT	CC	TC	CC	TT	CC	CC	CC	CC	CC	CC
AX-123681420	CSCSP-14416_510	GG	GG	GG	GG	GG	AG	GG	GG	AA	GG	GG	GG	AG	GG	AA	GG	AA	GG	GG	AA	AA	AA	GG	AA	AA	AA	AG	GG	AG	GG	AG	AA	AG	GG	AA	AA	AA	AA	GG	AG	AA	AA	AA	AG	AA	AA	GG	AA
AX-123681441	CSCSP-1558_1571	TT	TT	TC	TC	TT	TC	TT	TT	CC	CC	TT	TT	TC	TT	CC	CC	TT	TT	TT	CC	TT	TT	TT	CC	TC	TC	TT	TT	TC	TT	TC	TT	TT	TT	TC	TT	CC	CC	TT	TC	TT	CC	TT	CC	TT	TT	TT	TT
AX-123681453	CSCSP-11869_1173	GG	GG	AG	AG	GG	GG	GG	GG	GG	AA	GG	GG	AG	AG	GG	GG	GG	GG	GG	GG	GG	GG	GG	GG	GG	GG	GG	GG	GG	GG	AG	GG	GG	GG	GG	GG	GG	GG	GG	AG	GG	AA	GG	AG	GG	GG	GG	GG
AX-123681474	CSCSP-4874_2549	TT	TT	TG	GG	TT	GG	GG	GG	GG	GG	TT	TT	TG	GG	TT	TT	TT	GG	TT	TT	TT	TT	TT	TT	TT	TG	TT	GG	TT	TT	TG	TT	TG	TT	TT	TT	TT	TT	GG	TG	TT	TT	TT	TG	TT	TT	GG	TT
AX-123681475	CSCSP-12183_1973	GG	AA	AG	GG	GG	AG	GG	GG	AA	GG	GG	GG	AG	GG	AA	AA	GG	GG	GG	AA	GG	GG	AG	AA	AA	AG	GG	GG	GG	GG	GG	GG	AG	GG	AG	GG	AA	AA	GG	GG	GG	AA	GG	AG	GG	GG	GG	GG
AX-123681480	CSCSP-5851_1723	GG	GG	AG	AA	GG	AG	AA	AA	GG	AA	AA	AA	AG	AA	GG	GG	GG	AA	AA	GG	GG	GG	AG	GG	GG	GG	AG	AA	AG	GG	AG	GG	AG	AA	AG	GG	GG	GG	AA	AA	GG	GG	GG	AG	GG	GG	AA	AA
AX-123681483	CSCSP-6066_3367	AA	AA	AA	AG	AA	AG	GG	GG	AA	GG	GG	AA	AA	AG	AA	AA	AA	GG	AA	AA	GG	AA	AG	AA	AA	AG	GG	AG	AG	AA	GG	AA	AG	GG	AG	AG	AA	AA	GG	GG	GG	AA	GG	AG	AG	AA	GG	GG
AX-123681494	CSCSP-11982_377	CC	TT	TT	TT	CC	TT	TT	TT	TT	TT	TT	TT	TT	TT	TT	TT	TT	TT	TT	TT	TT	TT	TT	TT	TT	TT	TT	TT	TT	TT	TT	TT	TT	TT	TT	TT	TT	TT	TT	TT	TT	TT	TT	TT	TT	TT	TT	TT
AX-123681500	CSCSP-12999_3497	CC	CC	AA	CC	CC	CC	CC	CC	CC	CC	AA	CC	CC	CC	AA	AA	CC	CC	CC	AA	AA	CC	CC	CC	CC	AC	CC	CC	CC	AA	CC	CC	CC	CC	AC	CC	CC	CC	CC	AA	CC	AA	CC	CC	AC	CC	CC	CC
AX-123681625	SCP-6993_3434	AA	AC	CC	AA	AA	AA	CC	CC	AA	CC	CC	CC	AA	AA	AA	CC	AA	CC	AA	CC	CC	AA	AC	CC	CC	CC	AC	AA	CC	CC	AC	AA	CC	CC	CC	CC	CC	CC	AA	CC	CC	CC	CC	CC	AC	CC	CC	CC
AX-123681628	SCP-6993_1954	CC	CC	TT	CC	CC	CC	TT	TT	CC	TT	TT	TT	CC	CC	CC	TT	CC	TT	CC	TT	TT	CC	TC	TT	TT	TT	TC	CC	TT	TT	TC	CC	TT	TT	TT	TT	TT	TT	CC	TT	TT	TT	TT	TT	TC	TT	TT	TT
AX-123681666	SCP-5205_741	TT	TT	TT	TT	TT	TT	TT	TC	TT	TT	CC	TT	TT	TT	TT	CC	CC	TT	TT	CC	TT	TT	CC	TT	TT	TC	TC	TT	TC	TT	TT	TT	TT	TT	TT	TT	TT	CC	CC	TC	TC	CC	CC	TC	TC	CC	TT	TT
AX-123681683	CSCSP-10684_6256	TT	TT	TT	TT	TC	TT	TT	TT	TT	CC	TT	TT	TT	TC	TT	TT	TT	TT	TT	TT	TT	TT	TT	TT	TT	TC	TT	TC	TT	TT	TT	TT	TT	TT	TT	TT	TT	TT	TT	TT	TT	TT	TT	TC	TT	TT	TT	TT
AX-123681749	CSCSP-6196_86	TT	TT	CC	TT	TT	TT	TT	TT	TT	TT	CC	TT	TC	CC	TT	CC	TT	TC	CC	TT	TT	TT	TT	TT	TT	TC	TC	TT	CC	CC	TT	TT	TT	TT	TT	TT	TT	TT	TT	TT	TT	TT	TT	TT	TC	TT	TT	TT
AX-123681750	CSCSP-6196_1973	AA	AA	AA	AA	AA	AA	AA	AA	AA	CC	AA	AA	AA	AA	AA	AA	AA	AA	AA	AA	AA	AA	AA	AA	AC	AA	AC	AA	AC	AA	AA	AA	AA	AA	AC	AA	AA	AA	AA	AA	AA	CC	AA	AA	AA	AA	AA	AA
AX-123681753	DRDRP-410_1703	CC	CC	AA	CC	CC	CC	CC	CC	CC	CC	CC	CC	CC	CC	CC	CC	CC	CC	CC	CC	CC	CC	CC	CC	CC	AC	CC	CC	CC	CC	CC	CC	CC	CC	CC	CC	CC	CC	CC	CC	CC	CC	CC	CC	CC	CC	CC	CC
AX-123681797	CSCSP-6243_6112	CC	CC	CC	CC	CC	CC	CC	CC	CC	AA	AA	CC	CC	CC	AA	AA	CC	AC	CC	CC	CC	CC	CC	CC	CC	CC	AC	CC	CC	CC	CC	CC	CC	CC	CC	CC	CC	CC	CC	CC	CC	CC	CC	CC	AC	CC	CC	CC
AX-123681800	CSCSP-6243_4824	CC	CC	CC	CC	TC	CC	CC	CC	CC	TT	TT	CC	CC	CC	TC	TT	CC	TC	CC	CC	CC	CC	CC	CC	CC	CC	TC	CC	CC	CC	CC	CC	CC	CC	CC	CC	CC	CC	CC	CC	CC	CC	CC	CC	TC	CC	CC	CC
AX-123681802	SCP-6242_6611	AA	AA	AA	AA	AA	AA	AA	AA	AA	GG	GG	AA	AA	AA	GG	GG	AA	AG	AA	AA	AA	AA	AA	AA	AA	AA	AG	AA	AA	AA	AA	AA	AA	AA	AA	AA	AA	AA	AA	AA	AA	AA	AA	AA	AG	AA	AA	AA
AX-123681804	SCP-6242_2833	AA	AA	AA	AA	AA	AA	AA	AA	AA	CC	CC	AA	AA	AA	CC	CC	AA	AC	AA	AA	AA	AA	AA	AA	AA	AA	AC	AA	AA	AA	AA	AA	AA	AA	AA	AA	AA	AA	AA	AA	AA	AA	AA	AA	AC	AA	AA	AA
AX-123681808	SCP-1926_1194	CC	CC	CC	CC	CC	CC	CC	CC	CC	TT	TT	CC	CC	CC	TT	TT	CC	TC	CC	CC	CC	CC	CC	CC	CC	CC	TC	CC	CC	CC	CC	CC	CC	CC	CC	CC	CC	CC	CC	CC	CC	CC	CC	CC	TC	CC	CC	CC
AX-123681817	CSCSP-12095_1218	TT	TT	TT	TT	TT	TG	TT	TT	GG	GG	TT	TT	TT	TT	GG	TT	TT	TT	TT	TT	TT	TT	TT	TT	TT	TT	TG	TT	TT	TT	TT	TT	TT	TT	TT	TT	TT	TT	TT	TT	TT	TT	TT	TT	TT	TT	TT	TT
AX-123681857	CSCSP-13169_1157	CC	TT	TT	TT	TT	TT	TT	TT	TT	TT	CC	TC	TT	TT	TT	TT	TT	TT	TT	TT	TT	TT	CC	TT	TC	TT	TT	TC	TC	TT	TC	TT	TT	TT	TT	TT	TT	TT	CC	CC	TT	TT	CC	TT	TT	TT	TT	TT
AX-123681881	CSCSP-7181_4150	TT	TT	TT	TT	TT	TT	TT	TT	TT	TT	TT	TT	TT	TT	TT	TT	TT	TT	TT	TT	TT	TT	TT	TT	TT	TT	TT	TT	TT	TT	TT	TT	TT	TT	TT	TT	TT	TT	TT	TT	TT	TT	TT	TC	TT	TT	TT	TT
AX-123681914	CSCSP-7173_927	GG	GG	GG	AG	AA	GG	GG	GG	GG	GG	GG	GG	AG	AA	GG	GG	GG	GG	GG	GG	GG	GG	GG	GG	GG	GG	GG	GG	AG	GG	GG	AG	GG	GG	GG	GG	GG	GG	GG	AG	GG	GG	AA	GG	GG	GG	GG	GG
AX-123681922	CSCSP-1729_214	TT	TT	TT	TC	TT	CC	TC	CC	CC	TT	TT	TT	TT	TT	TT	TT	TT	TC	CC	TT	TT	TT	CC	CC	TT	TT	TT	TT	TT	CC	TC	TC	CC	TT	TC	TT	TT	TT	TT	CC	TT	TT	CC	TT	TT	TT	CC	TT
AX-123681924	CSCSP-12783_795	GG	GG	GG	AG	GG	AA	AG	AA	AA	GG	GG	GG	GG	GG	GG	GG	GG	AG	AA	GG	GG	GG	AA	AA	GG	GG	GG	GG	GG	AA	AG	AG	AA	GG	AG	GG	GG	GG	GG	AA	GG	GG	AA	GG	GG	GG	AA	GG
AX-123681928	CSCSP-1727_1228	GG	GG	GG	TG	GG	TG	TG	TG	TT	GG	GG	GG	GG	GG	GG	GG	GG	TG	TT	GG	GG	GG	TT	GG	GG	GG	GG	GG	GG	TT	TG	GG	TT	GG	TG	GG	GG	GG	GG	TG	GG	GG	TT	GG	GG	GG	TT	GG
AX-123681982	SCP-11451_121	AA	AA	AA	AA	AA	AA	AA	AA	AA	AA	AA	AA	AA	AA	AA	AA	AA	AA	AA	AA	AA	AA	AA	AA	AA	AA	AA	AA	AA	AA	AA	AA	AA	AA	AA	AA	AA	AA	AA	AA	AA	AA	AA	AA	AA	AA	AA	AA
AX-123682000	AGCP-155_1382	CC	CC	CC	TT	TC	CC	CC	TC	CC	TT	TT	CC	CC	CC	CC	CC	CC	TC	CC	CC	CC	CC	TT	CC	CC	TC	TC	CC	TC	CC	CC	CC	CC	TC	TT	TT	TT	TC	TT	CC	TC	TT	TT	CC	CC	TC	CC	TT
AX-123682028	CSCSP-6700_1758	AA	AA	AA	AA	AA	CC	CC	CC	CC	CC	CC	CC	AA	AC	AA	CC	CC	AC	CC	AA	CC	CC	AC	CC	CC	CC	CC	AA	AC	AA	CC	CC	CC	CC	CC	CC	CC	CC	CC	AC	CC	AA	CC	AC	CC	CC	AA	CC
AX-123682098	CSCSP-14608_1307	GG	GG	GG	GG	GG	GG	AG	AG	GG	AA	AA	AA	GG	GG	GG	GG	GG	AG	AA	GG	AA	GG	GG	GG	GG	AG	AG	GG	GG	GG	AG	GG	GG	GG	AG	AA	GG	GG	GG	GG	GG	GG	GG	GG	GG	GG	GG	GG
AX-123682120	CSCSP-5765_568	TT	TT	TT	TT	TT	TT	TT	TT	TT	TT	TT	TG	TG	TT	TT	TG	TG	TG	TT	TT	TT	TG	TT	TT	TT	TG	TT	TT	TG	TT	TG	TG	TT	TT	TG	TT	TG	TT	TT	TT	TT	TT	TG	TT	TT	TT	TT	TG
AX-123682142	SCP-6931_582	GG	GG	GG	GG	GG	AG	AG	AG	AA	GG	GG	GG	GG	GG	AA	GG	GG	GG	GG	GG	GG	GG	GG	GG	GG	GG	GG	GG	GG	GG	GG	GG	GG	GG	GG	GG	GG	GG	GG	AG	GG	GG	GG	GG	AG	GG	GG	GG
AX-123682298	CSCSP-1750_1163	GG	AG	AA	AA	AG	AG	AG	AA	AA	GG	GG	AA	AG	GG	GG	AA	GG	GG	GG	AA	GG	GG	AG	AA	AA	GG	AG	AG	AG	AA	AG	GG	GG	AA	AG	AA	AA	AA	GG	GG	AA	GG	AA	AG	GG	AA	AA	GG
AX-123682307	CSCSP-5611_1826	TT	TC	CC	CC	TT	TT	TT	TT	TT	TT	TT	TT	TT	TT	TT	TT	TT	TT	TT	TT	TT	TT	TT	TT	TT	TT	TT	TT	TT	TT	TT	TT	TT	TT	TT	TT	TT	TT	TT	TT	TT	TT	TT	TT	TT	TT	TT	TT
AX-123682308	CSCSP-5611_1355	TT	TC	CC	CC	TC	TC	TC	TC	CC	CC	CC	CC	TC	TT	TT	TT	TT	TT	TT	TT	CC	TT	TT	TT	TT	TT	TT	TT	TC	TT	TC	TT	TT	TT	TC	CC	TC	TT	TT	TT	CC	TT	TT	TT	TT	TT	CC	CC
AX-123682370	SCP-1842_1398	AA	GG	AG	AG	AA	AA	AA	AA	AA	AA	AA	AA	AA	AA	AA	AA	AA	GG	AA	AA	GG	AA	AG	AA	AA	AA	AA	AA	AA	AA	AA	AA	AA	AA	AA	AG	AA	AA	AA	AA	AA	GG	AA	AA	AA	AA	AA	AA
AX-123682716	CSCSP-11530_4836	GG	GG	GG	GG	GG	GG	GG	GG	GG	GG	GG	AA	AG	GG	GG	GG	GG	GG	GG	GG	GG	GG	GG	GG	GG	GG	GG	GG	GG	GG	GG	GG	GG	GG	GG	GG	GG	GG	GG	GG	GG	GG	GG	GG	GG	GG	GG	GG
AX-123682717	CSCSP-11530_8133	AA	GG	AG	AG	AG	AG	AG	AA	AA	AA	GG	GG	AG	AG	GG	AA	GG	GG	AG	GG	GG	AA	GG	AA	GG	GG	GG	GG	GG	AA	AG	GG	GG	GG	GG	GG	GG	AG	GG	GG	GG	GG	GG	AG	AG	GG	GG	GG
AX-123682910	CSCSP-13484_6930	TT	CC	CC	CC	CC	TC	TC	TC	TT	TT	CC	CC	CC	CC	CC	TT	CC	CC	CC	CC	CC	CC	CC	CC	TT	CC	CC	CC	CC	TC	TC	CC	CC	CC	CC	CC	CC	CC	CC	CC	CC	TT	CC	TT	CC	CC	CC	TT
AX-123682914	CSCSP-13484_2163	AA	GG	GG	GG	GG	AG	AG	AG	AA	AA	GG	GG	GG	GG	GG	AA	GG	GG	GG	GG	GG	GG	GG	GG	AA	GG	GG	GG	GG	AA	AG	GG	GG	GG	GG	GG	GG	GG	GG	GG	GG	AA	GG	AA	GG	GG	GG	AA
AX-123683053	CSCSP-14921_1569	GG	GG	TG	TT	TG	TG	TG	TG	GG	GG	GG	GG	GG	TG	TT	TT	GG	GG	TT	GG	TT	GG	TG	GG	GG	GG	GG	TG	GG	TT	GG	GG	TT	GG	TG	GG	GG	GG	GG	TG	TG	GG	GG	GG	GG	GG	TT	GG
AX-123683055	CSCSP-14921_3771	TT	CC	TT	TT	TT	TT	TT	TT	TT	TT	TT	TT	TC	TT	TT	TT	CC	TT	TT	CC	TT	TT	TT	TT	CC	TC	TC	TC	TC	TT	TT	TT	TT	CC	TC	TT	CC	TC	CC	TC	TC	TT	CC	TT	TC	TT	TT	TT
AX-123683056	CSCSP-14921_5171	GG	AA	AG	AA	AG	AG	AG	AG	GG	AA	AA	AA	AG	AG	AA	AA	AA	GG	AA	AA	AA	GG	AA	AA	AA	AA	AG	AA	AA	AA	AG	AA	AA	AA	AA	AA	AA	AG	AA	AA	AA	GG	AA	GG	AA	AA	AA	AA
AX-123683215	CSCSP-3727_999	TC	TT	TC	TT	TT	TC	CC	TC	CC	CC	CC	CC	TC	CC	TT	CC	CC	CC	TC	CC	TT	CC	TC	CC	CC	TC	CC	TC	CC	CC	CC	CC	CC	TT	TC	CC	TT	CC	CC	CC	CC	CC	CC	CC	CC	TC	TT	CC
AX-123683246	CSCSP-7119_2723	GG	GG	GG	AG	AG	AG	AA	AG	AA	AA	GG	AA	AG	GG	AA	GG	AA	GG	GG	GG	GG	GG	AG	GG	GG	AA	GG	GG	AA	GG	AG	AG	GG	AA	GG	AA	GG	AA	GG	AG	AA	AA	AG	AG	AA	GG	GG	GG
AX-123683250	CSCSP-4991_8602	AG	AA	AA	AA	AG	AG	GG	AG	GG	GG	GG	AA	AA	AG	AA	GG	AA	AA	AG	AA	GG	AA	AG	AA	AA	AG	AA	AA	AA	GG	AG	AG	AA	GG	AG	AA	GG	AA	AA	AA	GG	AA	AG	AA	AG	AA	AA	GG
AX-123683258	CSCSP-11613_427	TT	TT	TT	TT	TT	TT	TT	TT	TT	TT	TT	TT	TT	TT	TT	TT	TT	TT	TT	TT	TT	TT	TT	TT	TT	TT	TT	TT	TT	TT	TT	TT	TT	TT	TT	TT	TT	TT	TT	TT	TT	TT	TT	TT	TT	TT	TT	TT
AX-123683266	CSCSP-12003_548	AA	AA	AA	AA	AA	AG	GG	AG	GG	AA	AA	AA	AA	AA	AA	AA	AA	AA	AA	GG	AA	AA	AA	AA	AA	AG	AA	AA	AA	AA	GG	AG	AA	AA	AA	AA	AA	AA	AA	AA	AA	GG	AA	AA	AA	AA	AA	AA
AX-123683267	CSCSP-12003_2555	GG	GG	GG	GG	GG	AG	AA	AG	AA	GG	GG	GG	GG	GG	GG	GG	GG	GG	GG	AA	GG	GG	GG	GG	GG	AG	GG	GG	GG	GG	AA	AG	GG	GG	GG	GG	GG	GG	GG	GG	GG	AA	GG	GG	GG	GG	GG	GG
AX-123683269	CSCSP-12003_4203	GG	GG	GG	GG	GG	AG	AA	AG	AA	GG	GG	GG	GG	GG	GG	GG	GG	GG	GG	AA	GG	GG	GG	GG	GG	AG	GG	GG	GG	GG	AA	AG	GG	GG	GG	GG	GG	GG	GG	GG	GG	AA	GG	GG	GG	GG	GG	GG
AX-123683270	CSCSP-12003_4545	AA	AA	AA	AA	AA	AG	GG	AG	GG	AA	AA	AA	AA	AA	AA	AA	AA	AA	AA	GG	AA	AA	AA	AA	AA	AG	AA	AA	AA	AA	GG	AG	AA	AA	AA	AA	AA	AA	AA	AA	AA	GG	AA	AA	AA	AA	AA	AA
AX-123683271	CSCSP-12003_4649	TT	TT	TT	TT	TT	TC	CC	TC	CC	TT	TT	TT	TT	TT	TT	TT	TT	TT	TT	CC	TT	TT	TT	TT	TT	TC	TT	TT	TT	TT	CC	TC	TT	TT	TT	TT	TT	TT	TT	TT	TT	CC	TT	TT	TT	TT	TT	TT
AX-123683298	SCP-13240_148	GG	GG	GG	GG	GG	GG	GG	GG	GG	GG	GG	AA	AG	GG	GG	AA	AA	AA	GG	GG	GG	AA	GG	GG	GG	AG	GG	GG	AA	GG	AG	AG	GG	GG	AG	GG	AG	GG	GG	GG	GG	GG	AA	GG	GG	GG	GG	AA
AX-123683462	CSCSP-6878_1580	AA	AA	AA	AA	AA	AA	AA	AA	AA	AA	AA	AA	AA	AA	AA	AA	AA	AA	AA	AA	AA	AA	AA	AA	AA	AA	AA	AA	AA	AA	AA	AA	AA	AA	AA	AA	AA	AA	AA	AA	AA	AA	AA	AA	AA	AA	AA	AA
AX-123683464	CSCSP-6878_471	CC	CC	AC	CC	CC	AC	AC	CC	CC	CC	AC	CC	CC	CC	CC	CC	CC	CC	CC	CC	CC	CC	CC	CC	CC	AC	CC	CC	AC	CC	CC	CC	CC	CC	AC	CC	AC	AA	CC	CC	CC	CC	CC	CC	CC	CC	CC	CC
AX-123683468	CSCSP-6543_1466	CC	TT	TT	TC	TC	TC	CC	CC	CC	TT	CC	CC	CC	CC	CC	CC	TC	TC	CC	CC	CC	TT	TC	CC	CC	TT	TT	TC	TC	TT	TT	TC	TT	TT	TC	TT	TT	CC	TT	TC	TT	CC	TT	TC	TT	TT	CC	TT
AX-123683509	DRDRP-26_2660	TT	CC	TC	TC	TC	TT	TT	TT	TT	TT	TT	TT	TT	TT	TT	CC	TT	TC	TT	TT	TT	TT	TT	TT	TT	TC	TT	TT	TT	TT	TT	TC	TT	CC	TC	TT	TT	TT	TT	TT	TT	TT	TT	TT	TT	TT	CC	TT
AX-123683593	CSCSP-11361_3691	AA	AA	AA	AC	AA	AA	AA	AA	AA	AA	AA	AA	AC	AA	AA	AA	AA	AA	AA	AA	AA	AA	AA	AA	AA	AC	AC	AC	AA	AA	AA	CC	AA	AA	AA	AA	AA	AA	AA	AA	AA	AA	AA	AA	AC	AA	AA	AA
AX-123683710	CSCSP-12049_722	TG	GG	TT	TT	TT	TT	TT	TT	TT	TT	TT	TT	TT	TT	TT	TT	TT	TT	TT	TT	TT	TT	TT	TT	TT	TG	TG	TG	TT	TT	TT	GG	TG	TT	TT	TT	TT	TG	GG	TT	TT	TT	TT	TG	TG	TT	TT	TG
AX-123683711	CSCSP-12049_1298	AG	AA	GG	GG	GG	GG	GG	GG	GG	GG	GG	GG	GG	GG	GG	GG	AA	GG	GG	AA	GG	GG	GG	GG	GG	AG	AG	AA	GG	GG	AA	AA	AG	GG	AA	GG	AA	AG	AA	AA	AA	AA	AA	AG	AG	AA	GG	AA
AX-123683712	CSCSP-12049_2643	AC	CC	AA	AA	AA	AA	AA	AA	AA	AA	AA	AA	AA	AA	AA	AA	AA	AA	AA	AA	AA	AA	AA	AA	AA	AC	AC	AC	AA	AA	AA	CC	AC	AA	AA	AA	AA	AC	CC	AA	AA	AA	AA	AC	AC	AA	AA	AC
AX-123683713	CSCSP-12049_2905	AA	AA	AA	AA	AA	AA	AA	AA	AA	AA	AA	AA	AA	AA	AA	AA	CC	AA	AA	CC	AA	AA	AA	AA	AA	AA	AA	AC	AA	AA	CC	AA	AA	AA	CC	AA	CC	AA	AA	CC	CC	CC	CC	AA	AA	CC	AA	AC
AX-123683738	CSCSP-5336_359	AA	AA	AA	AA	AA	AA	AA	AA	AA	AA	AA	AA	AA	AA	AA	AA	AA	AA	AA	AA	AA	AA	AA	AA	AA	AA	AA	AA	AA	AA	AC	AA	AA	AA	AC	AA	CC	AA	AA	AC	AA	CC	AA	AC	AA	AA	AA	AA
AX-123683897	CSCSP-14841_2301	TT	TT	TT	TC	TT	TC	TC	CC	CC	TT	TT	TT	CC	TC	CC	CC	TT	TT	TT	TT	TT	CC	CC	TT	TT	TC	TC	TT	CC	CC	TC	TC	TT	CC	TC	TC	TT	TT	TT	TT	TC	TC	TT	TT	TT	CC	CC	TT
AX-123683952	CSCSP-13459_6013	GG	AA	AA	AA	AA	AG	AA	AG	AA	GG	AA	AA	AG	AA	GG	AA	AA	AA	AA	AA	AA	AA	AA	GG	AA	AA	AG	AA	AA	GG	AA	AA	AA	AA	AA	AA	AA	AA	AA	AG	AA	AA	AA	AA	AG	AA	AA	AA
AX-123683992	SCP-13896_587	TC	TT	TT	CC	TT	TC	TC	TC	CC	TT	TT	TT	TT	CC	TT	CC	TT	CC	TT	TT	CC	TT	TT	TT	TT	TT	TT	TT	TT	TT	TT	TT	CC	TT	TT	TT	TT	TT	CC	TT	TT	TT	TT	TC	TT	TT	CC	TT
AX-123683996	SCP-13896_8330	AG	AA	AA	GG	AA	AG	AG	AG	GG	AA	AA	AA	AA	GG	AA	GG	AA	GG	AA	AA	GG	AA	AA	AA	AG	AA	AA	AA	AA	AA	AA	AA	GG	AA	AA	AA	AA	AA	GG	AA	AA	AA	AA	AG	AA	AA	GG	AA
AX-123683997	SCP-13896_11101	TC	TT	TT	CC	TT	TC	TC	TC	CC	TT	TT	TT	TT	CC	TT	CC	TT	CC	TT	TT	CC	TT	TT	TT	TT	TT	TT	TT	TT	TT	TT	TT	CC	TT	TT	TT	TT	TT	CC	TT	TT	TT	TT	TC	TT	TT	CC	TT
AX-123683998	SCP-13896_14266	AG	GG	GG	AA	GG	AG	AG	AG	AA	GG	GG	GG	GG	AA	GG	AA	GG	AA	GG	GG	AA	GG	GG	GG	GG	GG	GG	GG	GG	GG	GG	GG	AA	GG	GG	GG	GG	GG	AA	GG	GG	GG	GG	AG	GG	GG	AA	GG
AX-123684002	CSCSP-12215_389	AG	AA	AA	GG	AA	AG	AG	AG	GG	AA	AA	AA	AA	GG	AA	GG	AA	GG	AA	AA	GG	AA	AA	AA	AG	AA	AA	AA	AA	AA	AA	AA	GG	AA	AA	AA	AA	AA	GG	AA	AA	AA	AA	AG	AA	AA	GG	AA
AX-123684003	CSCSP-12215_432	TC	TT	TT	CC	TT	TC	TC	TC	CC	TT	TT	TT	TT	CC	TT	CC	TT	CC	TT	TT	CC	TT	TT	TT	TT	TT	TT	TT	TT	TT	TT	TT	CC	TT	TT	TT	TT	TT	CC	TT	TT	TT	TT	TC	TT	TT	CC	TT
AX-123684074	CSCSP-14870_2293	AA	AA	AA	AA	AA	AA	AA	AA	AA	AA	AA	CC	AA	AA	AA	AA	AA	CC	AA	AA	AA	AA	AA	CC	AC	AA	AA	AC	AA	AA	AA	AA	AA	AA	AA	AA	AA	AA	AA	AA	AA	AA	AA	AA	AA	CC	AA	AA
AX-123684130	CSCSP-12604_95	GG	TT	TT	TG	GG	TT	TT	TT	TT	GG	TT	GG	TG	TT	TG	TT	GG	GG	TT	GG	GG	GG	TT	TT	TT	GG	TG	TT	TG	GG	GG	TG	TT	TT	TT	GG	GG	GG	TT	TG	TG	GG	GG	TG	TG	GG	GG	TT
AX-123684179	CSCSP-13584_2169	AA	AA	AA	AA	AA	AA	AA	AA	AA	AA	AA	AA	AA	AA	AA	AA	AA	AA	AA	AA	AA	AA	AA	AA	AA	AA	AA	AA	AA	AA	AA	AA	AA	AA	AA	AA	AA	AA	AA	AA	AA	AA	AA	AA	AA	AA	AA	AA
AX-123684180	CSCSP-13584_2123	GG	GG	GG	GG	GG	GG	GG	GG	GG	GG	GG	GG	GG	GG	GG	GG	GG	GG	GG	GG	GG	GG	GG	GG	GG	GG	GG	GG	GG	GG	GG	GG	GG	GG	GG	GG	GG	GG	GG	GG	GG	GG	GG	GG	GG	GG	GG	GG
AX-123684181	CSCSP-13584_1634	TT	TT	TT	TT	TT	TT	TT	TT	TT	TT	TT	TT	TT	TT	TT	TT	TT	TT	TT	TT	TT	TT	TT	TT	TT	TT	TT	TT	TT	TT	TT	TT	TT	TT	TT	TT	TT	TT	TT	TT	TT	TT	TT	TT	TT	TT	TT	TT
AX-123684183	CSCSP-13584_1544	GG	GG	GG	GG	GG	GG	GG	GG	GG	GG	GG	GG	GG	GG	GG	GG	GG	GG	GG	GG	GG	GG	GG	GG	GG	GG	GG	GG	GG	GG	GG	GG	GG	GG	GG	GG	GG	GG	GG	GG	GG	GG	GG	GG	GG	GG	GG	GG
AX-123684188	CSCSP-4462_5640	AA	GG	AG	AA	AA	AA	AA	AA	AA	AA	AA	AA	AA	AA	AA	AA	AA	AA	AG	AA	AA	AA	AA	AA	AA	AA	AA	AG	AA	AA	AA	AA	AA	AA	AA	AA	AA	AA	AA	AA	AG	AA	AA	AA	AA	AA	AA	AA
AX-123684240	SCP-14869_4199	TT	CC	CC	TT	CC	TT	TT	TT	TT	TT	CC	TT	TC	TT	TT	TT	TT	TT	TT	TT	CC	TT	TT	TT	TC	CC	TC	TC	TC	TT	TC	CC	TT	TT	CC	TT	TT	CC	CC	TC	TT	CC	TT	TT	TC	TT	TT	TT
AX-123684261	CSCSP-7418_882	TT	CC	CC	TC	CC	TT	TT	TT	TT	TT	CC	TT	TC	TT	TC	TT	TC	TT	TT	CC	TT	TT	TT	TT	TC	CC	TC	TC	TC	TT	TC	TC	TT	TT	TT	TT	TT	CC	CC	TC	TT	CC	TT	TC	TC	TT	CC	TT
AX-123684447	CSCSP-15077_1622	TT	TT	TC	TT	TT	TT	TT	TT	TT	TT	TT	TT	TT	TT	TT	TT	TT	TT	TC	TT	TT	TT	TT	TT	TT	TT	TC	TC	TT	TT	TT	TC	TT	TT	TT	TT	TT	TT	TT	TC	TT	TT	TT	TT	TT	TT	TT	TT
AX-123684470	SCP-10651_1178	CC	CC	CC	CC	CC	CC	CC	CC	CC	CC	AA	CC	CC	CC	CC	CC	CC	CC	CC	CC	CC	CC	CC	CC	CC	CC	CC	AC	CC	CC	AC	CC	CC	CC	CC	CC	CC	CC	CC	AC	CC	CC	CC	CC	CC	CC	CC	CC
AX-123684526	DRDRP-54_592	CC	CC	CC	CC	CC	CC	CC	CC	CC	CC	CC	CC	TC	CC	CC	CC	CC	CC	CC	CC	CC	CC	CC	CC	CC	CC	CC	TC	CC	CC	TC	CC	CC	CC	CC	CC	CC	CC	TC	TC	CC	CC	CC	CC	CC	CC	CC	CC
AX-123684594	CSCSP-10921_2119	AA	AA	AA	AA	AA	AA	AA	AA	AA	AA	AA	AA	AA	AA	AA	AA	AA	AA	AA	AA	AA	AA	AA	AA	AA	AA	AA	AA	AA	AA	AA	AA	AA	AA	AA	AA	AA	AA	AA	AA	AA	AA	AA	AA	AA	AA	AA	AA
AX-123684616	CSCSP-11432_190	GG	GG	GG	AG	GG	AA	AG	AA	AA	AA	AA	GG	GG	AA	AA	AA	AA	AA	AA	GG	GG	AA	AA	AA	AA	AA	AA	AG	AG	AA	AG	AA	AA	AA	AG	AA	AA	AA	AA	AA	AA	AA	AA	AA	AA	AA	AA	AA
AX-123684675	SCP-2314_1223	TT	TT	TT	TT	TT	TT	TT	TT	TT	TT	TT	TT	TT	TT	TT	TT	TT	TT	TT	TT	TT	TT	TT	TT	TT	TT	TT	TT	TT	TT	TT	TT	TT	TT	TT	TT	TT	TT	TT	TT	TT	TT	TT	TT	TT	TT	TT	TT
AX-123684676	SCP-2314_2098	CC	CC	CC	CC	CC	CC	CC	CC	CC	CC	CC	CC	CC	CC	CC	CC	CC	CC	CC	AA	CC	CC	CC	AC	CC	AC	CC	CC	CC	CC	CC	CC	CC	CC	CC	CC	CC	AC	CC	CC	CC	CC	CC	CC	CC	CC	CC	CC
AX-123684711	CSCSP-12362_1181	AA	AA	AA	AA	AA	CC	CC	AC	CC	AA	CC	AA	AA	AA	AA	AA	AA	AA	AA	AA	AA	AA	AC	AA	AA	AC	AA	AA	AC	AA	AA	AA	AA	AA	AC	AA	AC	AA	AA	AA	AA	AA	AA	AA	AC	AC	AA	AA
AX-123684838	CSCSP-14879_1370	CC	TT	TC	TT	TT	TT	TT	TT	TT	TT	TT	TT	TT	CC	TT	TT	TT	TT	TT	TT	CC	TT	TC	TT	CC	TT	TT	TC	CC	TT	TC	TT	TT	TT	TT	CC	TT	CC	TT	TT	TT	TT	TT	TT	TT	TT	TT	CC
AX-123684952	CSCSP-12849_270	AA	AA	AG	AA	AA	AA	AA	AA	AA	AA	GG	GG	AA	AA	AA	AA	GG	AA	AA	AA	GG	AA	AA	AA	AA	AA	AG	AA	AG	AA	AG	AA	AA	AA	AA	AA	AG	AG	AA	GG	GG	GG	AA	AA	AA	AA	AA	AA
AX-123684986	SCP-6875_698	TC	TC	TC	TC	TC	TC	TC	TC	TC	TC	TC	TC	TC	TC	TC	TC	CC	TC	TC	TC	TC	TT	TC	TC	TC	TC	TC	TC	TC	TC	TC	TC	TC	TC	TC	TC	TC	TC	TC	TC	TC	TC	TC	TC	TC	TC	TC	TC
AX-123684990	SCP-13690_454	AA	AA	AA	AA	AA	AA	AA	AA	AA	AA	AA	AA	AA	AA	AA	AA	AA	GG	AG	AA	AA	AA	AA	GG	AA	AA	AA	AA	AA	AA	AA	AA	AA	AA	AA	AA	AA	AA	AA	AA	AA	AA	AA	AA	AA	AA	AA	AA
AX-123685002	CSCSP-13253_1249	TT	CC	TT	TT	CC	CC	CC	CC	CC	CC	TT	CC	CC	TT	CC	CC	TT	CC	TC	TT	TT	TT	CC	CC	CC	TC	TC	TC	CC	CC	TT	CC	CC	TT	CC	TT	CC	TT	CC	TT	CC	TT	TT	CC	CC	TC	TT	CC
AX-123685015	CSCSP-7436_1046	CC	TT	TC	TC	CC	CC	CC	CC	CC	CC	TT	CC	CC	CC	CC	CC	TT	CC	CC	TT	TT	CC	CC	CC	TT	CC	TT	CC	TT	CC	TT	CC	CC	TT	TC	CC	CC	TT	TT	CC	TT	TT	CC	CC	CC	TC	TT	CC
AX-123685029	CSCSP-13431_134	CC	TT	CC	TC	CC	CC	CC	CC	CC	CC	TT	CC	CC	CC	CC	CC	TT	CC	CC	TT	TT	CC	TC	CC	TT	CC	TT	CC	TT	CC	TT	CC	CC	TT	TC	CC	CC	TT	TT	TC	CC	TT	CC	CC	CC	TC	TT	CC
AX-123685031	CSCSP-13431_3438	GG	AA	AG	GG	GG	AA	AA	AA	AA	AA	GG	AA	AG	GG	AA	AA	GG	AA	AG	GG	GG	AA	AG	AA	GG	AA	GG	AG	GG	AA	GG	AA	AA	GG	GG	AA	AG	GG	GG	GG	AA	GG	AA	AA	AA	AG	GG	AA
AX-123685032	CSCSP-13431_4646	TT	CC	TC	TT	TT	CC	CC	CC	CC	CC	TT	CC	TC	TT	CC	CC	TT	CC	TC	TT	TT	CC	TC	CC	TT	CC	TT	TC	TT	CC	TT	CC	CC	TT	TT	CC	TC	TT	TT	TT	CC	TT	CC	CC	CC	TC	TT	CC
AX-123685080	DRDRP-703_1613	TT	GG	TG	TT	TT	TT	TT	TT	TT	TT	TT	TT	TT	TT	TT	TT	TT	TT	TT	TT	TT	TT	TT	TT	TT	TT	TT	TT	TT	TT	TT	TT	TT	TT	TT	TT	TT	TT	TT	TT	GG	TT	TT	TT	TT	TT	TT	TT
AX-123685082	DRDRP-703_1054	CC	AC	CC	CC	CC	CC	CC	CC	CC	CC	CC	CC	CC	CC	CC	CC	CC	CC	CC	CC	CC	CC	CC	CC	CC	CC	CC	CC	CC	CC	CC	CC	CC	CC	CC	CC	CC	CC	CC	CC	CC	CC	CC	CC	CC	CC	CC	CC
AX-123685100	DRDRP-249_449	GG	TT	TG	GG	GG	GG	GG	GG	GG	GG	GG	GG	GG	GG	GG	GG	GG	GG	GG	GG	GG	GG	GG	GG	GG	GG	GG	GG	GG	GG	GG	GG	GG	GG	GG	GG	GG	GG	GG	GG	GG	GG	GG	GG	GG	GG	GG	GG
AX-123685125	DRDRP-599_3363	GG	TT	TT	TG	GG	GG	GG	GG	GG	GG	GG	GG	GG	GG	GG	GG	GG	GG	GG	GG	GG	GG	GG	GG	GG	GG	GG	GG	GG	GG	GG	GG	GG	GG	GG	GG	GG	GG	GG	GG	TT	GG	GG	GG	GG	GG	GG	GG
AX-123685128	CSCSP-15954_3567	GG	TT	TG	GG	GG	GG	GG	GG	GG	GG	GG	GG	GG	GG	GG	GG	GG	GG	GG	GG	GG	GG	GG	GG	GG	GG	GG	GG	GG	GG	GG	GG	GG	GG	GG	GG	GG	GG	GG	GG	GG	GG	GG	GG	GG	GG	GG	GG
AX-123685129	CSCSP-15954_1896	GG	GG	GG	AG	GG	GG	GG	AG	GG	GG	AA	GG	GG	GG	GG	GG	AA	GG	GG	AA	AA	GG	GG	GG	GG	AG	GG	GG	GG	GG	GG	GG	AA	GG	GG	GG	GG	GG	AA	GG	GG	AA	GG	GG	AA	AA	AA	GG
AX-123685173	CSCSP-4566_108	AG	AA	AG	AA	AA	AA	AA	AG	AA	AA	GG	GG	GG	GG	AA	AA	AA	GG	GG	AA	GG	GG	GG	GG	AG	AA	AA	AG	AG	AA	AA	AA	AA	AA	AA	GG	AA	AA	GG	GG	AA	GG	AA	AA	AA	AA	AA	GG
AX-123685197	CSCSP-3159_712	GG	AA	AG	GG	AA	AG	AG	GG	GG	GG	GG	GG	AG	AG	GG	AA	AA	AA	AG	AA	AA	GG	AG	AA	GG	GG	AA	AG	AA	AA	AG	AA	GG	AA	AA	AA	AA	AA	AA	AA	AA	AG	AA	GG	AA	AG	AA	AA
AX-123685213	CSCSP-13157_259	TT	CC	TT	TT	TT	TC	TC	TT	TT	TT	TT	TT	TC	TC	TT	TT	TT	TT	TC	TT	TT	TT	TT	TT	CC	TT	TT	TT	TC	TT	TT	TT	TT	TT	TT	TT	TT	TT	TT	TT	TT	TC	TT	TT	TT	CC	TT	TT
AX-123685222	CSCSP-5499_3384	CC	TT	CC	CC	CC	TC	TT	TC	TT	TT	CC	CC	CC	CC	CC	TT	CC	CC	CC	CC	CC	TT	TC	CC	TC	TC	CC	CC	CC	TT	CC	CC	CC	CC	CC	TT	CC	CC	CC	CC	CC	TC	TT	TC	TC	TC	CC	CC
AX-123685237	CSCSP-7114_4753	GG	GG	GG	GG	GG	GG	GG	GG	GG	AA	GG	AA	GG	GG	GG	GG	GG	AA	GG	GG	GG	AA	GG	GG	GG	GG	GG	GG	GG	GG	GG	GG	GG	GG	GG	GG	GG	GG	GG	AG	GG	AG	GG	AG	GG	AA	GG	GG
AX-123685238	CSCSP-7114_4212	TT	TT	TT	TT	TT	TT	TT	TT	TT	GG	TT	GG	TT	TT	TT	TT	TT	GG	TT	TT	TT	GG	TT	TT	TT	TT	TT	TT	TT	TT	TT	TT	TT	TT	TT	TT	TT	TT	TT	TG	TT	TG	TT	TG	TT	GG	TT	TT
AX-123685239	CSCSP-7114_144	GG	GG	GG	GG	GG	GG	GG	GG	GG	TT	GG	TT	GG	GG	GG	GG	GG	TT	GG	GG	GG	TT	GG	GG	GG	GG	GG	GG	GG	GG	GG	GG	GG	GG	GG	GG	GG	GG	GG	TG	GG	TG	GG	TG	GG	TT	GG	GG
AX-123685378	CSCSP-12591_157	GG	AG	GG	GG	GG	AG	AG	AG	AA	GG	AA	AA	GG	GG	AA	AA	GG	AA	GG	AA	AA	GG	AG	AA	AA	AA	AG	GG	AG	AA	GG	AA	AA	AA	GG	AA	AG	GG	GG	AA	AA	GG	AA	AA	AG	AG	AA	GG
AX-123685393	CSCSP-5754_3130	AA	AC	AA	AA	AA	AA	AA	AA	AA	AA	AA	AA	AA	AA	AA	CC	AA	AA	AA	AA	AA	AA	AA	AA	AA	AA	AC	AA	AA	AA	AA	AA	AA	AA	AA	CC	AA	AA	AA	AA	AA	AA	AA	AA	AA	AA	AA	AA
AX-123685404	CSCSP-4848_1525	TT	TT	TC	TT	TT	TC	TC	TC	TT	TT	CC	TT	TC	CC	TT	TT	TT	TT	TT	TT	CC	TT	TT	TT	TT	TC	TT	TC	TC	TT	TT	TT	TT	TT	CC	TT	CC	CC	TT	TC	CC	TT	CC	TT	TC	TC	TT	TT
AX-123685476	CSCSP-4152_1359	CC	CC	CC	CC	CC	CC	CC	CC	CC	CC	CC	CC	CC	CC	CC	CC	CC	CC	CC	TT	CC	CC	CC	CC	CC	CC	CC	CC	TC	TT	TC	CC	CC	CC	TC	CC	TC	CC	CC	CC	TC	CC	CC	TC	CC	CC	TT	CC
AX-123685477	CSCSP-4152_1955	AA	AA	AA	AA	AA	AA	AA	AA	AA	AA	AA	AA	AA	AA	AA	AA	AA	AA	AA	GG	AA	AA	AA	AA	AA	AA	AA	AA	AG	GG	AG	AA	AA	AA	AG	AA	AG	AA	AA	AA	AA	AA	AA	AG	AA	AA	GG	AA
AX-123685486	DRDRP-3_449	AA	AA	AA	AA	AA	CC	CC	AC	CC	CC	CC	AA	AA	AA	AA	AA	AA	AA	AC	AA	CC	CC	CC	AA	AA	CC	AA	AC	AC	CC	AC	CC	CC	AC	AA	CC	AC	AA	CC	AC	CC	CC	CC	AA	AC	AC	AA	AC
AX-123685487	DRDRP-3_280	AA	AA	AA	AA	AA	AA	AA	AA	AA	AA	AA	AA	AA	AA	AA	AA	AA	AA	AA	AA	AA	AA	AA	AA	AA	AG	AA	AG	AA	AA	AA	AA	AA	AA	AA	AA	AG	AA	GG	AG	AG	AA	AA	AA	AA	AA	AA	AA
AX-123685596	CSCSP-11862_844	AG	GG	AG	GG	GG	AG	GG	GG	GG	GG	AA	GG	AG	AA	GG	AA	AA	AA	AA	AA	GG	AA	AG	GG	AG	AA	AG	AA	AG	AA	GG	AA	GG	AA	GG	AG	AA	AA	AA	AG	AG	AA	GG	AG	AA	AA	AA	AA
AX-123685637	SCP-6359_1193	GG	GG	AG	GG	GG	GG	GG	GG	GG	GG	GG	GG	GG	GG	GG	GG	AA	GG	GG	GG	GG	GG	AG	GG	GG	GG	GG	AG	GG	AA	GG	GG	GG	GG	GG	GG	GG	GG	GG	GG	GG	AA	GG	GG	GG	GG	GG	GG
AX-123685664	CSCSP-12796_1412	TT	TT	TT	TC	TC	TC	TT	TT	TT	TT	CC	TT	TT	TT	TT	TT	CC	TT	TT	CC	TT	CC	TT	TT	CC	TC	TC	TC	TC	TT	TC	CC	TT	TT	TC	TT	TC	CC	CC	TT	TT	TC	CC	TT	TT	TT	CC	TT
AX-123685734	CSCSP-7338_4428	TT	TT	TT	TT	TT	TC	TC	TT	TT	CC	TT	TT	TT	TT	TT	TT	TT	TT	TT	TT	CC	TT	TC	TT	TT	TC	TC	TC	TC	TT	TT	TT	TT	TT	TC	CC	TC	TT	TT	TC	TT	TT	TT	TT	TT	TT	TT	TT
AX-123685763	CSCSP-11196_454	TT	TT	TT	TT	TT	GG	GG	TG	GG	TT	GG	TG	TT	TT	GG	GG	TT	TT	TT	TT	GG	GG	GG	GG	TT	TG	TT	TT	TG	TT	TT	TT	GG	TT	TT	TT	TT	TT	GG	TG	GG	GG	TT	TG	TG	GG	TT	TT
AX-123685767	SCP-11197_814	AA	AA	AA	AA	AA	AG	GG	AA	AA	AA	GG	AG	AA	AA	AA	GG	AA	AA	AA	AA	GG	AA	GG	GG	AA	AG	AA	AA	AG	AA	AA	AA	GG	AA	AA	AA	AA	AA	GG	AG	GG	GG	AA	AA	AG	GG	AA	AA
AX-123685771	SCP-11198_395	AA	AA	AA	AA	AA	AG	GG	AA	AA	AA	GG	AG	AA	AA	AA	GG	GG	AA	AA	AA	GG	AA	GG	GG	AA	AG	AG	AA	AG	AA	AA	AA	GG	AA	AG	GG	AG	GG	GG	GG	GG	GG	AA	AA	AG	GG	AA	AA
AX-123685886	CSCSP-11153_6887	AA	AA	AA	AA	AA	AG	AG	AA	GG	AA	AA	AA	AA	AA	AA	AA	GG	AA	AA	GG	GG	GG	AG	GG	AA	AA	AG	AA	AA	GG	AG	GG	AA	AA	AA	GG	AG	AA	AA	AG	AA	AG	AA	AA	AG	AA	GG	GG
AX-123685938	CSCSP-13582_1231	GG	GG	GG	GG	GG	AG	AG	GG	AA	GG	GG	GG	GG	GG	GG	GG	GG	GG	GG	GG	AA	GG	GG	GG	GG	GG	GG	GG	GG	GG	GG	GG	GG	GG	GG	GG	GG	GG	GG	GG	GG	GG	GG	GG	GG	GG	GG	GG
AX-123685964	CSCSP-13895_2087	TT	TT	TT	TT	TT	TT	TT	TT	TT	TT	CC	TC	TT	TT	TT	TT	CC	TT	TT	TT	TT	TT	TT	TT	TT	TC	TT	TT	TC	TT	TC	TT	TT	TT	TT	TT	TT	TT	CC	TT	TT	TC	TT	TT	TC	TT	TT	TT
AX-123685981	CSCSP-3776_6868	TT	TT	TT	TT	TT	TT	TT	TT	TT	TT	CC	TT	TT	TT	TT	TT	TT	TT	TT	CC	CC	TT	TT	TT	TT	TT	TC	TT	TC	TT	TC	TC	TT	TC	TC	CC	CC	TT	CC	TT	CC	TC	TT	TC	TT	TT	TT	CC
AX-123685987	SCP-13303_994	CC	CC	CC	CC	CC	CC	CC	CC	CC	CC	TT	CC	CC	CC	CC	CC	CC	CC	CC	TT	TT	CC	CC	CC	CC	CC	TC	CC	TC	CC	TC	TC	CC	TC	TC	TT	TT	CC	TT	CC	TT	TC	CC	TC	CC	CC	CC	TT
AX-123686012	SCP-6214_471	AA	GG	AA	AA	AG	AA	AA	AG	AA	GG	AA	AG	AA	AA	GG	GG	AA	GG	AA	AA	AA	AA	AA	AA	AA	AG	AA	AA	AA	AA	AA	AA	GG	AA	AA	AA	AA	AA	AA	AG	AA	AA	AA	AG	AG	AA	AA	AA
AX-123686168	SCP-7291_298	AA	AA	AC	AC	CC	AA	AA	AA	AA	AA	AA	AC	AC	AA	AA	AA	CC	AA	AA	CC	AA	CC	AA	AA	CC	CC	AC	AC	CC	AA	CC	CC	AA	AC	CC	CC	CC	CC	CC	CC	CC	AA	CC	AC	CC	CC	CC	AC
AX-123686367	CSCSP-13388_1445	TT	GG	TG	TG	TT	TT	TT	TG	TT	GG	GG	TG	TT	TG	TT	TT	TT	GG	TG	TT	GG	TT	TT	GG	TG	TT	TG	TG	TT	TT	TT	TT	TT	GG	TT	TT	TT	TT	TT	TG	TT	TG	TT	TT	GG	TT	TT	TG
AX-123686370	CSCSP-13388_187	GG	AA	AG	AG	GG	GG	GG	AG	GG	AA	AA	AG	GG	AG	GG	GG	GG	AA	AG	GG	AA	GG	GG	AA	GG	GG	AG	AG	GG	GG	GG	GG	GG	AA	GG	GG	GG	GG	GG	AG	GG	AG	GG	GG	AA	GG	GG	AG
AX-123686419	CSCSP-15851_2525	TT	TT	TG	TG	TT	GG	GG	GG	GG	GG	GG	GG	TT	TG	GG	GG	GG	GG	GG	GG	GG	GG	GG	GG	GG	GG	GG	GG	GG	GG	GG	GG	GG	GG	GG	GG	GG	GG	GG	GG	GG	GG	GG	GG	GG	GG	GG	GG
AX-123686527	CSCSP-11374_138	CC	TC	TT	TT	TT	TT	TC	TC	TT	TT	CC	TT	TT	TT	TT	TT	TT	CC	TT	TT	CC	TT	TT	TT	TT	TT	TT	CC	TT	TT	TT	TT	CC	TT	TC	TT	TT	TT	TT	TT	TT	TT	CC	TT	TT	TT	TT	TT
AX-123686535	CSCSP-11925_11707	GG	AG	AA	AA	AA	AA	AG	AG	AA	AA	GG	AA	AA	AA	GG	AA	AA	GG	AA	AA	GG	AA	AA	AA	AA	AA	AA	GG	AA	AA	AA	AA	GG	AA	AG	AA	AA	AA	AA	AA	AA	AA	GG	AA	AA	AA	AA	AA
AX-123686630	CSCSP-13845_2408	GG	GG	GG	GG	GG	GG	GG	GG	GG	GG	GG	GG	GG	GG	GG	GG	GG	GG	GG	GG	GG	GG	GG	GG	GG	GG	GG	GG	GG	GG	GG	GG	GG	GG	GG	GG	GG	GG	GG	GG	GG	GG	GG	GG	GG	GG	GG	GG
AX-123686631	CSCSP-13845_2454	CC	CC	CC	CC	CC	CC	CC	CC	CC	CC	CC	CC	CC	CC	CC	CC	CC	CC	CC	CC	CC	CC	CC	CC	CC	CC	CC	CC	CC	CC	CC	CC	CC	CC	CC	CC	CC	CC	CC	CC	CC	CC	CC	CC	CC	CC	CC	CC
AX-123686718	CSCSP-10309_386	AG	GG	AG	GG	AG	AG	AG	GG	GG	GG	GG	AA	GG	AA	GG	GG	GG	AG	GG	GG	GG	GG	GG	GG	GG	GG	GG	GG	GG	GG	GG	GG	GG	GG	GG	GG	GG	GG	GG	GG	GG	AA	GG	GG	GG	GG	GG	GG
AX-123686740	CSCSP-5480_1153	TG	TT	GG	TT	TG	TG	TG	TT	TT	GG	TT	GG	TG	GG	TT	TT	TT	TT	TT	TT	TT	TT	TT	TT	TT	TT	TT	TT	TT	TT	TT	TT	TT	TT	TT	TG	TT	TT	TT	TT	TT	TT	GG	TG	TT	TT	TT	TT
AX-123686748	CSCSP-11228_5939	CC	CC	CC	CC	CC	CC	CC	CC	CC	CC	CC	CC	CC	CC	CC	CC	CC	CC	CC	CC	CC	CC	CC	CC	CC	CC	CC	CC	CC	CC	CC	CC	CC	CC	CC	CC	CC	CC	CC	CC	CC	CC	CC	CC	CC	CC	CC	CC
AX-123686750	CSCSP-11228_502	TG	TT	GG	TT	TG	TG	TG	TT	TT	GG	TT	GG	TG	GG	TT	TT	TT	TG	TT	TT	TT	TT	TT	TT	TT	TT	TT	TT	TT	TT	TT	TT	TT	TT	TT	TG	TT	TT	TT	TT	TT	TT	GG	TG	TT	TT	TT	TT
AX-123686816	CSCSP-12715_1174	TT	TT	TT	TT	TT	TG	TT	TT	TT	GG	TT	GG	TT	TT	TT	GG	TT	GG	TG	TT	TT	GG	TG	GG	TT	TT	TT	TG	TT	GG	TT	TT	TG	TT	TT	TG	TT	TT	TT	TT	TT	TT	GG	TT	GG	TT	TT	GG
AX-123686817	CSCSP-12715_1807	TT	TT	TT	TT	TT	TG	TT	TT	TT	GG	TT	GG	TT	TT	TT	GG	TT	GG	TG	TT	TT	GG	TT	GG	TT	TT	TT	TG	TT	GG	TT	TT	TG	TT	TT	TG	TT	TT	TT	TT	TT	TT	GG	TT	GG	TT	TT	GG
AX-123686818	CSCSP-12716_3286	GG	GG	GG	GG	GG	GG	GG	GG	GG	GG	GG	GG	AG	GG	GG	GG	AG	GG	GG	GG	GG	GG	GG	GG	GG	GG	AG	AG	GG	GG	AG	AG	GG	GG	GG	GG	GG	GG	GG	GG	GG	AA	GG	GG	GG	GG	GG	GG
AX-123686821	SCP-5334_2976	TT	GG	GG	GG	TT	TT	TT	TT	TT	TT	TT	TT	GG	TG	TT	GG	GG	TT	GG	GG	TT	TT	TT	TT	GG	GG	GG	TG	GG	TT	GG	TG	TT	GG	TT	TG	GG	GG	GG	TG	GG	GG	TT	TT	TT	GG	GG	GG
AX-123686857	CSCSP-5776_47	GG	AA	AA	AG	AA	GG	GG	GG	GG	GG	GG	AA	AG	AA	GG	GG	GG	GG	GG	GG	GG	GG	GG	GG	GG	GG	GG	GG	GG	GG	GG	GG	GG	GG	GG	GG	GG	GG	GG	GG	GG	GG	GG	GG	GG	GG	GG	GG
AX-123686858	SCP-5775_152	GG	GG	GG	GG	GG	AG	AG	GG	GG	AA	GG	GG	AG	GG	AA	AA	AA	AG	GG	AA	GG	AA	AA	AG	GG	AG	AA	AA	AA	AA	AG	AG	AA	AA	AA	AA	AA	AA	AA	AG	AA	GG	AA	AG	AA	AA	AA	AG
AX-123686895	CSCSP-4218_4627	CC	TC	TT	TT	TT	CC	CC	CC	CC	CC	TT	CC	TC	CC	CC	CC	CC	TC	CC	CC	TT	CC	TT	CC	CC	CC	CC	CC	TC	CC	CC	CC	CC	CC	CC	CC	CC	CC	CC	TC	CC	CC	CC	CC	CC	CC	CC	TC
AX-123686921	CSCSP-15300_892	AA	AA	AA	AA	AA	AC	AC	AA	AA	AA	AA	AA	AA	AA	AA	CC	AA	AC	AA	AA	AA	AA	AA	AA	AC	AA	AA	AA	AA	AA	AA	AA	AA	AA	AA	AA	AA	AA	AA	AA	AA	AA	AA	AA	AA	AA	AA	AA
AX-123686965	CSCSP-9769_6324	AA	AA	AA	AA	AA	AA	AA	AA	AA	AA	AG	AA	AA	AA	AA	AA	AA	AA	AA	AA	AA	AA	AA	AA	AA	AA	AA	AA	AA	AA	AA	AA	AA	AA	AA	AA	AA	AA	AA	AA	AA	AA	AA	AA	AA	AA	AA	AA
AX-123687012	CSCSP-7131_4357	AA	AA	AA	AG	AA	AG	AG	AA	AA	AA	GG	AG	AA	AA	AA	AA	GG	GG	AA	AA	GG	GG	AG	AA	AA	AG	AG	AA	GG	AA	AG	AA	AA	AA	AG	GG	AA	AG	GG	AG	GG	AG	AA	AA	AA	AG	AA	AA
AX-123687080	CSCSP-4899_1249	TT	TC	TT	TT	TT	TC	TC	TT	TT	TT	TT	TC	TT	TT	TT	TT	TT	TT	TT	TT	TT	CC	TT	TT	TT	CC	TT	TC	CC	TT	TC	TT	TT	TT	TT	CC	CC	CC	CC	TT	CC	TC	TT	TT	TT	TT	TT	TT
AX-123687096	CSCSP-2174_5747	GG	AA	AA	AG	AG	AG	AG	AG	GG	AA	GG	AG	AA	AG	GG	GG	GG	GG	AG	GG	GG	AA	AG	GG	AA	GG	GG	AG	AG	GG	AG	AA	GG	GG	AA	AA	GG	AG	GG	GG	AA	AA	AA	AA	AG	AA	GG	GG
AX-123687107	CSCSP-12083_368	TT	TT	TT	TT	TT	TT	TT	TT	TT	CC	TT	TT	TC	TC	TT	TT	TT	TT	TC	TT	TT	TT	TT	CC	TT	TT	TT	TT	TT	TT	TT	TT	TT	CC	TT	TT	TT	TT	TT	TT	TT	TT	TT	TT	TC	TC	TT	TT
AX-123687117	AGCP-42_4559	CC	CC	CC	CC	CC	CC	CC	CC	CC	TT	CC	CC	TC	CC	CC	CC	CC	CC	TC	CC	CC	CC	TT	TT	CC	CC	CC	CC	CC	CC	CC	CC	CC	TT	CC	CC	CC	CC	CC	CC	CC	CC	CC	CC	TC	TT	CC	CC
AX-123687182	CSCSP-4336_898	CC	CC	CC	CC	TT	CC	CC	CC	CC	CC	CC	CC	CC	TC	CC	TT	CC	CC	TC	CC	CC	CC	CC	TT	CC	CC	CC	CC	CC	TT	CC	CC	CC	CC	CC	CC	CC	CC	CC	CC	CC	CC	CC	CC	CC	CC	CC	CC
AX-123687234	CSCSP-5303_1576	AA	AA	AA	AA	AA	AA	AA	AA	AA	CC	CC	CC	AC	AA	AA	AA	AA	CC	AC	AA	AA	AA	AA	AA	AA	AA	AA	AC	AA	AA	AA	AA	AA	AA	AA	AA	AA	AA	AA	AA	AC	AA	AA	AA	AA	AA	AA	AA
AX-123687236	CSCSP-5303_1421	AA	AA	AA	AA	AA	AA	AA	AA	AA	GG	GG	GG	AG	AA	AA	AA	AA	GG	AG	AA	AA	AA	AA	AA	AA	AA	AA	AG	AA	AA	AA	AA	AA	AA	AA	AA	AA	AA	AA	AA	AG	GG	AA	AA	AA	AA	AA	AA
AX-123687239	SCP-9920_942	TT	TT	TT	TT	TT	TT	TT	TT	TT	CC	CC	CC	TC	TT	TT	TT	TT	CC	TC	TT	TT	TT	TT	TT	TT	TT	TT	TC	TT	TT	TT	TT	TT	TT	TT	TT	TT	TT	TT	TT	TC	CC	TT	TT	TT	TT	TT	TT
AX-123687277	SCP-6639_1339	GG	AA	AA	AA	AA	AG	AG	GG	GG	GG	GG	GG	AG	AG	AA	GG	AA	AA	AG	AA	AA	GG	AG	GG	AA	AG	AG	AG	AA	GG	AG	AG	AG	AA	AA	AA	AA	AA	AA	AA	AA	GG	AA	AA	AA	AG	AA	AA
AX-123687297	SCP-12814_355	CC	AA	AC	CC	AA	AC	AC	AC	AA	CC	CC	CC	CC	AC	CC	CC	CC	AA	AC	CC	CC	CC	CC	CC	AA	CC	CC	AC	CC	CC	CC	AC	AC	CC	CC	CC	CC	AC	CC	AC	AC	CC	CC	AC	AC	AC	CC	CC
AX-123687386	CSCSP-7079_2150	CC	CC	CC	CC	CC	CC	CC	CC	CC	CC	AC	CC	CC	CC	CC	CC	CC	CC	CC	CC	CC	CC	CC	CC	CC	CC	CC	CC	CC	CC	AC	CC	CC	CC	CC	CC	CC	CC	CC	CC	CC	AC	CC	CC	CC	CC	AA	CC
AX-123687387	CSCSP-7079_772	CC	CC	CC	CC	CC	AC	AC	AC	AA	AA	CC	CC	CC	CC	CC	CC	CC	CC	CC	CC	CC	CC	CC	CC	CC	CC	CC	AC	CC	CC	CC	CC	CC	CC	CC	CC	CC	CC	CC	CC	CC	CC	CC	CC	CC	CC	CC	CC
AX-123687492	CSCSP-3837_2231	CC	AA	AA	AA	AC	AA	AA	AC	AA	AA	AA	AA	AC	AA	AA	AA	AA	AA	AC	AA	AA	CC	AA	AA	AA	AA	AA	AA	AA	AA	AA	AA	AA	AA	AA	AA	AC	AA	AA	AA	AA	AA	AA	AA	AA	AA	AA	AA
AX-123687654	DRDRP-641_1282	GG	GG	GG	GG	GG	TG	TG	TT	TT	TT	TT	GG	GG	GG	TT	TT	GG	TT	TT	TT	TT	GG	TT	GG	TT	GG	TG	TG	GG	GG	GG	GG	TT	GG	GG	GG	GG	TT	TT	TG	GG	GG	GG	TG	TG	GG	TT	GG
AX-123687677	CSCSP-13255_5228	CC	CC	CC	TC	CC	CC	CC	CC	CC	TT	CC	CC	CC	CC	TT	CC	CC	TT	CC	CC	CC	CC	CC	CC	CC	CC	TC	CC	CC	CC	CC	CC	CC	CC	CC	CC	CC	TT	CC	TC	CC	CC	CC	CC	TT	CC	TT	CC
AX-123687692	CSCSP-5448_1150	GG	GG	GG	GG	GG	GG	GG	GG	GG	GG	GG	GG	GG	GG	GG	GG	AA	GG	GG	GG	GG	GG	GG	GG	GG	GG	AG	AG	GG	GG	GG	GG	GG	GG	AA	GG	AA	GG	GG	GG	GG	GG	AG	GG	AA	GG	GG	GG
AX-123687771	CSCSP-15158_2506	CC	CC	TC	TC	CC	CC	CC	CC	CC	CC	CC	CC	CC	CC	CC	CC	CC	CC	CC	CC	CC	TT	CC	CC	CC	CC	CC	CC	CC	CC	CC	CC	CC	CC	TC	CC	CC	CC	CC	CC	CC	CC	CC	CC	CC	CC	CC	TT
AX-123687781	CSCSP-1837_565	AA	AA	AA	AA	AA	AA	AA	AA	AA	AA	AA	AA	AA	AA	AA	AA	AA	AA	AA	AA	AA	CC	AA	AA	AA	AA	AA	AA	AC	AA	AA	CC	AA	AA	AA	AA	AA	AA	CC	AA	AA	CC	AA	AC	AA	AA	AA	AA
AX-123687824	CSCSP-10424_2423	AA	AA	AA	AA	AA	AA	AA	AG	AA	GG	AA	AA	AA	AA	GG	AA	AA	AA	AA	AA	AA	AA	AA	AA	GG	AA	AA	AA	AG	AA	AA	AA	AA	AA	AA	AA	AA	AA	AA	AG	AA	AA	AA	AA	AA	AA	AA	AA
AX-123687825	CSCSP-10424_1055	AA	AA	AA	GG	AG	GG	GG	GG	GG	GG	GG	AG	AG	GG	GG	GG	GG	GG	AG	GG	GG	GG	AG	GG	GG	GG	GG	AG	GG	GG	GG	GG	GG	GG	GG	GG	GG	GG	GG	GG	GG	GG	GG	GG	GG	GG	GG	GG
AX-123687859	CSCSP-14811_539	AA	AA	AA	AG	AA	AG	AA	AG	AA	GG	AA	AG	AA	AA	GG	AA	GG	AA	AA	GG	AA	AA	AG	AA	GG	GG	AG	AG	GG	AA	AG	AA	AA	AA	AG	GG	AA	AG	GG	AG	GG	AA	GG	AG	AG	AG	GG	AA
AX-123687918	SCP-12291_48	TT	CC	CC	TC	CC	CC	CC	CC	CC	TT	TT	CC	TC	TT	TT	CC	CC	TT	TC	CC	TT	CC	TC	CC	CC	CC	CC	CC	CC	TT	CC	CC	CC	CC	CC	CC	CC	CC	TT	TC	CC	TT	CC	CC	CC	CC	TT	TC
AX-123687947	CSCSP-12890_427	AA	GG	AA	AA	GG	AG	GG	AG	AA	AA	GG	AG	AG	AA	AA	AA	GG	AA	AA	GG	GG	GG	AA	AA	AA	GG	AG	AG	AG	GG	GG	GG	GG	GG	GG	GG	GG	GG	AA	AG	AG	AA	GG	GG	GG	GG	AA	GG
AX-123687958	CSCSP-15339_1191	AA	AA	AA	AG	GG	GG	GG	GG	GG	GG	GG	AG	AG	AA	GG	GG	GG	AA	AG	GG	GG	GG	GG	GG	GG	GG	GG	AG	GG	GG	GG	GG	GG	GG	GG	GG	GG	GG	GG	GG	GG	GG	GG	GG	GG	GG	GG	GG
AX-123687963	CSCSP-5475_895	TT	TT	TT	TC	CC	CC	CC	TC	CC	CC	CC	TC	TC	TT	CC	CC	CC	TT	TC	CC	CC	TT	CC	CC	CC	CC	TC	TT	CC	CC	TC	CC	CC	CC	TC	CC	TT	TT	CC	CC	TC	CC	CC	CC	CC	TC	CC	CC
AX-123687994	CSCSP-14238_4301	GG	GG	GG	AG	GG	AG	GG	GG	GG	GG	AA	AG	AG	AA	GG	AA	GG	AA	GG	AA	AA	AA	AA	AA	GG	AA	AA	AG	AA	GG	AA	AA	AA	AA	AG	AA	AA	AA	GG	AG	AA	AA	AA	AG	AG	AG	AA	AA
AX-123688006	CSCSP-4097_691	CC	TC	TC	CC	TC	CC	CC	CC	CC	CC	CC	CC	CC	CC	CC	TT	CC	CC	CC	CC	CC	CC	CC	CC	CC	CC	CC	CC	CC	CC	CC	CC	CC	TT	CC	CC	CC	CC	CC	CC	CC	CC	CC	CC	CC	CC	CC	CC
AX-123688049	CSCSP-3939_689	GG	AG	AG	GG	AG	AG	AG	AG	GG	GG	GG	AG	GG	GG	GG	GG	GG	GG	GG	GG	GG	GG	GG	GG	GG	GG	GG	GG	GG	GG	GG	GG	GG	GG	GG	GG	GG	GG	GG	GG	GG	GG	GG	GG	GG	GG	GG	GG
AX-123688053	CSCSP-1787_1187	CC	CC	CC	CC	CC	CC	CC	CC	CC	CC	CC	CC	CC	CC	CC	CC	CC	CC	CC	CC	CC	CC	CC	CC	CC	CC	CC	CC	CC	CC	CC	CC	CC	CC	CC	CC	CC	CC	CC	CC	CC	CC	CC	CC	CC	CC	CC	CC
AX-123688149	CSCSP-11227_650	CC	CC	CC	AC	CC	CC	CC	CC	CC	CC	CC	CC	AC	CC	CC	CC	CC	CC	CC	AA	CC	CC	CC	CC	CC	CC	AC	CC	CC	CC	CC	CC	CC	CC	CC	CC	CC	CC	AA	CC	CC	CC	CC	CC	CC	CC	AA	CC
AX-123688150	CSCSP-4079_1520	TT	TT	TT	TT	TT	TT	TT	TC	TT	TT	TT	TT	TT	TT	CC	TT	TT	TC	TT	TT	CC	TT	TC	CC	CC	TT	TT	TT	TT	CC	TT	TT	TT	TT	TT	TT	TT	TT	TT	TT	TT	TT	TT	TT	TT	TT	TT	TT
AX-123688237	SCP-12480_210	TC	TT	TC	TT	TT	TC	TT	TC	TT	CC	TT	CC	TT	CC	CC	CC	TT	TC	TT	TT	CC	TT	CC	CC	CC	TT	TT	CC	TC	CC	TC	CC	CC	TT	TT	TC	TT	CC	TT	TT	TC	TT	TT	TT	TC	TT	TT	TT
AX-123688347	CSCSP-6117_78	AA	CC	CC	AA	CC	AC	AC	AA	AA	AA	CC	CC	CC	AA	AA	AA	CC	CC	CC	CC	AA	CC	AC	CC	CC	CC	CC	CC	CC	CC	AC	CC	AA	CC	CC	CC	CC	AC	CC	CC	CC	CC	CC	AC	CC	CC	AA	CC
AX-123688383	DRDRP-427_3026	TG	TG	TG	TG	TG	TG	TG	TG	TG	TG	TG	TG	TG	TT	TG	TG	GG	TG	GG	GG	TG	TG	TG	TG	TG	TG	TG	TG	TG	TG	TG	TG	TG	GG	TG	TG	GG	TG	TG	TG	TG	GG	GG	TG	TG	TG	GG	TG
AX-123688426	CSCSP-12789_1698	TC	TT	TC	TC	CC	TC	CC	CC	CC	CC	CC	CC	TC	CC	CC	CC	CC	TT	CC	CC	CC	CC	CC	CC	CC	CC	CC	TC	CC	CC	CC	TT	CC	CC	CC	CC	CC	CC	CC	TC	CC	TT	CC	TC	CC	CC	CC	CC
AX-123688470	SCP-12165_4512	CC	CC	TC	CC	CC	TC	CC	CC	CC	CC	TT	TT	CC	CC	TT	TT	CC	TT	TC	TT	TT	CC	TC	CC	CC	TC	TT	TC	CC	TT	TC	CC	CC	TT	TC	TT	TT	TT	CC	CC	TT	CC	TT	CC	TT	TT	TT	TT
AX-123688586	CSCSP-12193_1386	TT	TT	TT	TT	TT	TC	TC	TT	TT	CC	TT	TT	TT	TT	TT	TT	TT	TT	TT	CC	TT	CC	TT	TT	TT	TT	TC	TT	TC	TT	TC	CC	TT	TT	TT	CC	CC	TT	TT	TT	TC	TT	CC	TC	TT	TT	TT	CC
AX-123688588	CSCSP-7030_1649	TT	TT	TC	TC	TT	TC	TC	TT	TT	CC	TT	CC	TT	TT	CC	CC	CC	TT	TT	CC	CC	CC	TT	CC	TT	CC	TC	CC	CC	TT	TC	CC	TC	CC	CC	CC	CC	CC	CC	TC	CC	TC	CC	CC	TC	CC	TT	CC
AX-123688700	CSCSP-4306_886	TT	TT	TG	TG	TT	TT	TT	TT	TT	TT	TT	TT	TT	TT	TT	TT	TT	TT	TT	TT	TT	TT	TT	GG	TG	TT	TT	TT	TG	TT	TG	TT	TT	TG	TT	TT	TT	TT	TT	TG	TT	TT	TT	TT	TT	TT	GG	TT
AX-123688785	CSCSP-6795_2065	GG	AA	AG	GG	GG	AG	AG	AG	AA	GG	AA	GG	AG	GG	AG	AA	AA	GG	AA	AA	AA	AA	AA	GG	AA	GG	AG	AG	AG	AA	GG	GG	AG	GG	GG	AG	GG	AG	AA	AG	GG	GG	AA	AA	AA	AA	GG	AA
AX-123688786	CSCSP-6795_11753	AA	GG	AA	AA	AA	AG	AG	AG	GG	AA	GG	AA	AG	AA	GG	GG	GG	AA	GG	GG	GG	GG	AG	AA	AG	AA	AG	AG	AG	GG	AA	AA	AG	AA	AA	AG	AA	AG	AA	AG	AA	AA	GG	GG	AG	GG	AA	GG
AX-123688931	SCP-15279_2549	AA	AA	AG	AG	GG	AA	AA	AA	AA	AA	AA	AA	AA	AG	AA	AA	AA	AA	AA	AA	AA	GG	AA	GG	AA	AG	AG	GG	AA	AA	AG	AG	AA	AA	AA	AA	GG	AA	AA	AG	GG	AA	AA	AG	GG	AA	AA	GG
AX-123688935	SCP-15279_642	GG	GG	GG	AG	AA	GG	GG	GG	GG	GG	GG	GG	GG	AG	GG	GG	GG	GG	GG	GG	GG	AA	GG	AA	GG	AG	AG	AA	GG	GG	AG	AG	GG	GG	GG	GG	AA	GG	GG	AG	AA	GG	GG	AG	AA	GG	GG	AA
AX-123688936	SCP-15279_239	TT	TT	TT	TG	GG	TT	TT	TT	TT	TT	TT	TT	TT	TG	TT	TT	TT	TT	TT	TT	TT	GG	TT	GG	TT	TG	TG	GG	TT	TT	TG	TG	TT	TT	TT	TT	GG	TT	TT	TG	GG	TT	TT	TG	GG	TT	TT	GG
AX-123688963	CSCSP-11934_3136	AA	AA	AA	AA	AA	AA	AA	AA	AA	GG	AA	AA	AA	AA	AA	GG	GG	AA	AA	AA	AA	AA	AA	AA	GG	AA	AA	AA	AA	AA	AA	AG	AA	AA	AA	AA	AA	AA	AA	AA	AA	GG	AA	AA	AA	AA	AA	AA
AX-123689036	CSCSP-11200_2043	GG	TT	GG	GG	GG	GG	GG	GG	GG	GG	GG	GG	GG	GG	GG	GG	GG	TT	TT	GG	GG	GG	GG	GG	GG	GG	GG	GG	GG	GG	TG	GG	GG	GG	GG	GG	GG	GG	GG	TT	GG	GG	GG	GG	GG	GG	GG	GG
AX-123689068	SCP-14515_567	AA	GG	GG	AA	AA	AG	AG	AA	AA	GG	AA	GG	AG	AG	GG	AA	GG	GG	GG	AA	AA	GG	GG	GG	GG	AG	AG	AA	AA	GG	AG	AA	AG	GG	AA	AA	AA	GG	GG	AG	AA	AA	AA	AA	AG	GG	GG	GG
AX-123689165	SCP-7124_1627	CC	CC	CC	CC	CC	CC	CC	CC	CC	CC	CC	CC	CC	CC	CC	CC	CC	CC	CC	CC	CC	CC	CC	CC	CC	CC	CC	CC	CC	CC	CC	CC	CC	CC	CC	CC	CC	CC	CC	CC	CC	CC	CC	CC	CC	CC	CC	CC
AX-123689312	SCP-5770_2701	AA	AA	AG	GG	GG	AG	GG	AG	AA	AA	AA	AA	AG	AA	AA	AA	AA	GG	AA	AA	AA	AA	AA	AA	AA	AA	AA	AA	AA	AA	AA	GG	AA	AA	AA	AA	AA	AA	AA	AA	AA	AG	AA	AG	AA	AA	AA	AA
AX-123689384	SCP-5453_3269	AA	AA	GG	AG	GG	AA	AA	AA	AA	AA	AA	GG	AA	AG	AA	AA	AA	AA	AA	AA	AA	AA	AA	AA	AA	AA	AA	AA	AA	AA	AA	AA	AA	AA	AA	AA	AA	AA	AA	AA	AA	AA	AA	AA	AA	AA	AA	AA
AX-123689387	SCP-5453_6239	GG	GG	AA	AG	AA	GG	GG	GG	GG	GG	GG	AA	GG	AG	GG	GG	GG	GG	GG	GG	GG	GG	GG	GG	GG	GG	GG	GG	GG	GG	GG	GG	GG	GG	GG	GG	GG	GG	GG	GG	GG	GG	GG	GG	GG	GG	GG	GG
AX-123689388	SCP-5453_7979	AA	AA	GG	AG	GG	AA	AA	AA	AA	AA	AA	GG	AA	AG	AA	AA	AA	AA	AA	AA	AA	AA	AA	AA	AA	AA	AA	AA	AA	AA	AA	AA	AA	AA	AA	AA	AA	AA	AA	AA	AA	AA	AA	AA	AA	AA	AA	AA
AX-123689401	CSCSP-4205_3771	AA	AA	AA	AA	AA	AG	AA	AG	GG	AA	GG	AA	AA	AA	AA	AA	AA	AA	AA	AA	GG	AA	AA	AA	AA	AG	AA	AA	AA	AA	AG	GG	AA	AA	AA	AG	AA	AA	AA	AG	AA	GG	AA	AG	AA	AA	AA	AA
AX-123689405	DRDRP-791_1950	AC	CC	CC	CC	CC	CC	CC	AC	CC	CC	CC	CC	CC	CC	CC	CC	CC	CC	CC	CC	CC	CC	CC	CC	CC	CC	CC	AC	CC	CC	CC	CC	CC	CC	CC	CC	CC	AC	CC	CC	CC	CC	CC	CC	CC	CC	CC	CC
AX-123689440	CSCSP-15138_4017	CC	CC	CC	CC	CC	CC	TC	TC	CC	CC	CC	CC	CC	CC	CC	CC	CC	CC	CC	CC	CC	CC	TC	CC	CC	CC	CC	TC	CC	CC	CC	CC	CC	CC	CC	TC	CC	CC	CC	CC	CC	TT	CC	CC	TC	CC	CC	CC
AX-123689535	DRDRP-510_1255	TT	TT	TT	GG	TT	TG	TG	GG	GG	GG	GG	TT	GG	TG	GG	GG	GG	GG	TG	TT	GG	TT	TG	TT	GG	TG	TG	TG	GG	GG	GG	TT	GG	GG	GG	GG	GG	GG	TT	GG	GG	TT	GG	TG	TT	GG	GG	GG
AX-123689537	DRDRP-510_739	GG	GG	GG	AA	GG	AG	AG	AA	AA	AA	AA	GG	AA	AG	AA	AA	AA	AA	AG	GG	AA	GG	AG	GG	AA	AG	AG	AG	AA	AA	AA	GG	AA	AA	AA	AA	AA	AA	GG	AA	AA	AA	AA	AG	GG	AA	AA	AA
AX-123689623	CSCSP-15035_876	CC	CC	TC	TC	CC	CC	CC	CC	CC	CC	CC	CC	CC	TC	CC	CC	CC	CC	CC	CC	CC	TT	CC	CC	CC	CC	CC	CC	CC	CC	TC	CC	TC	CC	CC	CC	CC	CC	CC	CC	CC	TC	CC	CC	CC	CC	CC	CC
AX-123689738	CSCSP-4225_4078	CC	CC	CC	CC	CC	CC	CC	CC	CC	CC	CC	TC	TC	CC	TT	CC	TT	CC	CC	TT	CC	CC	TC	CC	CC	TC	CC	CC	TC	CC	TC	TC	CC	CC	TC	TT	TT	TT	CC	CC	TC	CC	TT	TC	TC	TT	CC	CC
AX-123689799	CSCSP-14089_10007	AA	AA	AA	AA	AA	AA	AA	AA	AA	AA	AA	AA	AA	AA	AA	AA	AA	AA	AA	AA	GG	AA	AG	AA	AA	AG	AA	AA	AG	AA	AG	AA	AA	AA	AG	AA	AA	AA	AA	AG	AA	AG	AA	AA	AA	AA	AA	AA
AX-123689800	CSCSP-14089_8379	AA	AA	AA	AA	AA	AA	AA	AA	AA	AA	AA	AA	AA	AA	AA	AA	AA	AA	AA	AA	GG	AA	AG	AA	AA	AG	AA	AA	AG	AA	AG	AA	AA	AA	AG	AA	AA	AA	AA	AG	AA	AG	AA	AA	AA	AA	AA	AA
AX-123689801	CSCSP-14089_8084	CC	CC	CC	CC	CC	CC	CC	CC	CC	CC	CC	CC	CC	CC	CC	CC	CC	CC	CC	CC	AA	CC	AC	CC	CC	AC	CC	CC	AC	CC	AC	CC	CC	CC	AC	CC	CC	CC	CC	AC	CC	AC	CC	CC	CC	CC	CC	CC
AX-123689807	CSCSP-15013_934	AA	CC	AA	AA	AC	AC	AC	AC	CC	AA	AA	CC	AA	AA	AA	AA	CC	AA	AA	AA	CC	AA	AC	AA	AC	AA	AA	AA	AA	AA	AC	AA	AC	AA	AA	AC	AA	AA	CC	AC	AA	AA	AA	AC	AA	AA	CC	AA
AX-123689847	CSCSP-14755_389	TT	TT	TC	TC	TT	TT	TT	CC	CC	CC	CC	TT	TT	TT	TT	CC	TT	CC	TC	CC	CC	TT	CC	CC	CC	TT	TC	TT	TC	TT	TT	TT	TT	TT	TT	TT	TT	TT	TT	TT	CC	TT	TT	TT	TC	TC	CC	TT
AX-123690032	SCP-14578_688	GG	AG	AA	AA	GG	AG	AA	AG	AA	AA	AA	AA	AG	AA	AA	AA	AA	GG	AA	GG	AA	GG	AG	AA	AG	AA	AA	AA	AG	AA	AA	AA	AA	AA	AA	AA	AA	AA	AA	AG	AA	AG	AA	AA	AA	AA	GG	AA
AX-123690089	CSCSP-4463_3844	TT	TG	TG	TG	TT	GG	GG	GG	GG	GG	TT	TT	TG	TT	TT	TT	GG	GG	TG	GG	GG	GG	TT	TT	TG	GG	TG	TG	GG	TT	GG	GG	TT	GG	GG	GG	GG	GG	TT	GG	GG	TT	GG	TG	GG	TG	GG	GG
AX-123690090	CSCSP-4463_3783	CC	CC	CC	CC	CC	CC	CC	CC	CC	CC	CC	CC	CC	CC	CC	CC	CC	CC	CC	CC	CC	CC	CC	CC	CC	TC	CC	TC	CC	CC	CC	CC	CC	CC	CC	CC	CC	CC	CC	CC	CC	CC	CC	CC	TC	CC	CC	CC
AX-123690160	SCP-12437_183	GG	AG	GG	AA	GG	AG	AA	AG	GG	GG	GG	AA	AA	AG	AA	AA	GG	AA	GG	AA	GG	AA	AG	AA	AA	AG	AG	GG	AA	AA	AG	GG	AA	AG	AA	AA	AA	AA	AA	AA	AA	AA	AA	AG	AG	AA	AA	AA
AX-123690161	SCP-12437_484	GG	AG	GG	AA	GG	AG	AA	AG	GG	GG	GG	AA	AA	AG	AA	AA	GG	AA	GG	AA	GG	AA	AG	AA	AA	AG	AG	GG	AA	AA	AG	GG	AA	AG	AA	AA	AA	AA	AA	AA	AA	AA	AA	AG	AG	AA	AA	AA
AX-123690284	CSCSP-6062_581	AA	AG	AA	AG	AA	AG	AA	GG	GG	AA	GG	GG	AG	AG	GG	GG	GG	GG	AG	GG	GG	GG	GG	GG	GG	GG	GG	AG	GG	GG	GG	GG	GG	GG	GG	GG	GG	GG	GG	GG	GG	GG	GG	GG	GG	GG	GG	GG
AX-123690287	CSCSP-14537_2205	AA	AA	AA	AA	AA	AA	AA	AG	AA	AA	AA	AA	AG	AA	AA	AA	GG	AA	AA	GG	AA	AA	AA	AA	AA	AA	AG	AA	AA	AA	AA	AA	AA	AA	AG	AA	GG	AG	AA	AA	AA	GG	AA	AA	AG	AA	AA	AA
AX-123690304	CSCSP-6670_7284	AA	AA	AA	AA	AA	AA	AA	AA	AA	AA	AA	AA	AC	AA	AA	AA	AA	AA	AA	AA	AA	AA	AA	AA	AA	AA	AA	AA	AA	AA	AA	AA	CC	AA	AA	AA	AA	AA	AA	AA	AA	AA	AA	AC	AA	AA	AA	AA
AX-123690305	CSCSP-11799_960	CC	CC	CC	CC	TT	TC	CC	TT	TT	CC	CC	TT	CC	TT	TT	TT	TT	TT	TC	TT	CC	CC	TT	TT	CC	CC	TT	TC	CC	TT	TT	TT	CC	TC	TC	TT	TT	TT	TT	TT	TC	CC	CC	CC	TC	TC	TT	CC
AX-123690313	SCP-13958_1578	AA	AA	AA	AG	AA	AG	AA	AG	GG	AA	AA	AA	AG	AA	GG	AA	AA	AA	AA	AA	AA	AA	AA	AA	AA	AA	AA	AA	AA	AA	AG	AA	AA	AA	AA	AA	AA	AA	AA	AA	AA	AA	AA	AG	AA	AA	GG	AA
AX-123690462	CSCSP-4589_3256	AA	AA	AA	AC	AA	AC	AA	AC	CC	AA	AA	AA	AA	AA	CC	AA	CC	AA	AA	AA	AA	AA	AC	AA	CC	CC	AA	AA	AA	AA	CC	CC	AA	AA	AA	AA	AA	AA	AA	AA	CC	AC	CC	AC	AC	AA	CC	AA
AX-123690465	CSCSP-4588_1223	AA	AA	AA	AG	AA	AG	AA	AG	GG	AA	AA	AA	AA	AA	GG	AA	GG	AA	AA	AA	AA	AA	AG	AA	GG	GG	AA	AA	AA	AA	GG	GG	AA	AA	AA	AA	AA	AA	AA	AA	GG	AG	GG	AG	AG	AA	GG	AA
AX-123690471	SCP-10609_1267	CC	TT	TT	TT	TT	TT	TT	TT	TT	TT	CC	TT	TT	TT	TT	CC	TT	CC	TT	TT	TT	TT	TC	TT	CC	TT	TC	TT	TC	TT	TT	TT	TT	TT	TT	TT	TT	TT	TT	TT	TT	TT	TT	TC	TC	TC	TT	CC
AX-123690479	CSCSP-9636_1264	GG	GG	AG	GG	AA	GG	GG	GG	GG	AA	AA	AA	AG	AA	GG	AA	GG	GG	AG	GG	GG	GG	GG	AA	AA	GG	AG	AG	AG	AA	AG	GG	AA	AG	GG	AG	GG	AG	AA	AG	AG	GG	AA	AG	GG	GG	GG	AA
AX-123690506	CSCSP-9846_2813	TT	TT	TG	TT	GG	TT	TT	TT	TT	GG	GG	GG	TG	TT	TT	GG	TT	GG	TG	TT	TT	GG	GG	GG	TT	TT	TT	TG	TG	GG	TT	TT	GG	TT	TT	GG	TT	TT	GG	TG	TG	TT	TT	GG	TG	TG	TT	TT
AX-123690511	CSCSP-1721_6208	GG	GG	GG	AG	GG	AG	GG	AA	AA	GG	AA	GG	GG	GG	AA	GG	AA	AA	GG	AA	AA	GG	GG	GG	GG	GG	GG	GG	AG	AA	GG	GG	GG	GG	AG	GG	AA	AG	GG	GG	AA	AG	AA	GG	GG	GG	AA	AA
AX-123690516	CSCSP-1721_2967	TT	TT	TT	TC	TT	TC	TT	CC	CC	TT	CC	TT	TT	TT	CC	TT	CC	CC	TT	CC	CC	TT	TT	TT	TT	TT	TT	TT	TC	CC	TT	TT	TT	TT	TC	TT	CC	TC	TT	TT	CC	TC	CC	TT	TT	TT	CC	CC
AX-123690525	SCP-1575_1155	CC	CC	CC	CC	CC	CC	CC	CC	CC	CC	CC	CC	CC	CC	CC	CC	CC	CC	CC	CC	CC	CC	CC	CC	CC	CC	CC	CC	CC	CC	CC	CC	CC	CC	CC	CC	CC	CC	CC	CC	CC	CC	CC	CC	CC	CC	CC	CC
AX-123690569	SCP-3510_307	GG	GG	AG	AA	GG	AG	GG	AG	AA	AA	GG	GG	GG	AA	AA	AA	AA	AA	GG	AA	AA	AA	AA	GG	AA	AA	AG	AG	AA	GG	AA	GG	AA	AG	GG	AG	AA	AA	AA	GG	AA	AG	AA	AA	AA	AA	AA	AA
AX-123690598	CSCSP-5709_3569	TT	TT	TC	TT	TT	TT	TT	TC	TT	TT	TT	TT	TC	CC	TT	TT	CC	TT	TT	CC	TT	TT	TT	TT	TT	TT	TC	TT	TC	TT	CC	TT	TT	TT	TT	TT	CC	CC	TT	TT	TT	TC	CC	TC	TT	TT	TT	TT
AX-123690618	CSCSP-3667_1340	CC	CC	CC	CC	CC	CC	CC	CC	CC	CC	CC	CC	CC	CC	CC	CC	CC	CC	CC	CC	CC	CC	CC	CC	CC	CC	CC	CC	CC	CC	CC	CC	CC	CC	CC	CC	CC	CC	CC	CC	CC	CC	CC	CC	CC	CC	CC	CC
AX-123690659	CSCSP-12575_491	AG	AG	AG	AA	AA	AA	AA	AA	AA	AA	AA	AA	AG	AA	AA	AA	AA	GG	AA	AA	AA	AA	AA	AA	AA	AA	AA	GG	AG	GG	AG	AA	GG	AA	AA	AA	AA	AA	AA	AG	AG	AA	AA	AG	AG	AA	GG	AA
AX-123690669	CSCSP-3551_602	AA	AA	AA	AA	AA	GG	GG	AG	GG	GG	AA	AA	AG	AA	AA	AA	AA	AA	AA	AA	AA	AA	AA	AA	AA	AA	AA	AA	AA	AA	AA	AA	AA	AA	AA	AA	AA	AA	AA	AA	AA	AA	AA	AA	AA	AA	AA	AA
AX-123690670	CSCSP-3551_2777	GG	GG	GG	GG	GG	AG	AG	AG	AA	AA	GG	GG	GG	GG	GG	GG	GG	GG	GG	GG	GG	GG	GG	GG	GG	GG	GG	GG	GG	GG	GG	GG	GG	GG	GG	GG	GG	GG	GG	GG	GG	GG	GG	GG	GG	GG	GG	GG
AX-123690753	SCP-13067_910	GG	GG	GG	AG	GG	GG	GG	AG	GG	GG	GG	AA	GG	GG	AA	AA	GG	AG	GG	GG	GG	AG	GG	GG	GG	GG	GG	GG	GG	GG	GG	GG	AA	GG	GG	GG	GG	GG	AA	AG	GG	GG	GG	GG	GG	AG	GG	GG
AX-123690908	CSCSP-14260_1928	GG	TT	TT	GG	TT	GG	GG	GG	GG	TT	TG	GG	TG	TT	TT	GG	GG	TG	TT	GG	TT	TG	GG	GG	TT	TG	GG	TG	TG	GG	GG	TT	GG	GG	GG	GG	TG	GG	GG	TG	GG	TT	TT	TT	GG	GG	GG	GG
AX-123691034	CSCSP-4330_1034	CC	CC	CC	CC	CC	TC	TC	TC	TT	CC	CC	CC	CC	CC	TT	CC	CC	TC	CC	CC	CC	CC	TC	TT	CC	TC	TC	TC	TC	CC	TT	CC	CC	TT	CC	CC	CC	CC	TT	CC	TT	CC	TT	TT	TC	TC	CC	CC
AX-123691216	CSCSP-13534_912	TC	TT	TT	TT	TT	TC	TC	TC	TT	TT	TT	CC	TT	TT	TT	CC	TT	TC	TC	TT	TT	TT	TT	TT	CC	TC	TT	TT	TT	TT	TT	TT	TT	TT	TT	CC	TC	TT	TT	TC	TT	TT	TT	TC	TT	TT	CC	CC
AX-123691256	CSCSP-7339_1317	TT	TT	TT	TT	TT	TG	TG	GG	GG	GG	TT	TT	TT	TG	TT	TT	TT	TT	TT	TT	TT	TT	TT	TT	GG	TG	TT	TT	TT	TT	TT	GG	TT	TT	TT	TT	TT	TT	TT	TT	TT	TT	TT	TT	TG	TT	TT	TT
AX-123691264	CSCSP-15187_1446	GG	GG	AG	AG	GG	GG	GG	AG	GG	GG	GG	AA	GG	GG	GG	GG	GG	GG	AG	GG	GG	AA	GG	AG	GG	GG	GG	AG	AG	GG	AG	AA	GG	GG	AG	AG	GG	GG	GG	AG	GG	GG	GG	AG	GG	GG	AA	GG
AX-123691417	CSCSP-5366_2719	TT	TT	TT	TT	TT	TT	TT	TT	TT	TT	TT	TT	TT	TT	TT	GG	TT	TT	TT	TT	TT	TT	TT	TT	TT	TT	TT	TT	TT	TT	TT	TT	TT	TT	TT	TT	TT	TT	TT	TT	TT	TT	TT	TT	TT	TT	TT	TT
AX-123691424	CSCSP-5899_1372	AA	AA	AA	AA	AA	AA	AA	AA	AA	AA	AA	AA	AA	AA	AA	GG	AA	AA	AA	AA	AA	AA	AA	AA	AA	AA	AA	AA	AA	AA	AA	AA	AA	AA	AA	AA	AA	AA	AA	AA	AA	AA	AA	AA	AA	AA	AA	AA
AX-123691425	CSCSP-5899_3301	AA	AA	AA	AA	AA	AA	AA	AA	AA	AA	AA	AA	AA	AA	AA	GG	AA	AA	AA	AA	AA	AA	AA	AA	AA	AA	AA	AA	AA	AA	AA	GG	AA	AA	AA	AA	AA	AA	AA	AA	AA	AA	AA	AA	AA	AA	AA	AA
AX-123691464	CSCSP-4338_2173	CC	CC	TC	CC	CC	TC	TT	CC	CC	CC	TT	TT	CC	CC	CC	CC	CC	CC	CC	CC	CC	CC	CC	CC	CC	CC	CC	CC	CC	CC	TC	TC	CC	TT	CC	CC	CC	CC	CC	CC	CC	TC	CC	TC	TC	CC	CC	CC
AX-123691466	CSCSP-4340_1409	CC	CC	TC	CC	CC	TC	TT	CC	CC	CC	TT	TT	CC	CC	CC	CC	CC	CC	CC	CC	CC	CC	CC	CC	CC	CC	CC	CC	CC	CC	TC	TC	CC	CC	CC	CC	CC	CC	CC	CC	CC	TT	CC	TC	TC	CC	CC	CC
AX-123691469	CSCSP-4339_3327	GG	GG	TG	GG	GG	TG	TT	GG	GG	GG	TT	TT	GG	GG	GG	GG	GG	GG	GG	GG	GG	GG	GG	GG	GG	GG	GG	GG	TG	GG	TG	TG	GG	GG	GG	GG	TG	GG	GG	TG	GG	TG	GG	TG	TG	GG	GG	GG
AX-123691470	CSCSP-4339_2008	TT	TT	TC	TT	TT	TC	CC	TT	TT	TT	CC	CC	TT	TT	TT	TT	TT	TT	TT	TT	TT	TT	TT	TT	TT	TT	TT	TT	TC	TT	TC	TC	TT	TT	TT	TT	TC	TT	TT	TC	TT	TC	TT	TC	TC	TT	TT	TT
AX-123691471	CSCSP-8792_877	TT	TT	TG	TT	TT	TG	GG	TT	TT	TT	GG	GG	TT	TT	TT	TT	TT	TT	TT	TT	TT	TT	TT	TT	TT	TT	TT	TT	TG	TT	TG	TG	TT	TT	TT	TT	TG	TT	TT	TG	TT	TG	TT	TG	TG	TT	TT	TT
AX-123691584	SCP-6777_2086	TT	TT	TT	TT	TT	TT	TT	TT	TT	TT	TT	TT	TT	TT	TT	TT	TT	CC	TT	CC	CC	TT	TT	TT	TT	TC	TT	TT	TC	TT	TC	TT	TT	TT	TT	TT	TT	TT	TT	TT	TT	TT	TT	TC	TT	TT	TT	CC
AX-123691670	CSCSP-14778_3210	CC	CC	TC	CC	CC	CC	CC	CC	CC	CC	CC	CC	CC	CC	TT	CC	TT	CC	CC	TT	CC	CC	CC	CC	CC	CC	CC	CC	TC	CC	CC	CC	CC	CC	CC	CC	CC	CC	CC	CC	CC	TC	CC	CC	CC	CC	CC	CC
AX-123691691	CSCSP-6392_1559	GG	GG	AG	GG	GG	GG	GG	GG	GG	GG	GG	GG	GG	GG	GG	GG	GG	GG	GG	GG	GG	GG	GG	GG	GG	GG	GG	GG	GG	GG	GG	AA	GG	GG	GG	GG	GG	GG	GG	GG	AA	GG	GG	GG	GG	GG	GG	GG
AX-123691692	CSCSP-6392_1860	AA	AA	AC	AA	AA	AA	AA	AA	AA	AA	AA	AA	AA	AA	AA	AA	AA	AA	AA	AA	AA	AA	AA	AA	AA	AA	AA	AA	AA	AA	AA	CC	AA	AA	AA	AA	AA	AA	AA	AA	CC	AA	AA	AA	AA	AA	AA	AA
AX-123691730	CSCSP-13132_1093	CC	CC	CC	CC	CC	TC	TC	TC	TT	CC	CC	CC	CC	CC	CC	CC	CC	CC	TC	CC	CC	CC	CC	CC	CC	CC	CC	CC	CC	CC	CC	CC	CC	CC	CC	CC	CC	CC	CC	CC	CC	CC	CC	CC	CC	CC	CC	CC
AX-123691925	CSCSP-14655_4224	TC	TT	TT	TC	TT	TT	TT	TT	TT	CC	TT	TT	TT	TT	CC	TT	CC	TC	TT	CC	CC	TC	CC	TT	TT	TC	TT	TC	TC	TT	CC	TT	TC	CC	TT	CC	TT	CC	CC	CC	CC	TT	TT	TC	TC	TT	CC	CC
AX-123691946	CSCSP-4214_1477	TT	CC	TC	TT	TT	TT	TT	TT	TT	TT	TT	TT	CC	TT	TT	TT	TT	TT	TC	TT	TT	TT	TT	TT	TT	TT	CC	TT	TT	TT	TT	TT	TT	TT	TC	TT	CC	TT	TT	TT	TT	TT	CC	TT	TC	TC	TT	TT
AX-123692035	SCP-11693_484	GG	GG	AG	GG	GG	AA	AA	AA	AA	AA	AA	AA	GG	GG	AA	GG	GG	GG	AG	GG	GG	AA	AG	GG	GG	AG	AA	AA	AG	AA	AA	AA	AG	AA	AA	GG	AA	GG	AA	AA	GG	AA	AA	AG	AA	AA	GG	AA
AX-123692112	SCP-4883_841	TT	TT	TT	TG	TT	TT	TT	TT	TT	TT	TT	TT	TT	TT	TT	TT	TT	TT	TT	GG	TT	GG	TT	TT	GG	TT	TT	TT	TG	TT	TT	TT	TT	GG	TT	TT	TT	GG	TT	TT	TT	TT	TT	TT	TT	TT	GG	TT
AX-123692157	CSCSP-5513_391	AA	AA	AA	AA	AA	AA	AA	AA	AA	CC	AA	AA	AC	AA	AA	AA	AA	AA	AA	AA	AA	AA	AA	AA	AA	AA	AA	AA	AA	AA	AA	AA	AA	AA	AA	AA	AA	AA	AA	AC	AA	AA	AA	AA	AA	AA	AA	AA
AX-123692190	CSCSP-5939_3887	AG	AA	AG	AG	AA	AG	AA	AA	AA	AA	AA	GG	AA	GG	GG	GG	GG	AG	AG	GG	AA	GG	AG	GG	AG	AA	AG	GG	AG	GG	AG	GG	GG	AA	GG	GG	GG	GG	AA	AG	GG	AA	AA	GG	AG	AG	GG	AA
AX-123692252	SCP-309_159	TT	TT	CC	TT	TT	TC	TT	TT	TT	CC	TT	CC	CC	CC	CC	CC	CC	TT	TT	TT	TT	TT	CC	TT	TT	CC	TC	TC	TC	CC	TT	TT	CC	CC	TC	TT	TT	CC	TT	TC	TT	TC	CC	CC	CC	TC	TT	CC
AX-123692284	SCP-13290_2360	AG	AA	AG	AG	GG	AG	AA	AA	AA	AA	GG	GG	AA	GG	GG	GG	GG	AG	AG	GG	AA	GG	AG	GG	GG	AG	AG	AG	GG	GG	AG	GG	GG	AA	AG	GG	GG	GG	GG	GG	AA	AG	GG	GG	GG	GG	GG	GG
AX-123692285	SCP-13290_2317	AG	AA	AG	AG	GG	AG	AA	AA	AA	AA	GG	GG	AA	GG	GG	GG	GG	AG	AG	GG	AA	GG	AG	GG	GG	AG	AG	AG	GG	GG	AG	GG	GG	AA	AG	GG	GG	GG	GG	GG	AA	AG	GG	GG	GG	GG	GG	GG
AX-123692286	SCP-14018_5820	TG	GG	TG	TG	TT	TG	GG	GG	GG	GG	TT	TT	GG	TT	TT	TT	TT	TG	TG	TT	GG	TT	TG	TT	TT	TG	TG	TG	TT	TT	TG	TT	TT	GG	TG	TT	TT	TT	TT	TT	GG	TG	TT	TT	TT	TT	TT	TT
AX-123692287	SCP-14018_1892	AG	GG	AG	GG	AA	AG	GG	GG	GG	GG	AA	AA	GG	AA	AA	AA	AA	AG	AG	AA	GG	AA	AG	AA	AA	AG	AG	AG	AA	AA	AG	AA	AA	GG	AG	AA	AA	AA	AA	AA	GG	AG	AA	AA	AA	AA	AA	AA
AX-123692289	SCP-11446_3889	CC	CC	CC	CC	CC	TC	TC	CC	CC	CC	CC	TC	TC	CC	CC	CC	CC	CC	CC	CC	CC	CC	CC	CC	CC	CC	CC	CC	CC	CC	CC	CC	CC	CC	CC	CC	CC	CC	CC	CC	CC	CC	CC	CC	CC	CC	CC	CC
AX-123692346	CSCSP-12723_1897	CC	CC	TC	TC	CC	TT	TT	TT	TT	CC	TT	TT	CC	TT	TT	TT	TT	TT	TT	TT	TT	TT	TT	TT	TT	TT	TT	TT	TC	TT	TT	TT	TT	TT	TT	TT	TT	TT	TT	TT	TT	TC	TT	TT	TT	TT	TT	TT
AX-123692352	CSCSP-5341_550	CC	CC	TC	CC	CC	TT	TT	TT	TT	CC	TT	TT	CC	TT	TT	TT	TT	TT	TT	TT	TT	TT	TT	TT	TT	TT	TT	TT	TC	TT	TT	TT	TT	TT	TT	TT	TT	TT	TT	TT	TT	TC	TT	TT	TT	TT	TT	TT
AX-123692353	CSCSP-5341_1203	GG	GG	AG	AG	GG	AA	AA	AA	AA	GG	AA	AA	GG	AA	AA	AA	AA	AA	AA	AA	AA	AA	AA	AA	AA	AA	AA	AA	AG	AA	AA	AA	AA	AA	AA	AA	AA	AA	AA	AA	AA	AG	AA	AA	AA	AA	AA	AA
AX-123692357	CSCSP-5342_625	CC	CC	TC	TC	CC	TT	TT	TT	TT	CC	TT	TT	CC	TT	TT	TT	TT	TT	TT	TT	TT	TT	TT	TT	TT	TT	TT	TT	TC	TT	TT	TT	TT	TT	TT	TT	TT	TT	TT	TT	TT	TC	TT	TT	TT	TT	TT	TT
AX-123692358	CSCSP-5342_1484	AA	AA	AC	AC	AA	CC	CC	CC	CC	AA	CC	CC	AA	CC	CC	CC	CC	CC	CC	CC	CC	CC	CC	CC	CC	CC	CC	CC	AC	CC	CC	CC	CC	CC	CC	CC	CC	CC	CC	CC	CC	AC	CC	CC	CC	CC	CC	CC
AX-123692359	CSCSP-5342_1815	AA	AA	AG	AG	AA	GG	GG	GG	GG	AA	GG	GG	AA	GG	GG	GG	GG	GG	GG	GG	GG	GG	GG	GG	GG	GG	GG	GG	AG	GG	GG	GG	GG	GG	GG	GG	GG	GG	GG	GG	GG	AG	GG	GG	GG	GG	GG	GG
AX-123692362	CSCSP-5342_2529	GG	GG	AG	AG	GG	AA	AA	AA	AA	GG	AA	AA	GG	AA	AA	AA	AA	AA	AA	AA	AA	AA	AA	AA	AA	AA	AA	AA	AG	AA	AA	AA	AA	AA	AA	AA	AA	AA	AA	AA	AA	AG	AA	AA	AA	AA	AA	AA
AX-123692448	CSCSP-6439_1530	TT	TT	TT	TT	CC	TC	TC	TT	TT	TT	CC	TT	CC	TC	TT	CC	TT	TT	TT	TT	CC	CC	TT	TT	CC	TC	TT	TC	TT	CC	TT	TT	CC	TT	TC	TT	TT	TT	TT	TT	TC	TT	TT	TC	CC	TT	TT	CC
AX-123692461	SCP-12539_475	GG	GG	GG	GG	GG	GG	GG	GG	GG	TT	GG	GG	TG	TG	GG	GG	GG	GG	GG	GG	GG	GG	TG	GG	GG	TG	GG	TG	GG	GG	GG	TT	TT	GG	GG	GG	GG	GG	GG	GG	GG	GG	GG	TT	GG	GG	GG	GG
AX-123692494	SCP-12625_877	CC	TT	TT	TT	TT	TT	TT	TT	TT	TT	TT	TT	TT	TT	TT	TT	TT	TT	TT	CC	TT	TT	TC	TT	TC	TT	TC	TT	TT	TT	TT	TT	TT	TT	TT	CC	TT	TT	TT	TT	TT	TT	TT	TT	TT	TT	TT	TT
AX-123692511	CSCSP-5594_402	CC	CC	CC	CC	CC	AC	AC	CC	CC	CC	CC	CC	AC	AC	CC	AA	CC	CC	CC	CC	AA	CC	CC	CC	AA	AC	CC	CC	CC	AA	CC	CC	CC	CC	CC	CC	CC	CC	CC	CC	CC	CC	CC	AC	CC	CC	CC	CC
AX-123692540	SCP-5378_4794	CC	CC	CC	CC	CC	AA	AA	AC	AA	AA	CC	CC	AC	AC	AA	AA	CC	CC	CC	CC	AA	CC	AC	AA	AA	CC	AC	AC	CC	AA	AC	CC	AA	AA	AC	CC	CC	AA	CC	AA	CC	CC	AA	AC	AC	CC	AA	CC
AX-123692644	CSCSP-12121_6400	CC	CC	CC	AA	CC	CC	CC	CC	CC	CC	CC	CC	AA	CC	CC	CC	AA	CC	CC	AA	CC	CC	CC	CC	CC	AC	AC	CC	AA	CC	AC	AA	CC	CC	CC	CC	CC	CC	CC	CC	CC	CC	AA	AC	CC	CC	CC	CC
AX-123692647	CSCSP-12121_1732	AA	AA	AA	AG	AA	AA	AA	AA	AA	AA	AA	AA	GG	AA	AA	AA	GG	AA	AA	GG	AA	AA	AA	AA	AA	AG	AG	AA	GG	AA	AG	GG	AA	AA	AA	AA	AA	AA	AA	AA	AA	AA	GG	AG	AA	AA	AA	AA
AX-123692741	AGCP-75_514	AA	AA	GG	AA	AA	AA	AG	AA	AA	GG	AA	AA	AG	AG	AA	AA	AA	AA	GG	AA	AA	AA	AA	GG	AA	AA	AA	AG	AG	GG	AG	GG	GG	AA	AA	AA	AA	GG	AA	AG	GG	AA	AA	AG	AG	GG	AA	AG
AX-123692824	CSCSP-4529_823	AA	AA	AA	AA	AA	CC	AC	CC	CC	AA	CC	AA	AA	AA	AA	CC	AA	AA	CC	AA	CC	AA	AA	AA	AA	AC	AA	AA	AA	AA	AA	AC	AA	AA	AA	AA	AA	AA	AA	AA	AA	AA	AA	AA	AA	AA	AA	AA
AX-123692925	SCP-12457_333	TT	TT	TT	TT	TT	TC	TC	TT	TT	TT	CC	TT	TT	TT	TT	TT	TT	TT	TT	CC	TT	TT	TT	TC	TT	TC	TC	TC	TC	TT	TC	CC	TT	CC	TT	TT	TT	TC	TT	TC	TT	CC	TT	CC	TC	TT	TT	TT
AX-123693071	SCP-13877_3198	TT	TT	TC	TT	TT	TC	TC	TT	TT	CC	TT	CC	TC	TC	TT	TT	CC	TT	TC	TT	TT	TT	CC	TT	TC	TC	TT	TC	TT	CC	TT	TT	CC	CC	TC	TC	TT	CC	TT	TC	TT	TT	TT	TC	CC	TC	TT	TT
AX-123693073	SCP-13877_3572	CC	CC	TC	CC	CC	TC	TC	CC	CC	TT	CC	TT	TC	TC	CC	CC	TT	CC	TC	CC	CC	CC	TT	CC	TC	TC	CC	TC	CC	TT	CC	CC	TT	TT	TC	TC	CC	TT	CC	TC	CC	CC	CC	TC	TT	TC	CC	CC
AX-123693097	CSCSP-6210_3216	AA	AA	AA	AA	AA	AA	AA	AA	AA	AA	AA	AA	AG	AA	AA	AA	AA	AA	AA	AA	GG	AA	AA	GG	GG	AG	AA	AA	AA	AA	AG	AA	GG	AA	AA	AG	AA	AA	AA	AG	AA	AG	AA	AG	AA	AA	AA	AA
AX-123693101	SCP-6137_587	GG	AA	AG	AG	AA	AA	AA	AA	AA	AA	AA	AA	GG	AA	AA	AA	GG	AA	AA	GG	AA	GG	AA	AA	AA	AG	AA	AA	AA	AA	AG	AA	GG	GG	AG	AG	AG	GG	GG	AA	AA	GG	AA	AA	AG	AG	AA	GG
AX-123693264	CSCSP-10964_1064	CC	CC	CC	CC	CC	CC	CC	CC	CC	CC	CC	CC	CC	CC	CC	CC	CC	CC	CC	CC	CC	CC	CC	CC	CC	CC	CC	CC	CC	CC	CC	CC	CC	CC	CC	CC	CC	CC	CC	CC	CC	CC	CC	CC	CC	CC	CC	CC
AX-123693795	SCP-9643_186	AA	AA	AA	AA	AA	AG	AG	GG	GG	GG	GG	AA	AG	AG	AA	AA	AA	AA	AG	AA	GG	AA	GG	GG	GG	AG	AG	AG	AA	GG	AA	GG	GG	GG	AA	AG	AA	AA	AA	AG	GG	GG	AA	GG	AG	AG	AA	AA
AX-123693962	CSCSP-6431_1883	GG	GG	GG	AG	GG	GG	GG	GG	GG	GG	AA	GG	GG	GG	GG	AA	GG	GG	GG	AA	GG	GG	AG	GG	GG	AG	GG	GG	GG	GG	AG	GG	GG	GG	AG	AA	AA	GG	GG	GG	GG	GG	GG	GG	AG	GG	AA	GG
AX-123693973	CSCSP-13106_711	AA	CC	AC	AA	AC	CC	AC	CC	CC	CC	CC	CC	AC	AA	AA	CC	CC	AC	AA	CC	AA	AC	AC	CC	AA	CC	AC	CC	AC	CC	CC	AA	AC	CC	CC	CC	CC	CC	CC	AA	CC	AA	CC	AC	AC	CC	CC	CC
AX-123694117	CSCSP-6041_3216	AA	CC	CC	AA	AA	AC	AC	CC	CC	AA	AA	AA	AA	AC	CC	AA	AA	CC	AC	AA	AA	AA	AA	AA	AA	AA	AA	AA	AA	AA	AA	AA	AA	AA	AC	AA	AA	AA	AA	AA	AC	CC	AA	AA	AA	CC	CC	AA
AX-123694133	CSCSP-11620_2059	AA	AA	CC	AA	AA	AA	AA	AC	AA	AA	AA	AA	AA	AC	AA	AA	AA	AA	AC	AA	AA	AA	AA	AA	AA	AA	AA	AA	AA	AA	AA	AA	AA	AA	AA	AA	AA	AA	AA	AA	AA	AA	AA	AA	AA	AA	AA	AA
AX-123694245	CSCSP-3658_1415	GG	AA	GG	GG	GG	GG	GG	GG	GG	GG	GG	GG	GG	GG	GG	AA	GG	GG	AA	GG	AA	GG	AG	GG	GG	AG	AG	GG	GG	GG	GG	GG	AG	AA	AA	GG	GG	AA	GG	AG	AG	GG	GG	AA	AA	GG	GG	AG
AX-123694246	CSCSP-3658_921	CC	TT	CC	CC	CC	CC	CC	CC	CC	CC	CC	CC	CC	CC	CC	TT	CC	CC	TT	CC	TT	CC	TC	CC	CC	TC	TC	CC	CC	CC	CC	CC	TC	TT	TT	CC	CC	TT	CC	TC	TC	CC	CC	TT	TT	CC	CC	TC
AX-123694324	CSCSP-11186_338	TT	CC	TC	TC	CC	TC	TC	CC	CC	CC	TT	TT	CC	TT	TT	CC	CC	TT	TC	CC	TT	CC	TT	TT	TT	CC	TC	TC	TC	TT	CC	CC	TT	TT	CC	CC	TC	CC	CC	CC	TT	TC	CC	TC	TC	TC	TT	TT
AX-123694337	DRDRP-773_656	AA	AA	AA	AA	AA	AC	AC	AA	AA	AA	AA	CC	AA	AA	AA	AA	AA	AA	AA	AA	AA	AA	AA	AA	AA	AA	AA	AA	AA	AA	AA	AA	AA	AA	AA	AA	AA	AA	AA	AA	AA	AA	AA	AA	AC	AC	AA	AA
AX-123694350	SCP-5540_2392	AA	AA	AA	AA	AA	AC	AC	AA	AA	CC	AA	CC	AA	AA	AA	AA	CC	AA	AA	CC	CC	AA	AA	CC	CC	AA	AA	AC	AA	AA	AC	AA	AA	AA	AA	AA	AA	AA	CC	AA	AA	AC	AA	AA	AC	AC	AA	AA
AX-123694497	SCP-13260_340	GG	GG	GG	GG	GG	GG	AA	AG	GG	GG	AA	AA	AG	GG	GG	AA	GG	GG	GG	GG	AA	GG	GG	AA	AA	GG	GG	GG	GG	AA	GG	GG	GG	GG	GG	GG	GG	GG	GG	GG	GG	AA	GG	AG	GG	GG	GG	GG
AX-123694508	CSCSP-1997_564	AA	AG	AG	GG	GG	AA	AA	AG	AA	GG	GG	AA	AG	GG	GG	AA	AA	AA	AG	GG	GG	GG	AA	GG	AG	GG	AG	AG	GG	GG	AG	GG	AG	AA	GG	GG	GG	AA	GG	AG	AA	GG	AA	AG	AG	GG	AA	GG
AX-123694533	SCP-12393_4164	TG	TG	TG	GG	GG	TG	GG	TG	TT	TT	TT	GG	GG	GG	GG	GG	GG	GG	GG	GG	TT	TT	TG	TT	GG	GG	TG	GG	GG	TT	GG	TT	GG	GG	GG	GG	GG	GG	TT	GG	TT	TT	TT	TG	GG	GG	GG	GG
AX-123694536	SCP-12393_167	TC	TC	TC	CC	CC	TC	CC	TC	TT	TT	TT	CC	CC	CC	CC	CC	CC	CC	CC	CC	TT	TT	TC	TT	CC	CC	TC	CC	CC	TT	CC	TT	CC	CC	CC	CC	CC	CC	TT	CC	TT	TT	TT	TC	CC	CC	CC	CC
AX-123694651	CSCSP-4055_171	AA	AA	AA	AA	AA	AG	AG	AA	AA	AA	GG	AA	AA	AA	AA	AA	GG	AA	AA	GG	AA	AA	AG	AA	AA	AA	AG	AA	AA	AA	AA	AG	AA	AA	AA	GG	AG	AG	AA	AA	AA	AA	GG	AG	AA	AA	AA	AA
AX-123694683	SCP-5347_971	TT	TT	TT	TT	TT	TC	TC	TT	TT	TT	TT	CC	TC	TT	TT	TT	TT	CC	TT	TT	CC	TT	TC	CC	CC	TC	TT	TT	TT	TT	TT	TT	TT	TT	TT	TT	TT	CC	CC	TT	TC	TT	TT	TC	TC	CC	TT	TT
AX-123694684	SCP-5347_889	TT	TT	TT	TT	TT	TC	TC	TT	TT	TT	TT	CC	TC	TT	TT	TT	TT	CC	TT	TT	CC	TT	TC	CC	CC	TC	TT	TT	TT	TT	TT	TT	TT	TT	TT	TT	TT	CC	CC	TT	TC	TT	TT	TC	TC	CC	TT	TT
AX-123694936	CSCSP-4124_2010	AA	AA	AA	AA	AA	AA	AA	AA	AA	GG	AA	AA	AA	AA	AA	AA	GG	AA	AA	AA	AA	GG	AA	AA	AA	GG	AG	AA	AG	GG	AA	AA	AG	GG	GG	AG	AG	GG	GG	AA	AG	AA	AA	AA	AG	GG	AA	GG
AX-123695026	CSCSP-1895_51	TT	TT	TT	TT	TT	TT	TT	TT	TT	TT	TT	TT	TT	TT	TT	TT	TT	TT	TT	TT	TT	TT	TT	TT	TT	TT	TT	TT	TT	TT	TT	TT	TT	TT	TT	TT	TT	TT	TT	TT	TT	TT	TT	TT	TT	TT	TT	TT
AX-123695028	CSCSP-1895_1796	AA	AA	AA	AA	AA	AA	AA	AA	AA	AA	AA	AA	AA	AA	AA	AA	AA	AA	AA	AA	AA	AA	AA	AA	AA	AA	AA	AA	AA	AA	AA	AA	AA	AA	AA	AA	AA	AA	AA	AA	AA	AA	AA	AA	AA	AA	AA	AA
AX-123695141	CSCSP-4356_3315	AA	AA	AA	AA	AA	AA	AA	AA	AA	AA	AA	AA	AA	AA	AA	AA	AA	AA	AA	AA	GG	AA	AA	AA	AA	AA	AA	AA	AA	AA	AG	AA	AA	AA	AA	AA	AA	AA	AA	AA	AA	GG	AA	AA	AA	AA	AA	AA
AX-123695143	CSCSP-7000_4771	GG	GG	GG	GG	GG	GG	GG	GG	GG	GG	GG	GG	GG	GG	GG	GG	GG	GG	GG	GG	TT	GG	GG	GG	GG	GG	GG	GG	GG	GG	TG	GG	GG	GG	GG	GG	GG	GG	GG	GG	GG	TT	GG	GG	GG	GG	GG	GG
AX-123695280	CSCSP-15098_1552	AA	AA	AC	AC	CC	AC	CC	AA	AA	CC	AA	AA	AC	AA	CC	AA	AA	AA	CC	AA	AA	CC	AA	AC	AC	AC	AC	CC	AA	AA	AC	CC	CC	CC	CC	CC	CC	CC	CC	AA	CC	AC	CC	AC	AC	AC	AA	CC
AX-123695311	SCP-7433_2133	CC	CC	TC	TT	TT	TC	TT	CC	CC	CC	TT	CC	TC	CC	TT	CC	TT	CC	CC	TT	CC	TT	CC	TC	TC	TC	TC	CC	TC	CC	TC	CC	CC	TT	TT	TT	TT	TT	TT	CC	TT	CC	TT	CC	TC	TC	TT	TT
AX-123695315	CSCSP-7134_4435	CC	CC	CC	CC	CC	CC	CC	CC	CC	TT	CC	CC	CC	CC	CC	CC	CC	CC	TT	CC	CC	CC	CC	CC	CC	TC	CC	TT	CC	TT	CC	TT	TT	CC	CC	CC	CC	CC	CC	CC	CC	TC	CC	TC	CC	CC	CC	CC
AX-123695336	SCP-12991_448	CC	CC	TC	TT	TT	TC	TC	CC	CC	CC	CC	CC	CC	CC	CC	CC	TT	TT	CC	TT	CC	TT	CC	TC	CC	TC	CC	CC	TT	CC	TC	CC	CC	CC	TT	TT	TT	CC	TT	CC	TT	CC	TT	CC	TC	CC	TT	CC
AX-123695351	CSCSP-10428_5264	CC	AA	AA	AC	AC	AC	AC	CC	CC	CC	CC	CC	CC	AC	CC	CC	CC	CC	AC	AA	CC	CC	CC	CC	CC	CC	CC	CC	CC	CC	AA	AA	CC	CC	AC	CC	AC	CC	AA	AC	CC	AC	CC	CC	AC	CC	AA	CC
AX-123695418	SCP-14486_2100	GG	AG	GG	GG	GG	AA	AA	AA	AA	AA	GG	AA	GG	GG	GG	AA	AA	GG	GG	AA	GG	AG	AA	AA	AA	AG	GG	AG	AG	AA	AG	GG	AA	GG	AG	GG	AA	GG	AA	GG	GG	GG	GG	AA	AA	AG	AA	GG
AX-123695419	SCP-14486_1968	GG	TG	GG	GG	GG	TT	TT	TT	TT	TT	GG	TT	GG	GG	GG	TT	TT	GG	GG	TT	GG	TG	TT	TT	TT	TG	GG	TG	TG	TT	TG	GG	TT	GG	TG	GG	TT	GG	TT	GG	GG	GG	GG	TT	TT	TG	TT	GG
AX-123695489	CSCSP-13105_3264	TT	TT	TT	TT	TT	TT	TT	TT	TT	CC	TT	TT	TC	TT	CC	CC	CC	TT	TT	TT	TT	TC	TT	TT	TT	TT	TC	TT	TT	TT	TT	CC	TT	CC	TC	TC	TT	TT	TT	TT	CC	TT	TT	TT	TT	TC	TT	TT
AX-123695548	SCP-13569_269	GG	AG	AG	GG	GG	AG	AA	AA	AA	GG	GG	AA	GG	GG	GG	AA	AA	GG	GG	GG	AG	AA	AG	AA	AA	GG	AG	AG	AG	AA	AG	GG	GG	GG	AG	AG	AA	GG	AA	GG	GG	GG	GG	AA	AA	AG	GG	GG
AX-123695560	DRDRP-45_3945	AA	AG	AA	AG	GG	AA	AG	AA	AA	GG	AA	AA	GG	GG	GG	GG	GG	GG	GG	GG	GG	GG	GG	AA	AA	GG	GG	GG	AG	GG	GG	GG	GG	GG	GG	GG	GG	GG	GG	GG	GG	GG	GG	GG	GG	AG	GG	AA
AX-123695566	DRDRP-45_1854	TT	TC	TT	TC	CC	TT	TC	TT	TT	CC	TT	TT	CC	CC	CC	CC	CC	CC	CC	CC	CC	CC	CC	TT	TT	CC	CC	CC	TC	CC	CC	CC	CC	CC	CC	CC	CC	CC	CC	CC	CC	CC	CC	CC	CC	TC	CC	TT
AX-123695624	CSCSP-11560_1078	AA	GG	GG	AG	GG	AG	AG	AG	AA	GG	GG	GG	GG	GG	AA	GG	GG	GG	GG	GG	GG	AA	GG	GG	GG	GG	GG	AG	GG	GG	AG	GG	GG	GG	GG	GG	GG	GG	GG	AG	GG	GG	GG	GG	GG	GG	AA	AA
AX-123695639	CSCSP-12280_1861	CC	TT	TT	CC	TT	CC	CC	TC	CC	TT	TT	CC	TC	TC	CC	CC	TT	TT	CC	CC	CC	CC	TT	TT	CC	CC	CC	CC	TC	CC	CC	CC	CC	TT	CC	CC	CC	TT	TT	CC	TT	TT	CC	CC	CC	CC	CC	CC
AX-123695668	DRDRP-839_3703	GG	GG	GG	GG	GG	AA	AA	AG	AA	AA	GG	AA	GG	GG	GG	AA	GG	GG	AA	AA	AA	AA	AA	AA	AG	AA	AA	AG	AG	AA	AG	AA	GG	GG	AA	AA	AA	GG	AA	AG	AA	AA	AA	AG	AG	AG	AA	AA
AX-123695670	DRDRP-839_5752	TT	TT	TT	TT	TT	GG	GG	TG	GG	GG	TT	GG	TT	TT	TT	GG	TT	TT	GG	GG	GG	GG	GG	GG	GG	GG	GG	TG	TG	GG	TG	GG	TT	TT	GG	GG	GG	TT	GG	TG	GG	GG	GG	TG	TG	TG	GG	GG
AX-123695672	DRDRP-839_5903	GG	GG	GG	GG	GG	TT	TT	TG	TT	TT	GG	TT	GG	GG	GG	TT	GG	GG	TT	TT	TT	TT	TT	TT	TG	TT	TT	TG	TG	TT	TG	TT	GG	GG	TT	TT	TT	GG	TT	TG	TT	TT	TT	TG	TG	TG	TT	TT
AX-123695719	SCP-6483_789	GG	AG	AA	AA	AA	AA	AA	AG	AA	AA	AA	AA	AA	AA	AA	AA	AA	AA	AA	AA	AA	AA	AA	AA	AA	AA	AA	AG	AA	AA	AA	AA	AA	AA	AA	AA	AA	AA	AA	AA	AA	AA	AA	AA	AA	AA	AA	AA
AX-123695819	CSCSP-13339_146	TT	TT	TT	TT	TT	TG	TG	TT	TT	TT	TT	TT	TT	TT	TT	TT	TT	TT	TT	TT	TT	TT	TT	TT	TT	TT	TT	TT	TT	TT	TT	TT	TT	TT	TT	TT	TT	TT	TT	TT	TT	TT	TT	TT	TT	TT	TT	TT
AX-123695855	DRDRP-378_78	AA	AA	AA	AA	AA	AA	CC	AA	AA	CC	CC	AA	AA	AA	AA	AA	AA	AA	AA	AA	CC	CC	CC	AA	AC	CC	AC	AC	AA	AA	AA	AA	AA	CC	AA	AA	AA	AA	CC	AC	CC	AC	AA	AC	AA	CC	AA	CC
AX-123695867	CSCSP-6778_2910	GG	AA	AG	GG	GG	GG	GG	GG	GG	GG	GG	GG	GG	GG	GG	GG	GG	GG	GG	GG	GG	GG	AG	GG	GG	GG	GG	GG	GG	GG	GG	GG	GG	GG	GG	GG	GG	GG	GG	GG	GG	GG	GG	GG	GG	GG	GG	GG
AX-123695868	CSCSP-6778_3980	TC	TT	TC	TT	CC	TC	TT	TT	TT	TT	TT	CC	TC	CC	TT	TT	TT	TT	TC	TT	TT	TT	TT	TT	TT	TT	TT	TC	TT	TT	TT	CC	TT	TT	TT	TT	TT	TT	TT	TT	CC	TC	TT	TT	TT	TT	TT	TT
AX-123696051	CSCSP-12880_4409	TT	TT	TT	TT	TT	TT	TT	TT	TT	TT	TT	TT	TT	TT	TT	TT	TT	TT	TT	TT	TT	TT	TT	TT	TT	TT	TT	TT	TT	TT	TT	TT	TT	TT	TT	TT	TT	TT	TT	TT	TT	TT	TT	TT	TT	TT	TT	TT
AX-123696053	CSCSP-12879_728	AA	AA	AA	AA	AA	AG	GG	GG	GG	AA	AA	AA	AA	AA	AA	AA	AA	AA	AG	AA	AA	AA	AA	AA	AA	AG	AA	AA	AA	AA	AA	AA	AA	AA	AA	AA	AA	AA	AA	AA	AA	AA	AA	AA	AA	AA	AA	AA
AX-123696055	CSCSP-5464_4434	CC	CC	CC	CC	CC	TC	TT	TT	TT	CC	CC	CC	CC	CC	CC	CC	CC	TC	TC	CC	CC	CC	CC	CC	CC	TC	CC	CC	TC	CC	CC	CC	CC	CC	CC	CC	CC	CC	CC	CC	CC	CC	CC	CC	CC	CC	CC	CC
AX-123696057	CSCSP-5464_3272	GG	GG	GG	GG	GG	AG	AA	AA	AA	GG	GG	GG	GG	GG	GG	GG	GG	AG	AG	GG	GG	GG	GG	GG	GG	AG	GG	GG	AG	GG	GG	GG	GG	GG	GG	GG	GG	GG	GG	GG	GG	GG	GG	GG	GG	GG	GG	GG
AX-123696058	CSCSP-5464_122	TT	TT	TT	TT	TT	TC	CC	CC	CC	TT	TT	TT	TT	TT	TT	TT	TT	TC	TC	TT	TT	TT	TT	TT	TT	TC	TT	TT	TC	TT	TT	TT	TT	TT	TT	TT	TT	TT	TT	TT	TT	TT	TT	TT	TT	TT	TT	TT
AX-123696107	SCP-4758_935	CC	CC	TC	CC	TC	CC	CC	CC	CC	TT	TT	TT	CC	CC	CC	CC	CC	TT	CC	CC	TT	TT	TC	TT	CC	CC	CC	CC	CC	CC	CC	CC	CC	TC	TC	CC	CC	CC	TT	TC	CC	TC	CC	CC	TC	CC	CC	TC
AX-123696110	CSCSP-6716_2823	TT	CC	TC	CC	TC	CC	CC	CC	CC	TT	TT	TT	TC	CC	CC	CC	CC	CC	CC	CC	TT	TT	TC	TT	CC	CC	CC	CC	TC	TT	CC	TT	CC	TC	TT	CC	TC	CC	TT	TC	CC	TT	CC	CC	TC	TT	CC	TT
AX-123696227	CSCSP-11847_541	AA	GG	AA	AA	AA	AA	AA	AA	AA	AA	AA	AA	AA	AG	AA	AA	GG	GG	AA	GG	AA	AA	AG	AG	AG	GG	AG	AA	AA	AA	AG	AA	AA	AA	AG	GG	AG	GG	GG	AA	GG	AA	GG	AA	AA	AG	AA	GG
AX-123696323	CSCSP-6729_1437	AA	CC	AC	AA	CC	CC	CC	AC	CC	CC	AA	CC	AC	CC	CC	CC	CC	AA	CC	CC	AA	CC	AC	CC	CC	AC	CC	AC	CC	CC	AC	AC	CC	CC	AC	AC	CC	CC	AA	AC	CC	AA	CC	CC	CC	CC	CC	CC
AX-123696440	CSCSP-14442_3075	TT	TT	TT	TT	TT	TG	TG	TT	TT	TT	TT	GG	TG	TT	TT	TT	TT	TT	TT	TT	TT	TT	TT	TT	TT	TT	TT	TT	TT	TT	TT	TT	TT	TT	TT	TT	TT	TT	TT	TT	TT	TT	TT	TT	TT	TT	TT	TT
AX-123696442	CSCSP-14442_1134	GG	GG	GG	GG	GG	AG	AG	GG	GG	GG	GG	AA	AG	GG	GG	GG	GG	GG	GG	GG	GG	GG	GG	GG	GG	GG	GG	GG	GG	GG	GG	GG	GG	GG	GG	GG	GG	GG	GG	GG	GG	GG	GG	GG	GG	GG	GG	GG
AX-123696493	SCP-4047_5313	AA	AA	AA	AA	AA	AG	AG	AA	AA	AA	AA	GG	AG	AA	AA	AA	AA	AA	AA	AA	AA	AA	AA	AA	AA	AA	AA	AA	AA	AA	AA	AA	AA	AA	AA	AA	AA	AA	AA	AA	AA	AA	AA	AA	AA	AA	AA	AA
AX-123696495	SCP-4047_4296	GG	GG	GG	GG	GG	AG	AG	GG	GG	GG	GG	AA	AG	GG	GG	GG	GG	GG	GG	GG	GG	GG	GG	GG	GG	GG	GG	GG	GG	GG	GG	GG	GG	GG	GG	GG	GG	GG	GG	GG	GG	GG	GG	GG	GG	GG	GG	GG
AX-123696498	SCP-4047_421	AA	AA	AA	AA	AA	AC	AC	AA	AA	AA	AA	CC	AC	AA	AA	AA	AA	AA	AA	AA	AA	AA	AA	AA	AA	AA	AA	AA	AA	AA	AA	AA	AA	AA	AA	AA	AA	AA	AA	AA	AA	AA	AA	AA	AA	AA	AA	AA
AX-123696501	CSCSP-4049_6102	GG	GG	GG	GG	GG	AG	AG	GG	GG	GG	GG	AA	AG	GG	GG	GG	GG	GG	GG	GG	GG	GG	GG	GG	GG	GG	GG	GG	GG	GG	GG	GG	GG	GG	GG	GG	GG	GG	GG	GG	GG	GG	GG	GG	GG	GG	GG	GG
AX-123696504	CSCSP-4049_4375	AA	AA	AA	AA	AA	AG	AG	AA	AA	AA	AA	GG	AG	AA	AA	AA	AA	AA	AA	AA	AA	AA	AA	AA	AA	AA	AA	AA	AA	AA	AA	AA	AA	AA	AA	AA	AA	AA	AA	AA	AA	AA	AA	AA	AA	AA	AA	AA
AX-123696505	CSCSP-4049_3820	CC	CC	CC	CC	CC	TC	TC	CC	CC	CC	CC	TT	TC	CC	CC	CC	CC	CC	CC	CC	CC	CC	CC	CC	CC	CC	CC	CC	CC	CC	CC	CC	CC	CC	CC	CC	CC	CC	CC	CC	CC	CC	CC	CC	CC	CC	CC	CC
AX-123696507	CSCSP-4049_2998	AA	AA	AA	AA	AA	AG	AG	AA	AA	AA	AA	GG	AG	AA	AA	AA	AA	AA	AA	AA	AA	AA	AA	AA	AA	AA	AA	AA	AA	AA	AA	AA	AA	AA	AA	AA	AA	AA	AA	AA	AA	AA	AA	AA	AA	AA	AA	AA
AX-123696528	CSCSP-11183_7255	CC	CC	CC	CC	CC	TC	TC	CC	CC	CC	CC	TC	TC	CC	CC	CC	CC	CC	CC	CC	CC	CC	CC	CC	CC	CC	CC	CC	CC	CC	CC	CC	CC	CC	CC	CC	CC	CC	CC	CC	CC	CC	CC	CC	CC	CC	CC	CC
AX-123696537	CSCSP-11183_96	GG	GG	GG	GG	GG	TG	TG	GG	GG	GG	GG	TG	TG	GG	GG	GG	GG	GG	GG	GG	GG	GG	GG	GG	GG	GG	GG	GG	GG	GG	GG	GG	GG	GG	GG	GG	GG	GG	GG	GG	GG	GG	GG	GG	GG	GG	GG	GG
AX-123696545	CSCSP-13483_46	TT	TT	TT	TT	TT	TC	TC	TT	TT	TT	TT	CC	TC	TT	TT	TT	TT	TT	TT	TT	TT	TT	TT	TT	TT	TT	TT	TT	TT	TT	TT	TT	TT	TT	TT	TT	TT	TT	TT	TT	TT	TT	TT	TT	TT	TT	TT	TT
AX-123696548	CSCSP-13482_2681	TT	TT	TT	TT	TT	TC	TC	TT	TT	TT	TT	CC	TC	TT	TT	TT	TT	TT	TT	TT	TT	TT	TT	TT	TT	TT	TT	TT	TT	TT	TT	TT	TT	TT	TT	TT	TT	TT	TT	TT	TT	TT	TT	TT	TT	TT	TT	TT
AX-123696549	CSCSP-13482_2604	GG	TG	GG	GG	GG	TG	TG	GG	GG	GG	GG	TT	TG	GG	TG	GG	GG	GG	GG	GG	GG	GG	GG	GG	GG	GG	GG	GG	GG	GG	GG	GG	GG	GG	GG	GG	GG	GG	GG	GG	GG	GG	GG	GG	GG	GG	GG	GG
AX-123696552	CSCSP-13482_866	GG	GG	GG	GG	GG	TG	TG	GG	GG	GG	GG	TT	TG	GG	GG	GG	GG	GG	GG	GG	GG	GG	GG	GG	GG	GG	GG	GG	GG	GG	GG	GG	GG	GG	GG	GG	GG	GG	GG	GG	GG	GG	GG	GG	GG	GG	GG	GG
AX-123696557	SCP-7326_2628	AA	AA	AA	AA	AA	AG	AG	AA	AA	AA	AA	GG	AG	AA	AA	AA	AA	AA	AA	AA	AA	AA	AA	AA	AA	AA	AA	AA	AA	AA	AA	AA	AA	AA	AA	AA	AA	AA	AA	AA	AA	AA	AA	AA	AA	AA	AA	AA
AX-123696559	SCP-7326_2031	GG	GG	GG	GG	GG	AG	AG	GG	GG	GG	GG	AA	AG	GG	GG	GG	GG	GG	GG	GG	GG	GG	GG	GG	GG	GG	GG	GG	GG	GG	GG	GG	GG	GG	GG	GG	GG	GG	GG	GG	GG	GG	GG	GG	GG	GG	GG	GG
AX-123696570	SCP-6956_3046	AA	AA	AA	AG	AA	GG	AG	AG	GG	AA	AA	GG	AG	AA	GG	AA	AA	GG	AA	AA	AA	AA	AG	GG	AG	AA	AA	AA	AA	AA	AA	AG	GG	AA	AA	AA	AA	AA	AA	GG	AA	AA	AA	AA	AA	GG	GG	AA
AX-123696575	SCP-1928_2000	AA	AA	AA	AA	AA	AG	AG	AA	AA	AA	AA	GG	AG	AA	AA	AA	AA	AA	AA	AA	AA	AA	AA	AA	AA	AA	AA	AA	AA	AA	AA	AA	AA	AA	AA	AA	AA	AA	AA	AA	AA	AA	AA	AA	AA	AA	AA	AA
AX-123696590	DRDRP-549_3314	GG	GG	GG	GG	GG	AG	AG	GG	GG	GG	GG	AA	AG	GG	GG	GG	GG	GG	GG	GG	GG	GG	GG	GG	GG	GG	GG	GG	GG	GG	GG	GG	GG	GG	GG	GG	GG	GG	GG	GG	GG	GG	GG	GG	GG	GG	GG	GG
AX-123696677	CSCSP-1986_1288	GG	GG	GG	TG	GG	TT	TT	TT	TT	GG	TT	TT	GG	GG	TT	TT	TT	GG	TT	GG	TG	TT	TT	TT	TT	TT	TT	TG	TT	TT	TG	TT	GG	TT	TT	GG	GG	TT	GG	TG	GG	GG	GG	TT	TT	TT	TT	GG
AX-123696917	SCP-11137_75	GG	AA	AA	GG	AG	AA	AA	AA	AA	GG	GG	AA	AG	AA	GG	GG	AA	AA	GG	AA	AA	AA	AA	AA	AA	AA	AG	AA	AA	AA	AA	AA	AA	AA	AA	GG	AA	GG	GG	AA	AG	GG	AA	AA	AA	AA	AA	GG
AX-123696980	CSCSP-3719_4394	CC	CC	CC	TC	CC	TC	TC	CC	TT	CC	CC	CC	TC	CC	TT	CC	TT	CC	CC	CC	CC	CC	CC	CC	CC	CC	CC	CC	CC	CC	CC	TT	CC	CC	CC	CC	CC	CC	CC	CC	CC	TT	CC	CC	CC	CC	CC	CC
AX-123697056	CSCSP-11327_543	AA	AA	AA	AA	AA	AA	AA	AA	AA	AA	AA	AA	AA	AA	AA	AA	AA	AA	AA	AA	AA	AA	AA	AA	AA	AA	AA	AA	AA	AA	AA	AA	AA	AA	AA	AA	AA	AA	AA	AA	AA	AA	AA	AA	AA	AA	AA	AA
AX-123697085	CSCSP-14465_1898	GG	GG	GG	GG	GG	GG	GG	GG	GG	GG	GG	TT	GG	GG	GG	GG	TT	GG	GG	TT	GG	GG	GG	GG	TT	TG	GG	GG	GG	GG	GG	GG	GG	GG	GG	GG	GG	GG	GG	GG	GG	TT	GG	TG	TG	GG	TG	TT
AX-123697089	CSCSP-14465_8767	TT	TT	TT	TT	TT	TT	TT	TT	TT	TT	TT	CC	TT	TT	TT	TT	CC	TT	TT	CC	TT	TT	TT	TT	CC	TC	TT	TT	TT	TT	TT	TT	TT	TT	TT	TT	TT	TT	TT	TT	TT	CC	TT	TC	TC	TT	TC	CC
AX-123697210	SCP-6477_382	CC	CC	CC	CC	CC	TC	TC	TC	TT	TT	CC	CC	CC	CC	TT	CC	TT	CC	CC	TT	CC	CC	CC	CC	CC	CC	CC	TC	TC	CC	CC	CC	CC	CC	CC	CC	CC	CC	TT	CC	CC	CC	CC	CC	CC	CC	CC	CC
AX-123697372	CSCSP-5883_2640	GG	AA	GG	AA	GG	AA	AA	AG	AA	AA	AA	AA	AG	AG	AA	AA	AA	AA	GG	AA	AG	AA	AA	AA	AA	AA	AA	AA	AA	AA	AA	AA	AA	AA	AA	AA	AA	AA	AA	AG	AA	AA	AA	AA	AG	AA	AA	AA
AX-123697475	CSCSP-4386_586	TT	TT	TT	TC	TT	CC	CC	TC	CC	CC	TT	CC	TC	TT	TT	CC	CC	CC	TT	CC	TT	CC	TC	CC	CC	CC	CC	CC	CC	TT	CC	CC	CC	CC	CC	CC	CC	CC	TT	CC	CC	CC	CC	CC	CC	CC	CC	TT
AX-123697550	CSCSP-6512_1354	GG	GG	GG	GG	GG	AG	GG	AG	AA	GG	GG	GG	GG	GG	GG	AA	GG	GG	GG	GG	AA	GG	GG	AA	GG	GG	GG	GG	GG	GG	GG	GG	GG	GG	GG	GG	GG	GG	GG	GG	GG	GG	GG	GG	GG	GG	GG	GG
AX-123697607	CSCSP-7157_4661	AG	AA	GG	GG	GG	GG	GG	AG	GG	GG	GG	GG	GG	AG	GG	GG	GG	GG	GG	GG	GG	GG	GG	GG	GG	GG	GG	GG	GG	GG	GG	GG	GG	GG	GG	AA	GG	GG	GG	GG	GG	GG	GG	AG	GG	GG	GG	GG
AX-123697608	CSCSP-7157_4540	AG	GG	AA	AA	AA	AA	AA	AG	AA	AA	AA	AA	AA	AG	AA	AA	AA	AA	AA	AA	AA	AA	AA	AA	AA	AA	AA	AA	AA	AA	AA	AA	AA	AA	AA	GG	AA	AA	AA	AA	AA	AA	AA	AG	AA	AA	AA	AA
AX-123697679	CSCSP-4738_6036	TC	TT	CC	TC	TT	TT	TT	TT	TT	TT	TT	TT	TT	TC	TT	CC	TT	TT	TT	TT	TT	TT	TC	TT	TT	TT	TT	TC	TT	TT	TT	CC	TT	TT	TT	TT	TT	TT	TT	TC	TT	CC	TT	TT	TC	TT	TT	TT
AX-123697687	SCP-11875_5427	CC	CC	CC	CC	TT	TC	TT	TC	CC	TT	CC	TT	TT	CC	CC	CC	TT	TT	CC	TT	TT	TT	CC	TT	CC	CC	CC	CC	TC	TT	TC	CC	TT	TC	TC	TC	TT	TT	CC	TC	TC	CC	TT	TC	CC	TT	CC	TC
AX-123697697	CSCSP-6979_861	AC	CC	CC	AC	CC	AC	CC	AC	AA	AA	CC	CC	CC	AC	CC	CC	CC	CC	AC	CC	CC	CC	AA	CC	AC	AC	CC	AC	CC	CC	AC	CC	CC	CC	CC	CC	CC	CC	AA	CC	AC	CC	CC	AC	AC	AC	AA	CC
AX-123697718	DRDRP-418_7477	AG	AA	GG	AG	GG	AA	AA	AG	AA	AA	GG	AA	AG	AG	AA	GG	GG	AA	AA	GG	AA	GG	AA	AA	AA	AA	AG	AG	GG	AA	AG	AA	AA	AG	AG	AG	GG	GG	AA	AG	AG	GG	GG	AG	AA	AG	AA	AG
AX-123697794	CSCSP-12133_494	CC	CC	AC	CC	CC	CC	CC	CC	CC	CC	CC	CC	CC	CC	CC	CC	AA	CC	AA	CC	CC	AA	CC	CC	CC	AC	AC	CC	CC	CC	CC	CC	CC	CC	CC	AC	CC	CC	CC	CC	AC	CC	CC	CC	CC	CC	CC	CC
AX-123697800	DRDRP-53_926	CC	CC	TC	CC	CC	TC	CC	TC	TT	TT	CC	CC	CC	CC	CC	CC	CC	CC	CC	CC	CC	TT	TT	CC	CC	CC	CC	TC	TC	CC	CC	CC	CC	TC	CC	CC	CC	CC	CC	CC	TC	CC	CC	CC	CC	CC	CC	CC
AX-123697917	DRDRP-531_1025	TT	TT	TT	TT	TT	TT	TT	TT	TT	TT	TT	TT	TT	TT	TT	TT	TT	TT	TT	TT	TT	TT	TT	TT	TT	TT	TC	TC	TC	TT	TT	TT	TT	TT	TT	TC	TC	TT	TT	TT	TT	TT	CC	TT	TT	CC	TT	TT
AX-123697966	CSCSP-9581_70	TT	TT	TT	TT	TT	TT	TT	TT	TT	TT	TT	TT	TT	TT	TT	TT	TT	TT	TT	TT	TT	TT	TT	TT	TT	TT	TT	TT	TT	TT	TT	TT	TT	TT	TT	TT	TT	TT	TT	TT	TT	TT	TT	TT	TT	TT	TT	TT
AX-123697971	SCP-3378_300	TT	TT	TT	TT	TT	CC	CC	TC	CC	TT	CC	CC	TT	TC	TT	TT	TT	TC	CC	TT	CC	TT	CC	CC	TT	TT	TC	TT	TT	CC	TT	TT	TT	TT	TT	TT	TT	TT	TT	TT	TT	TT	TT	TC	TT	TT	TT	TC
AX-123697972	SCP-3378_158	TT	TT	TT	TT	TT	CC	CC	TC	CC	TT	TT	TC	TT	TT	TT	TT	TT	TT	CC	TT	TT	TT	TC	CC	TT	TT	TC	TT	TT	CC	TT	TT	TT	TT	TT	TT	TT	TT	TT	TT	TT	TT	TT	TT	TT	TT	TT	TT
AX-123698475	CSCSP-5692_3119	TT	TG	TT	TT	TT	GG	GG	GG	GG	GG	TT	TT	TT	TT	GG	GG	TT	TG	TG	TT	GG	TT	TT	GG	GG	TT	TT	TT	TT	GG	TT	GG	GG	TT	TT	TT	TT	GG	TT	TG	TT	GG	TT	TT	TT	GG	GG	GG
AX-123698622	SCP-5897_1985	AA	AC	AA	AA	AA	AC	AC	CC	CC	CC	CC	CC	AA	AA	CC	CC	AA	AA	AA	CC	AA	AA	AC	AA	AC	AA	AC	AA	AA	AA	AA	AA	AA	AA	AA	CC	AA	AC	AA	AC	AA	AA	AA	AA	AC	AA	CC	AA
AX-123698650	CSCSP-5407_1568	AA	GG	AG	GG	GG	GG	GG	GG	GG	GG	GG	GG	AA	AG	GG	GG	GG	GG	AA	GG	GG	GG	GG	GG	GG	GG	GG	GG	GG	GG	GG	GG	GG	GG	GG	GG	GG	GG	GG	GG	GG	GG	GG	GG	GG	GG	GG	GG
AX-123698659	SCP-11393_1292	CC	CC	CC	CC	CC	CC	CC	TC	CC	CC	CC	CC	CC	CC	CC	TT	CC	CC	CC	CC	CC	CC	TC	TT	TT	TC	CC	CC	TT	CC	TC	CC	CC	CC	TC	TT	TT	TC	CC	TC	TC	CC	CC	TC	TC	TC	CC	TT
AX-123698687	CSCSP-12462_13330	GG	GG	GG	TT	TT	TG	GG	TG	TT	TT	GG	GG	GG	GG	TT	TT	TT	TG	GG	GG	GG	TT	TG	GG	GG	TG	TG	TT	TT	TT	TG	GG	GG	GG	TT	TT	TG	TT	TT	TG	TT	GG	TT	TG	TG	GG	TT	GG
AX-123698798	SCP-12295_1255	CC	CC	CC	CC	CC	CC	CC	CC	CC	CC	CC	CC	CC	CC	CC	CC	CC	CC	CC	CC	CC	CC	CC	CC	CC	CC	CC	CC	CC	CC	CC	CC	CC	CC	CC	CC	CC	CC	CC	CC	CC	TC	CC	CC	CC	CC	CC	CC
AX-123698867	SCP-9703_336	TT	TT	TT	TT	TT	TT	TT	TT	TT	TT	CC	TT	TT	TT	TT	TT	TT	TT	TT	TT	TC	TT	TT	TT	TT	TC	TC	TC	TC	TT	TC	TC	TT	TT	TC	TT	TT	TT	TT	TT	TC	TT	TT	TT	TT	TT	TT	TT
AX-123698946	SCP-5973_698	TC	CC	CC	TC	TC	TT	TT	TT	TT	CC	TT	TT	CC	CC	CC	CC	TT	TT	CC	TT	TT	TT	TC	TT	TT	TC	TT	TT	TC	CC	TC	CC	CC	TT	TT	TC	TT	TT	TT	TC	TT	TT	CC	TC	TC	TT	TT	TC
AX-123698949	SCP-12319_461	GG	GG	AA	GG	AG	GG	GG	GG	GG	AA	GG	GG	AA	AA	GG	AA	AA	AA	AA	AA	GG	GG	AG	GG	GG	AG	AG	AA	AA	GG	AA	AA	GG	AA	AA	AG	AA	AA	AA	AA	AA	AA	AA	AG	AA	AA	AA	GG
AX-123698950	SCP-12319_1417	CC	CC	TT	TC	TC	CC	CC	CC	CC	TT	CC	CC	TT	TT	CC	TT	TT	TT	CC	TT	CC	CC	TC	CC	CC	TC	CC	TT	TC	CC	TC	TC	CC	TT	TT	TC	TT	TT	TT	TC	TT	TT	CC	TC	TC	TT	TT	CC
AX-123698963	CSCSP-14510_1027	GG	GG	AA	AG	AG	GG	GG	GG	GG	AA	GG	GG	AA	AA	GG	AA	AA	GG	AA	AA	GG	GG	AG	GG	GG	AG	GG	AG	AA	GG	AA	AA	GG	AA	AG	AG	AA	AA	AA	AA	AA	GG	AA	AG	AA	AA	AA	GG
AX-123698979	CSCSP-6865_427	TT	TT	TT	TT	TT	TT	TT	TT	TT	TT	TT	TT	TT	TT	TT	TT	TT	TT	CC	TT	TT	TT	TT	TT	TT	TT	TT	TT	TC	TT	TC	TC	TT	TT	TT	TT	TT	TT	TT	TC	TT	TT	CC	TT	TC	TT	TT	TT
AX-123699073	SCP-4460_1012	AG	AA	AG	AG	AA	GG	GG	GG	GG	GG	GG	AG	GG	AA	GG	GG	GG	AA	GG	GG	GG	GG	GG	GG	GG	GG	GG	GG	GG	GG	GG	GG	AA	GG	GG	GG	GG	GG	GG	AG	GG	GG	GG	GG	GG	GG	GG	GG
AX-123699232	CSCSP-15025_196	GG	GG	GG	GG	GG	GG	GG	GG	GG	GG	GG	GG	GG	GG	GG	GG	GG	GG	GG	GG	GG	GG	GG	GG	GG	GG	GG	GG	GG	GG	GG	GG	GG	GG	GG	GG	GG	GG	GG	GG	GG	GG	GG	GG	GG	GG	GG	GG
AX-123699233	CSCSP-15025_159	TT	TT	TT	TT	TT	TT	TT	TT	TT	TT	TT	TT	TT	TT	TT	TT	TT	TT	TT	TT	TT	TT	TT	TT	TT	TT	TT	TT	TT	TT	TT	TT	TT	TT	TT	TT	TT	TT	TT	TT	TT	TT	TT	TT	TT	TT	TT	TT
AX-123699257	CSCSP-5804_114	GG	AA	AG	AG	AA	GG	GG	GG	GG	GG	AA	GG	GG	AG	GG	AA	GG	GG	AG	GG	GG	GG	GG	GG	GG	GG	AG	AG	GG	GG	AG	AA	GG	GG	AG	GG	GG	GG	GG	AG	GG	GG	GG	GG	AA	GG	AA	GG
AX-123699270	CSCSP-4414_2010	AA	AA	AA	AA	AA	AA	AA	AA	AA	AA	AA	AA	AA	AA	AA	AA	AA	AA	AA	AA	AA	AA	AA	AA	AC	AC	AA	AA	AA	AA	AA	AA	AA	AA	AA	AA	CC	AA	AA	AC	AA	AA	AA	AA	AA	AA	AA	AA
AX-123699276	CSCSP-7699_2660	TT	TT	CC	TT	CC	TT	TT	TT	TT	TT	TT	TT	TT	TC	TT	CC	TT	TT	TT	TT	TT	TT	TT	TT	TT	TT	TT	TT	TT	TT	TT	TT	TT	CC	TT	TT	TT	TT	TT	TT	TC	TT	CC	TT	TT	TT	TT	TT
AX-123699279	CSCSP-7699_17260	AA	AA	AA	AA	AA	AG	GG	AG	AA	AA	GG	AA	AG	AA	AA	AA	GG	AA	AG	AA	GG	GG	AG	GG	AA	AG	AG	GG	GG	AA	AG	GG	GG	AA	AG	GG	GG	GG	AA	AG	AA	GG	AA	AG	GG	GG	AA	AG
AX-123699288	CSCSP-14349_8210	AA	AG	AA	AG	AA	AG	AA	AG	GG	AA	AA	AA	AA	AA	AG	AA	AA	AA	AA	AA	AA	AA	AA	AA	AA	AA	AA	AA	AA	AA	AA	AA	AA	AA	AA	AA	AA	AA	AA	AA	AG	AA	AA	AA	AA	AA	GG	AA
AX-123699295	CSCSP-3832_1594	AA	AA	AA	AA	AA	AA	AA	AA	AA	AA	AA	AA	AA	AA	AA	AA	AA	AA	AG	AA	AA	AA	AA	AA	AA	AA	AA	AA	AA	AA	AA	AA	AA	AA	AG	AA	AA	AA	AA	AA	AG	GG	AA	AA	AA	AA	AA	AA
AX-123699296	CSCSP-3832_2243	TT	TT	TT	TT	TT	TT	TT	TT	TT	TT	TT	TT	TT	TT	TT	TT	TT	TT	TC	TT	TT	TT	TT	TT	TT	TT	TT	TT	TT	TT	TT	TT	TT	TT	TC	TT	TT	TT	TT	TT	TT	CC	TT	TT	TT	TT	TT	TT
AX-123699346	CSCSP-11176_1232	TT	TT	TC	TC	TT	TT	TT	TC	TT	TT	TT	TT	TT	TC	TT	TT	TT	TT	TC	TT	TT	TT	TT	TT	TT	TT	TT	TT	TT	TT	TT	TT	TT	TT	TT	TT	TT	TT	TT	TT	TT	TT	TT	TT	TT	TT	TT	TT
AX-123699354	DRDRP-749_2699	TT	CC	TT	TC	TC	TC	TC	TT	TT	TT	TT	TT	TC	CC	TT	CC	TT	TT	TC	TT	TT	TT	TT	TT	TT	TT	TT	TC	TT	TT	TT	TT	TT	TT	TT	TT	TT	TT	TT	TT	TT	TT	TT	TT	TT	TT	TT	TT
AX-123699356	DRDRP-749_1411	AA	AA	AA	AA	AA	AG	AG	AA	AA	AA	AA	AA	AA	AA	AA	AA	AA	AA	AA	AA	AA	AA	AA	AA	AA	AA	AA	AA	AA	AA	AA	AA	AA	AA	AA	AA	AA	AA	AA	AA	AA	AA	AA	AA	AA	AA	AA	AA
AX-123699435	DRDRP-479_5753	AA	AA	AC	AC	CC	AA	AA	AA	AA	AA	AA	AA	AA	AA	CC	AA	AA	AA	AA	AA	AA	AA	AA	CC	AA	AA	AC	CC	CC	AA	AC	CC	AA	CC	CC	AC	AA	CC	AA	AA	CC	AA	CC	AA	AA	AA	AA	AA
AX-123699436	DRDRP-479_4838	GG	GG	AG	AG	AA	GG	GG	GG	GG	GG	GG	GG	GG	GG	AA	GG	GG	GG	GG	GG	GG	GG	GG	AA	GG	GG	AG	AA	AA	GG	AG	AA	GG	AA	AA	AG	GG	AA	GG	GG	AA	GG	AA	GG	GG	GG	GG	GG
AX-123699437	DRDRP-479_4664	TT	TT	TC	TC	CC	TT	TT	TT	TT	TT	TT	TT	TT	TT	CC	TT	TT	TT	TT	TT	TT	TT	TT	CC	TT	TT	TC	CC	CC	TT	TC	CC	TT	CC	CC	TC	TT	CC	TT	TT	CC	TT	CC	TT	TT	TT	TT	TT
AX-123699438	DRDRP-479_4347	GG	GG	TG	TG	TT	GG	GG	GG	GG	GG	GG	GG	GG	GG	TT	GG	GG	GG	GG	GG	GG	GG	GG	TT	GG	GG	TG	TT	TT	GG	TG	TT	GG	TT	TT	TG	GG	TT	GG	GG	TT	GG	TT	GG	GG	GG	GG	GG
AX-123699440	DRDRP-479_555	CC	CC	TC	TC	TT	CC	CC	CC	CC	CC	CC	CC	CC	CC	TC	CC	CC	CC	CC	CC	CC	CC	CC	TT	TC	CC	TC	TT	TT	CC	TC	TT	CC	TT	TT	TC	CC	TT	CC	CC	TT	CC	TT	CC	CC	CC	CC	CC
AX-123699514	SCP-6560_82	CC	CC	CC	CC	CC	TC	TC	TC	TT	TT	CC	CC	CC	TC	CC	CC	CC	CC	CC	CC	CC	CC	TT	TT	CC	CC	CC	CC	TT	TT	TC	CC	TC	TT	CC	TC	CC	TT	CC	TC	TT	TT	CC	TC	TC	CC	CC	CC
AX-123699553	SCP-4043_463	TT	CC	CC	CC	CC	TC	TC	TC	TT	CC	CC	CC	TC	CC	CC	CC	CC	CC	CC	CC	CC	TT	CC	CC	CC	TT	TC	TC	TC	CC	TC	TT	CC	CC	TT	TT	TT	TT	TT	CC	TT	TT	TT	TC	TC	CC	CC	CC
AX-123699696	SCP-15217_256	CC	CC	CC	CC	CC	CC	CC	CC	CC	CC	CC	CC	CC	CC	CC	CC	CC	CC	CC	CC	CC	CC	CC	CC	CC	CC	CC	CC	CC	CC	CC	CC	CC	CC	CC	CC	CC	CC	CC	CC	CC	CC	CC	CC	CC	CC	CC	CC
AX-123699697	SCP-1748_317	AA	AA	AA	AA	AA	AA	AA	AA	AA	AA	AA	AA	AA	AA	AA	AA	AA	AA	AA	AA	AA	AA	AA	AA	AA	AA	AA	AA	AA	AA	AA	AA	AA	AA	AA	AA	AA	AA	AA	AA	AA	AA	AA	AA	AA	AA	AA	AA
AX-123699946	CSCSP-14625_2837	AG	AA	AG	AA	AA	GG	GG	GG	GG	AA	GG	GG	AG	GG	GG	GG	AA	AA	AG	AA	AA	AA	AG	GG	GG	AG	AA	AG	AA	GG	AA	AG	AG	AG	AA	AA	AA	AA	AA	AA	AA	AA	AA	AG	AA	AA	AA	AG
AX-123699998	DRDRP-784_1845	TC	TT	CC	TT	TC	CC	CC	CC	CC	CC	CC	CC	CC	CC	CC	CC	TT	CC	CC	TT	CC	TC	CC	CC	CC	TC	TC	TC	TC	CC	TT	TC	CC	TC	TT	TT	TT	TT	TT	TT	TT	CC	TT	TC	TT	TT	TT	TC
AX-123699999	DRDRP-784_1876	TC	CC	TT	CC	TC	TT	TT	TT	TT	TT	TT	TT	TT	TT	TT	TT	CC	TT	TT	CC	TT	TC	TT	TT	TT	TC	TC	TC	TC	TT	CC	TC	TT	TC	CC	CC	CC	CC	CC	CC	CC	TT	CC	TC	CC	CC	CC	TC
AX-123700000	DRDRP-784_3466	TC	CC	TT	CC	TC	TT	TT	TT	TT	TT	TT	TT	TT	TT	TT	TT	CC	TT	TT	CC	TT	TC	TT	TT	TT	TC	TC	TC	TC	TT	CC	TC	TT	TC	CC	CC	CC	CC	CC	CC	CC	TT	CC	TC	CC	CC	CC	TC
AX-123700059	SCP-14091_256	GG	GG	GG	AA	GG	GG	GG	GG	GG	GG	GG	GG	GG	GG	GG	GG	GG	GG	GG	GG	GG	GG	GG	GG	GG	GG	GG	GG	GG	GG	GG	AA	GG	GG	GG	GG	GG	GG	GG	GG	GG	GG	GG	AG	GG	GG	GG	GG
AX-123700157	SCP-6166_1688	AC	AA	CC	AC	CC	CC	CC	AC	CC	CC	AA	CC	CC	CC	CC	CC	CC	AA	CC	CC	CC	CC	AC	CC	CC	CC	AC	CC	AC	AA	CC	CC	CC	CC	AC	AC	CC	CC	CC	AC	AC	CC	CC	AC	AC	CC	CC	CC
AX-123700272	CSCSP-14583_6589	TC	TT	CC	TC	CC	CC	CC	TC	CC	TT	TT	CC	TC	TT	TT	TT	CC	TC	TT	CC	TT	TT	TC	CC	CC	TC	TC	TT	TC	TT	TC	TT	CC	TC	CC	TT	TT	CC	TT	TT	TT	TT	TT	TC	TT	CC	CC	TT
AX-123700296	CSCSP-12742_317	AG	AA	AG	GG	GG	AG	GG	AG	AA	AA	GG	GG	AG	GG	GG	AA	GG	AG	GG	GG	AA	GG	GG	GG	GG	AG	AG	AG	GG	AA	AG	AA	AA	GG	AG	GG	AA	GG	GG	GG	AG	AG	GG	GG	AG	GG	GG	AG
AX-123700327	SCP-6104_366	TC	CC	CC	CC	CC	TC	CC	TC	TT	CC	CC	CC	TC	TT	TT	CC	CC	CC	CC	CC	CC	CC	CC	CC	CC	TC	CC	TC	CC	CC	TC	TT	CC	CC	TC	CC	CC	CC	CC	CC	TC	TC	CC	CC	TC	CC	CC	CC
AX-123700377	CSCSP-11109_5748	GG	GG	TG	TG	GG	GG	GG	TG	GG	TT	GG	TT	GG	TG	GG	TT	TT	GG	TT	TT	GG	TT	TT	TT	TT	TT	TG	TG	TG	TT	TT	GG	TT	GG	TG	TG	TT	TT	TT	TG	TG	GG	TT	TG	TT	TT	TT	TT
AX-123700442	CSCSP-4362_2137	TT	TT	TT	TC	TT	CC	CC	TC	CC	CC	TT	TT	TT	TT	CC	CC	TT	TC	TT	CC	CC	TT	TT	CC	TT	TC	TT	TT	TC	TT	TC	CC	CC	TT	TT	TT	TT	CC	TT	TT	TT	CC	CC	CC	TT	CC	CC	TT
AX-123700448	SCP-14806_788	CC	CC	CC	CC	CC	AA	AA	AC	AA	AA	CC	CC	AC	CC	AA	AA	CC	AC	CC	AA	AA	CC	CC	AA	CC	AC	CC	CC	AC	CC	AC	AA	AA	CC	CC	CC	CC	AA	CC	CC	CC	AA	AA	AA	AC	AA	AA	CC
AX-123700477	CSCSP-12606_279	TT	TT	TT	TC	TT	CC	CC	CC	CC	TT	CC	CC	TT	TT	TT	CC	CC	TT	CC	TT	TC	TT	TC	TT	TC	TC	TC	TC	TC	CC	TT	TC	TT	TT	TC	TC	TT	TT	TT	TT	TT	TT	TT	CC	TT	CC	CC	TT
AX-123700645	CSCSP-12564_643	GG	GG	AG	GG	GG	AG	GG	AG	AA	AA	AA	GG	GG	GG	GG	GG	AA	AG	GG	GG	GG	GG	AG	AA	GG	GG	GG	GG	GG	GG	GG	GG	GG	GG	GG	GG	GG	GG	GG	GG	GG	AG	GG	GG	GG	GG	GG	AG
AX-123700648	CSCSP-12564_2512	GG	GG	AG	GG	GG	AG	GG	AG	AA	AA	AA	GG	GG	GG	GG	GG	AA	AG	GG	GG	GG	GG	AG	AA	GG	GG	GG	GG	GG	GG	GG	GG	GG	GG	GG	GG	GG	GG	GG	GG	GG	AG	GG	GG	GG	GG	GG	AG
AX-123700692	CSCSP-4568_1255	TG	GG	TT	GG	GG	GG	GG	GG	GG	GG	GG	GG	GG	TT	TT	TT	TT	TG	GG	GG	TT	TT	GG	GG	GG	TT	TG	TG	GG	GG	TG	TT	GG	TT	GG	GG	GG	TT	GG	TG	GG	TT	GG	GG	TT	GG	GG	TT
AX-123700850	SCP-11154_482	AG	AA	AG	GG	AA	GG	GG	AG	GG	GG	GG	GG	AG	AA	GG	GG	GG	AG	GG	GG	GG	AA	AG	GG	GG	GG	GG	GG	GG	GG	GG	GG	AG	GG	GG	GG	GG	GG	AA	AG	GG	GG	GG	AG	AG	GG	GG	AG
AX-123700852	SCP-10477_626	AA	GG	AG	AG	GG	AA	AA	AA	AA	AA	AA	AA	AG	GG	AA	AA	AA	AA	AA	AA	AA	AA	AA	AA	AA	AA	AG	AG	AG	AA	AA	AA	AA	AA	AG	AA	AA	AA	AA	AA	AA	GG	AA	AA	AA	GG	AA	AA
AX-123700863	SCP-11881_4972	CC	AA	AC	AC	AA	CC	CC	CC	CC	CC	CC	CC	AC	AA	CC	CC	CC	CC	CC	CC	CC	CC	CC	CC	CC	CC	AC	AC	AC	CC	CC	CC	CC	CC	AC	CC	CC	CC	CC	CC	CC	AA	CC	CC	CC	AA	CC	CC
AX-123700864	SCP-11881_4496	AA	GG	AG	AG	GG	AA	AA	AA	AA	AA	AA	AA	AG	GG	AA	AA	AA	AA	AA	AA	AA	AA	AA	AA	AA	AA	AG	AG	AG	AA	AA	AA	AA	AA	AG	AA	AA	AA	AA	AA	AA	GG	AA	AA	AA	GG	AA	AA
AX-123700865	SCP-11881_4275	CC	TT	TC	TC	TT	CC	CC	CC	CC	CC	CC	CC	TC	TT	CC	CC	CC	CC	CC	CC	TC	CC	CC	CC	CC	CC	TC	TC	TC	CC	CC	CC	CC	CC	TC	CC	CC	CC	CC	CC	CC	TT	CC	CC	CC	TT	CC	CC
AX-123700907	CSCSP-14891_786	GG	GG	GG	GG	GG	GG	GG	GG	GG	GG	AA	GG	AG	GG	GG	AA	GG	GG	GG	GG	GG	GG	GG	GG	GG	GG	GG	GG	GG	GG	GG	GG	GG	GG	GG	GG	GG	GG	GG	GG	GG	GG	GG	GG	AG	GG	GG	GG
AX-123700974	AGCP-186_6618	CC	CC	TT	CC	CC	CC	CC	CC	CC	CC	CC	CC	CC	TT	CC	CC	CC	TC	CC	CC	CC	CC	CC	CC	TC	CC	TC	CC	CC	CC	TC	TT	CC	TC	CC	CC	CC	CC	CC	TC	CC	CC	CC	CC	CC	CC	CC	TC
AX-123700993	CSCSP-7036_3619	TG	TT	TT	TT	TT	GG	GG	GG	GG	TT	TT	GG	TG	TT	TT	TT	GG	GG	GG	GG	TT	GG	TT	GG	TT	GG	TG	TT	GG	TT	TG	GG	GG	TG	TG	TG	GG	GG	GG	TG	TG	TT	GG	TG	TT	TT	TT	TG
AX-123701015	CSCSP-12008_1914	TG	TT	TT	TT	TT	TT	TT	TT	TT	TT	TT	TT	TT	TT	GG	TT	GG	TT	TT	GG	TT	GG	TT	TT	TT	TT	GG	TG	GG	TT	TG	TT	TT	GG	TG	TG	GG	TT	TT	TT	TG	TT	TT	TG	TG	TT	TT	TT
AX-123701016	CSCSP-12008_434	GG	GG	GG	GG	GG	TT	TT	TT	TT	GG	TT	TT	TG	GG	GG	GG	GG	TT	TT	GG	GG	GG	TG	TT	GG	GG	TG	TG	TG	GG	TG	GG	TG	GG	GG	TG	GG	GG	TT	TG	TG	TT	TT	TG	TG	GG	GG	TG
AX-123701037	CSCSP-5539_5595	CC	CC	TC	CC	CC	CC	CC	CC	CC	CC	TT	TT	CC	CC	CC	CC	CC	CC	CC	CC	CC	CC	CC	TT	CC	CC	CC	CC	CC	CC	CC	CC	TT	CC	CC	CC	CC	CC	CC	TC	TT	CC	CC	TC	CC	CC	CC	CC
AX-123701090	DRDRP-480_305	AA	CC	CC	CC	CC	AC	AA	CC	CC	CC	AA	AA	AC	AC	AA	AA	AA	AA	CC	AA	CC	AA	CC	CC	CC	AA	AA	AC	AA	CC	AA	AA	CC	CC	AA	AA	AA	AA	AA	AC	AA	AA	AA	AA	AA	AC	CC	CC
AX-123701127	CSCSP-13459_941	AA	AA	AA	AA	AA	AT	AA	AT	AA	TT	AA	AA	AA	AA	TT	AA	AA	AA	AA	AA	AA	AA	AA	TT	AA	AA	AT	AA	AA	TT	AA	AA	AA	AA	AA	AA	AA	AA	AA	AT	AA	AA	AA	AA	AT	AA	AA	AA
AX-123701277	CSCSP-13666_933	TT	TC	TT	TT	TT	TT	TT	TT	TT	CC	TT	TT	TT	TT	TT	TT	TT	TT	TT	TT	TT	TT	TC	TT	TT	TT	TT	TT	TT	TT	TC	TT	TT	TT	TT	TT	TT	TT	TT	TT	TT	TT	TT	TT	TT	TT	TT	TT
AX-123701583	CSCSP-11901_495	GG	AA	GG	AA	GG	AG	AA	AA	AA	AA	GG	GG	AG	GG	GG	AA	AA	AA	GG	AA	GG	GG	AG	GG	GG	AA	GG	GG	GG	AA	GG	AA	AG	AA	AA	AA	AA	GG	GG	GG	AA	AA	AA	AA	GG	AA	AA	GG
AX-123701603	SCP-5759_1640	AA	AA	AA	AA	AA	CC	CC	AC	CC	AA	AA	AA	AA	AA	CC	AA	AA	AC	CC	AA	AA	AA	AA	AC	CC	AC	AA	AA	AC	CC	AA	AA	CC	AA	CC	CC	CC	AC	AA	AA	AC	AA	CC	AC	AC	CC	AA	AC
AX-123701691	CSCSP-5356_3385	AG	AA	AA	AA	AA	AA	AA	AA	AA	GG	AA	AA	AA	AA	AA	AA	AA	AA	AA	AA	GG	AA	AA	AA	GG	AA	AA	AG	AG	AA	AG	GG	AA	AA	GG	AG	AA	AA	AA	AA	AG	AA	AA	AA	AA	GG	GG	AA
AX-123702008	CSCSP-13669_653	GG	GG	GG	GG	GG	CG	GG	GG	CC	GG	GG	GG	GG	GG	CC	GG	CC	CG	GG	CC	GG	CC	GG	GG	GG	CC	CG	GG	GG	GG	CG	CG	GG	GG	CG	CG	GG	CC	GG	GG	GG	CC	GG	GG	GG	GG	GG	GG
AX-123702113	DRDRP-647_1693	GG	GG	GG	GG	GG	GG	GG	GG	GG	GG	GG	GG	GG	GG	GG	GG	GG	GG	GG	GG	GG	GG	GG	GG	GG	GG	GG	GG	AG	GG	AG	GG	GG	AA	AG	GG	AA	GG	GG	AG	GG	AA	GG	GG	GG	GG	GG	GG
AX-123702118	CSCSP-6983_1951	GG	GG	AG	GG	AA	GG	GG	GG	GG	GG	GG	GG	GG	GG	GG	GG	GG	GG	GG	GG	GG	AA	GG	GG	GG	AG	AG	AA	GG	GG	GG	AA	GG	GG	GG	GG	GG	GG	GG	AG	GG	GG	AA	GG	AG	GG	GG	AA
AX-123702152	CSCSP-7751_1115	CC	CC	TC	CC	CC	TT	TT	TT	TT	TT	TT	TC	TT	CC	TT	TT	TT	CC	TT	TT	TT	TT	TT	TT	TT	TT	TT	TT	TT	TT	TT	TT	TT	TT	TT	TT	TT	TT	TT	TT	TT	TT	TT	TT	TT	TT	TT	TT
AX-123702161	SCP-12748_800	TC	TT	TC	TC	TT	CC	CC	CC	CC	CC	CC	CC	TC	TT	CC	CC	CC	CC	CC	CC	CC	CC	CC	CC	CC	CC	CC	CC	CC	CC	CC	CC	TC	CC	CC	TC	CC	CC	CC	CC	CC	CC	CC	TC	CC	CC	CC	CC
AX-123702169	CSCSP-4492_831	CC	CC	CC	CC	CC	CC	CC	CC	CC	CC	CC	CC	CC	CC	CC	CC	CC	CC	CG	CC	CC	CC	CC	CC	CG	CC	CC	CC	CC	CC	CG	CC	CC	CC	CC	CG	CC	CC	CC	CC	CC	CC	CC	CC	CC	GG	CC	CC
AX-123702212	CSCSP-13481_362	CC	CC	CC	CG	CC	CC	CC	CC	CG	CC	CC	CC	CC	CC	CC	CC	CG	CC	CC	CC	CC	CC	CC	CC	CC	CC	CC	CG	CC	CC	CC	CG	CC	CC	CC	CC	CC	CC	CG	CC	CC	CC	CC	CC	CC	CG	CG	CC
AX-123702225	SCP-12424_2230	GG	CC	GG	CC	CG	GG	GG	GG	GG	GG	GG	CC	CC	CG	CC	CC	CC	GG	GG	CC	GG	CC	CC	CC	GG	CC	CG	CC	CC	CC	CC	CG	CC	CC	CC	CC	CC	CC	GG	CG	CC	CC	CC	CC	CC	CC	CC	CC
AX-123702270	CSCSP-15096_1231	AA	GG	GG	GG	AA	AG	AA	AA	GG	AA	GG	GG	AG	GG	GG	AA	AA	AA	GG	GG	AA	GG	AG	AA	AA	GG	AG	GG	AA	AA	AG	GG	AA	AA	AG	AA	AA	GG	GG	AG	AA	GG	AA	AG	AA	AA	AA	AA
AX-123702312	CSCSP-7436_1759	TT	CC	TC	TT	TT	TT	TT	TT	TT	TT	CC	TT	TT	TT	TT	TT	CC	TT	TT	CC	CC	TT	TT	TT	CC	TT	CC	TT	CC	TT	CC	TT	TT	CC	TC	TT	TT	CC	CC	TT	CC	CC	TT	TT	TT	TC	CC	TT
AX-123702317	DRDRP-370_522	TT	AA	AT	TT	TT	TT	TT	TT	TT	TT	TT	TT	TT	TT	TT	TT	TT	TT	TT	TT	TT	TT	TT	TT	TT	TT	TT	TT	TT	TT	TT	TT	TT	TT	TT	TT	TT	TT	TT	TT	AT	TT	TT	TT	TT	TT	TT	TT
AX-123702323	DRDRP-599_1531	AA	TT	TT	TT	AA	AA	AA	AA	AA	TT	TT	AA	AT	AA	AT	TT	AA	TT	TT	AA	TT	AA	AA	TT	AA	AA	AA	TT	AT	AA	AA	AA	AA	AA	AA	AA	AA	AA	AA	TT	TT	AA	AA	AA	AA	AA	AA	TT
AX-123702330	CSCSP-12272_2267	GG	GG	GG	GG	GG	GG	GG	GG	GG	GG	GG	AA	GG	GG	GG	GG	GG	AA	AG	GG	GG	GG	GG	AA	AA	GG	GG	GG	GG	GG	GG	GG	GG	GG	GG	GG	GG	GG	GG	GG	GG	GG	GG	GG	GG	GG	GG	GG
AX-123702338	CSCSP-7251_865	TT	TT	TT	TT	TT	TT	TT	TT	TT	TT	CC	TT	TT	TT	TT	CC	TT	TT	TC	TT	CC	TT	TC	TT	TT	TT	TT	TT	TC	CC	TC	CC	CC	TC	TC	CC	TT	TT	CC	TC	TC	CC	CC	TT	TC	TC	TT	TC
AX-123702354	CSCSP-7016_332	GG	GG	GG	GG	GG	TG	TG	GG	TT	TT	TT	TG	GG	GG	GG	TT	TT	GG	TG	TT	TT	GG	TG	TT	TT	GG	TT	GG	TG	TT	TG	TT	GG	TG	TG	TT	TT	TT	GG	TT	TT	TT	GG	TG	TG	TT	TT	TT
AX-123702364	CSCSP-5402_7005	TT	AA	AA	AA	AA	AA	AA	AA	AA	AA	AA	AA	AA	AA	AA	AA	AA	AA	AA	AA	AA	AA	AA	AA	AA	AA	AA	AA	AA	AA	AA	AA	AA	AT	AA	AA	AA	AA	AA	AA	AA	AA	AA	AA	AA	AT	AA	AA
AX-123702367	CSCSP-4367_128	TT	TT	TT	TT	TT	TT	TT	TT	TT	TT	TT	TT	TT	TT	TT	TT	TT	TT	TT	TT	TT	TT	TT	TT	TT	TT	TT	TT	TT	TT	TT	TT	TT	TT	TT	TT	TT	TT	TT	TT	TT	TT	TT	TT	TT	TT	TT	TT
AX-123702394	CSCSP-14238_1150	AA	AA	AA	AA	AA	AG	AA	AA	AA	AA	GG	AG	AG	GG	AA	GG	AA	GG	AA	GG	GG	GG	GG	GG	AA	GG	GG	AG	GG	AA	GG	GG	GG	GG	AG	GG	GG	GG	AA	AG	GG	GG	GG	AG	AG	AG	GG	GG
AX-123702442	SCP-5453_3753	GG	GG	TT	TG	TT	GG	GG	GG	GG	GG	GG	TT	GG	TG	GG	GG	GG	GG	GG	GG	GG	GG	GG	GG	GG	GG	GG	GG	GG	GG	GG	GG	GG	GG	GG	GG	GG	GG	GG	GG	GG	GG	GG	GG	GG	GG	GG	GG
AX-123702444	SCP-5453_7488	AA	AA	GG	AG	GG	AA	AA	AA	AA	AA	AA	GG	AA	AG	AA	AA	AA	AA	AA	AA	AA	AA	AA	AA	AA	AA	AA	AA	AA	AA	AA	AA	AA	AA	AA	AA	AA	AA	AA	AA	AA	AA	AA	AA	AA	AA	AA	AA
AX-123702526	SCP-3277_108	CC	CC	CG	CG	CC	CG	CC	CG	GG	CC	CC	CC	CC	CC	CC	CC	CC	GG	CC	CC	CC	CC	CG	CC	CC	CC	CC	CC	CC	CC	CC	CC	CC	CC	CC	CC	CC	CC	CC	CG	CC	CC	CC	CC	CG	CC	GG	CC
AX-123702545	SCP-4048_990	CC	CC	CC	CC	CC	TC	TC	CC	CC	CC	CC	TC	TC	CC	CC	CC	CC	CC	CC	CC	CC	CC	CC	CC	CC	CC	CC	CC	CC	CC	CC	CC	CC	CC	CC	CC	CC	CC	CC	CC	CC	CC	CC	CC	CC	CC	CC	CC
AX-123702548	SCP-4048_557	TT	TT	TT	TT	TT	TG	TG	TT	TT	TT	TT	TG	TG	TT	TT	TT	TT	TT	TT	TT	TT	TT	TT	TT	TT	TT	TT	TT	TT	TT	TT	TT	TT	TT	TT	TT	TT	TT	TT	TT	TT	TT	TT	TT	TT	TT	TT	TT
AX-123702557	CSCSP-12781_1375	GG	GG	GG	GG	GG	GG	GG	GG	GG	GG	GG	GG	GG	GG	GG	GG	GG	GG	GG	GG	GG	GG	GG	AA	GG	GG	GG	GG	GG	GG	GG	GG	GG	GG	GG	GG	GG	GG	GG	GG	GG	GG	GG	GG	GG	GG	GG	GG
AX-123702568	CSCSP-5597_138	GG	AA	GG	GG	AA	AG	AA	AG	GG	GG	AA	AA	AA	AG	AA	GG	AA	AA	GG	AA	AA	AA	GG	AA	AG	AA	AA	AA	AA	AA	AG	AA	AG	AA	AG	AG	AA	AA	AA	AA	AA	AA	AA	AA	AG	AG	GG	AA
AX-123702593	DRDRP-479_2644	AA	AA	AC	AC	CC	AA	AA	AA	AA	AA	AA	AA	AA	AA	CC	AA	AA	AA	AA	AA	AA	AA	AA	CC	AA	AA	AC	CC	CC	AA	AC	CC	AA	CC	CC	AC	AA	CC	AA	AA	CC	AA	CC	AA	AA	AA	AA	AA
AX-123702667	CSCSP-1766_133	TG	TT	TG	TT	TT	TT	TT	TT	TT	TT	GG	TT	TT	TT	TT	TT	TT	TT	TT	GG	TG	GG	TG	TT	TT	TG	TG	TG	GG	TT	TG	TT	TT	GG	TG	TG	TT	TT	GG	TT	GG	TT	GG	TT	TG	TG	TT	GG
AX-123702668	CSCSP-1766_1481	AG	AA	AG	AA	AA	AA	AA	AA	AA	AA	GG	AA	AA	AA	AA	AA	AA	AA	AA	GG	AG	GG	AG	AA	AA	AG	AG	AG	GG	AA	AG	AA	AA	GG	AG	AG	AA	AA	GG	AA	GG	AA	GG	AA	AG	AG	AA	GG
AX-123702669	CSCSP-1766_2030	CC	CC	CC	CC	CC	CC	AC	CC	CC	CC	CC	AA	CC	CC	CC	CC	CC	CC	CC	CC	CC	CC	CC	CC	CC	CC	CC	CC	CC	CC	CC	CC	CC	CC	CC	CC	CC	CC	CC	CC	CC	CC	CC	CC	CC	AC	CC	CC
AX-123702674	AGCP-116_4234	GG	GG	GG	GG	GG	AG	AG	AG	AA	GG	GG	GG	AG	GG	AA	GG	GG	GG	GG	GG	GG	GG	GG	GG	GG	GG	GG	GG	GG	GG	AG	GG	GG	GG	GG	GG	GG	GG	GG	GG	GG	GG	GG	GG	GG	GG	GG	GG
AX-123702677	CSCSP-11340_1305	GG	GG	GG	GG	GG	AG	AG	AG	AA	GG	GG	GG	AG	GG	AA	GG	GG	GG	GG	GG	GG	GG	GG	GG	GG	GG	GG	GG	GG	GG	AG	GG	GG	GG	GG	GG	GG	GG	GG	GG	GG	GG	GG	GG	GG	GG	GG	GG
AX-123702678	CSCSP-11340_1747	GG	GG	GG	GG	GG	AG	AG	AG	AA	GG	GG	GG	AG	GG	AA	GG	GG	GG	GG	GG	GG	GG	GG	GG	GG	GG	GG	GG	GG	GG	AG	GG	GG	GG	GG	GG	GG	GG	GG	GG	GG	GG	GG	GG	GG	GG	GG	GG
AX-123702679	CSCSP-11340_5741	TT	TT	TT	TT	TT	AT	AT	AT	AA	TT	TT	TT	AT	TT	AA	TT	TT	TT	TT	TT	TT	TT	TT	TT	TT	TT	TT	TT	TT	TT	AT	TT	TT	TT	TT	TT	TT	TT	TT	TT	TT	TT	TT	TT	TT	TT	TT	TT
AX-123702680	CSCSP-11340_6272	CC	CC	CC	CC	CC	TC	TC	TC	TT	CC	CC	CC	TC	CC	TT	CC	CC	CC	CC	CC	CC	CC	CC	CC	CC	CC	CC	CC	CC	CC	TC	CC	CC	CC	CC	CC	CC	CC	CC	CC	CC	CC	CC	CC	CC	CC	CC	CC
AX-123702707	CSCSP-5653_8338	TT	TT	TT	CC	TT	TT	TT	TT	TT	TT	TT	TT	TC	TT	TT	TT	CC	TT	TT	CC	TT	TT	TT	TT	TT	TC	TT	TT	TC	TT	TT	TT	TT	TT	TT	TT	CC	CC	TT	TT	TT	TT	TT	TC	TT	CC	CC	TT
AX-123702776	CSCSP-12446_4606	AA	AA	AG	AA	AG	GG	GG	GG	GG	GG	AA	AG	AA	GG	GG	AA	AA	AA	AG	AA	AA	GG	GG	GG	GG	AG	AG	AA	AG	GG	AA	AA	GG	GG	AG	GG	GG	GG	GG	GG	AA	AA	AA	GG	AG	AG	AA	AA
AX-123702778	CSCSP-6043_1274	AA	AG	AG	AA	AG	GG	GG	GG	GG	GG	GG	AG	AA	AA	AA	AA	GG	GG	AG	AA	GG	AA	GG	GG	GG	AA	AG	GG	GG	GG	GG	GG	AA	AA	AA	GG	AG	AG	GG	GG	GG	GG	AA	AG	AG	AG	AA	AA
AX-123702830	SCP-6841_564	GG	GG	GG	GG	GG	AA	AA	AA	AA	AA	GG	AA	GG	AA	GG	AA	GG	GG	AG	AA	GG	GG	AG	AA	AA	AG	AG	AG	GG	AA	AG	AA	AA	AA	GG	AA	GG	AA	AA	AG	AA	GG	AG	AA	AA	AA	AA	AA
AX-123702848	SCP-4687_249	AA	AA	AG	AG	AA	AG	AG	GG	GG	GG	GG	GG	GG	GG	AA	GG	AA	AA	AG	AA	GG	GG	AG	GG	GG	AG	AG	AG	AG	AA	AG	AG	GG	GG	AG	AG	GG	AA	AA	GG	AA	AA	GG	AA	AG	AG	GG	GG
AX-123702873	CSCSP-13535_4219	CC	CC	CC	TC	CC	TC	TC	TT	TT	TT	CC	CC	CC	CC	CC	CC	CC	CC	TC	CC	CC	CC	TC	CC	TT	CC	CC	CC	CC	CC	CC	CC	CC	CC	CC	CC	CC	CC	CC	TC	CC	CC	CC	CC	CC	CC	TT	CC
AX-123702928	CSCSP-6983_2369	CC	CC	CC	CC	CC	CC	CC	CC	CC	CC	CC	CC	CC	CC	CC	CC	CC	CC	CC	CC	CC	TT	CC	CC	CC	CC	TC	TT	CC	CC	CC	CC	CC	CC	CC	CC	CC	CC	CC	CC	CC	CC	TT	CC	TC	CC	CC	CC
AX-123702932	CSCSP-6030_1509	CC	CC	CC	CC	CC	CC	CC	CC	CC	CC	CC	CC	CC	CC	CC	CC	CC	CC	CC	CC	CC	TT	CC	CC	CC	CC	TC	TT	CC	CC	CC	CC	CC	CC	CC	CC	CC	CC	CC	CC	CC	CC	TT	CC	TC	CC	CC	CC
AX-123702950	CSCSP-3191_436	TT	TT	TG	TG	TT	TT	TT	TT	TT	TT	TT	TT	TT	TT	TT	TT	TT	TT	TT	TT	TT	TT	TG	TT	TT	TT	TT	TG	TT	TT	TT	TT	TT	GG	TT	TG	TT	TT	TT	TT	TT	TT	TG	TT	TG	TT	TT	TT
AX-123702959	SCP-11365_459	CC	CC	CC	CC	GG	CC	CC	CC	CC	CC	GG	GG	CG	CG	CC	CC	CC	CC	CC	CC	GG	GG	CG	GG	CC	CC	CG	GG	CC	CC	CC	CC	CC	GG	CC	CG	CC	CC	CC	CC	CC	GG	GG	CC	CG	CG	CC	CC
AX-123702960	SCP-11365_442	AA	AA	AA	AA	GG	AA	AA	AA	AA	AA	AA	GG	AG	AG	AA	AA	AA	AA	AA	AA	AA	GG	AG	GG	AA	AA	AA	GG	AA	AA	AA	AA	AA	AA	AA	AG	AA	AA	AA	AA	AA	GG	GG	AA	AG	AG	AA	AA
AX-123702986	DRDRP-584_946	TT	TT	TT	TC	CC	TC	CC	TC	CC	CC	TT	TC	TC	CC	TT	TT	TT	TT	TC	TT	TT	TT	TT	CC	CC	TT	TC	TT	TT	CC	TC	TC	TT	TT	TT	TT	TT	TT	TT	TT	TT	TT	TT	TT	TC	TC	CC	TT
AX-123702987	DRDRP-300_1638	AA	GG	GG	AA	GG	AG	GG	AG	GG	GG	AA	AG	AG	GG	AA	AA	AA	AA	GG	AA	AA	AA	AA	GG	GG	AA	AA	AA	AA	GG	AG	AA	AA	AA	AA	AA	AA	AA	AA	AA	AG	AA	AA	AA	AA	AG	GG	AA
AX-123703061	DRDRP-177_1800	CC	CC	CC	TC	CC	TT	TT	TC	TT	CC	TT	CC	TC	TC	CC	CC	TT	TT	CC	TT	CC	CC	TC	CC	CC	TC	TT	CC	TC	TT	CC	TT	TT	TT	TT	TT	TT	CC	CC	CC	CC	CC	TT	CC	TC	TC	TT	TT
AX-123703076	CSCSP-6275_196	CC	CC	CC	CC	CC	CC	CC	CC	CC	CC	CC	CC	CC	CC	CC	CC	CC	CC	CC	CC	CC	CC	TT	TT	CC	CC	TC	TC	TC	CC	CC	TT	TT	CC	TT	CC	CC	CC	TT	TC	CC	CC	TT	CC	CC	TT	CC	TC
AX-123703152	DRDRP-377_531	GG	GG	GG	GG	GG	GG	GG	GG	GG	GG	GG	GG	GG	GG	GG	GG	GG	GG	GG	GG	GG	GG	AG	GG	AA	GG	GG	GG	GG	GG	AG	GG	GG	GG	GG	GG	GG	AA	GG	GG	AA	GG	GG	GG	GG	GG	GG	GG
AX-123703236	DRDRP-440_1424	CC	CC	CC	AA	CC	AA	AA	AA	AA	AA	AA	AA	CC	AA	AA	AA	AA	AA	CC	AA	AA	AA	AA	AA	AA	CC	AA	AA	AC	AA	AA	AA	AA	CC	AC	AA	CC	AA	CC	CC	AC	AA	AA	AC	AA	AA	AA	AA
AX-123703253	CSCSP-14530_833	TT	TT	TC	CC	CC	TT	TT	TT	TT	TT	TT	CC	TC	CC	TT	TT	CC	TT	TT	TT	TC	CC	TT	TT	TT	TC	TT	TC	TT	TT	TT	CC	TT	TT	TC	TT	TC	TT	CC	TT	CC	TT	TT	TC	TC	TT	TT	TT
AX-123703256	DRDRP-94_923	CC	CC	CC	CC	CC	CC	CC	TC	CC	CC	TT	CC	CC	CC	CC	CC	CC	CC	CC	CC	TT	CC	TC	CC	CC	CC	CC	TC	CC	TT	CC	CC	CC	TT	CC	CC	CC	CC	CC	CC	CC	CC	CC	CC	CC	CC	CC	CC
AX-123703264	CSCSP-4213_747	AA	AA	AG	AG	GG	AA	AA	AA	AA	AA	AA	AA	AA	AA	AA	AA	GG	GG	AA	GG	AA	GG	AG	AA	AA	AG	AG	AG	GG	AA	AG	GG	AA	AA	GG	AA	GG	AA	GG	AG	GG	GG	GG	AG	GG	AA	AA	AA
AX-123703320	CSCSP-2011_793	GG	GG	GG	GG	GG	GG	GG	GG	GG	GG	GG	GG	GG	GG	GG	GG	GG	GG	GG	GG	GG	GG	GG	GG	GG	GG	GG	GG	GG	GG	GG	GG	GG	GG	GG	GG	GG	GG	GG	GG	GG	GG	GG	GG	GG	GG	GG	GG
AX-123703337	CSCSP-13481_814	GG	GG	GG	GG	GG	GG	GG	GG	GG	GG	GG	GG	GG	GG	GG	GG	GG	GG	GG	GG	GG	GG	GG	GG	GG	GG	GG	GG	GG	GG	GG	GG	GG	GG	GG	GG	GG	GG	GG	GG	GG	GG	GG	GG	GG	GG	GG	GG
AX-123703338	AGCP-32_1083	GG	GG	GG	GG	GG	GG	GG	GG	GG	GG	GG	GG	GG	GG	GG	GG	GG	GG	GG	GG	GG	GG	GG	GG	GG	GG	GG	GG	GG	GG	GG	GG	GG	GG	GG	GG	GG	GG	GG	GG	GG	GG	GG	GG	GG	GG	GG	GG
AX-123703387	CSCSP-15952_680	CC	CC	TC	CC	CC	TC	CC	TC	TT	CC	CC	CC	CC	TC	CC	TT	CC	CC	CC	TT	CC	TT	TC	CC	CC	TC	CC	TT	TC	CC	TC	CC	TT	CC	TC	TT	TT	TT	TT	CC	TT	CC	TT	TC	CC	TT	CC	CC
AX-123703412	CSCSP-12106_627	AC	AA	AA	CC	AA	AC	CC	AA	AA	AA	AA	CC	AC	AC	AA	AA	CC	AA	AA	CC	CC	CC	AC	AA	AA	CC	CC	CC	CC	CC	CC	CC	CC	CC	CC	CC	CC	CC	AA	AC	CC	AA	CC	CC	CC	CC	CC	CC
AX-123703422	CSCSP-11401_2162	GG	AG	GG	AG	GG	GG	GG	GG	GG	GG	GG	AA	GG	AG	AG	GG	AA	AA	GG	AA	GG	AA	AG	GG	GG	GG	AG	AG	AG	AA	AG	GG	AA	AA	AG	AA	AG	AG	GG	GG	AA	GG	GG	AA	AG	GG	AA	GG
AX-123703436	CSCSP-2039_1416	AA	AA	GG	AA	AG	AG	AA	GG	GG	GG	GG	GG	GG	GG	AA	GG	AA	GG	AA	AA	GG	GG	GG	GG	GG	GG	GG	GG	AG	GG	GG	AG	GG	GG	AG	GG	GG	GG	AA	AG	GG	AA	GG	GG	AG	GG	GG	GG
AX-123703457	CSCSP-12895_3603	AA	AA	AC	AA	AA	AA	AA	AA	AA	CC	AA	AA	AC	AA	AA	AA	AA	AA	AA	AA	AA	AA	AA	AA	AA	AA	AA	AA	AA	AA	AA	AA	AA	AA	AA	AC	AA	AA	AA	AA	AA	AA	CC	AC	AA	AA	AA	AA
AX-123703460	SCP-11295_1740	CG	CG	GG	GG	GG	CG	CC	CC	CC	GG	GG	GG	GG	GG	GG	GG	GG	CC	GG	GG	GG	GG	GG	CC	GG	GG	GG	GG	GG	GG	GG	GG	CG	GG	GG	GG	GG	GG	GG	CG	GG	GG	GG	GG	CG	GG	GG	GG
AX-123703461	DRDRP-16_920	AA	AA	AA	AA	AA	AA	AA	AA	AA	AA	AA	AA	AA	AA	AA	AA	AA	AA	AA	AA	AA	AA	AA	AA	AA	AA	AA	AA	AA	AA	AA	AA	AA	AA	AA	AA	AA	AA	AA	AA	AA	AA	AA	AA	AA	AA	AA	AA
AX-123703484	CSCSP-11253_504	CC	CC	CC	CC	CC	CC	CC	CC	CC	CC	CC	CC	CC	CC	CC	CC	CC	CC	CC	CC	CC	CC	CC	TC	CC	CC	CC	CC	CC	CC	TC	CC	CC	CC	CC	CC	CC	CC	CC	CC	CC	CC	CC	CC	CC	CC	CC	CC
AX-123703488	CSCSP-11614_612	CC	CC	CC	CC	CC	CC	CC	CC	CC	CC	TT	CC	CC	CC	TT	TT	TT	CC	CC	TT	TT	TT	CC	CC	CC	TT	TT	TC	TT	CC	TC	TT	CC	TT	TT	TT	TT	TT	TT	TC	CC	TT	TT	TC	CC	CC	CC	TT
AX-123703489	CSCSP-11614_783	AA	AA	AA	AA	AA	AA	AA	AA	AA	AA	TT	AA	AA	AA	TT	TT	TT	AA	AA	TT	TT	TT	AA	AA	AA	TT	TT	AT	TT	AA	AT	TT	AA	TT	TT	TT	TT	AT	TT	AT	AA	TT	TT	AT	AA	AA	AA	TT
AX-123703501	SCP-4117_260	GG	GG	GG	GG	GG	GG	GG	GG	GG	GG	GG	GG	GG	GG	GG	GG	GG	GG	GG	GG	GG	GG	GG	GG	GG	GG	GG	GG	GG	GG	GG	GG	GG	GG	GG	GG	GG	GG	GG	GG	GG	GG	GG	GG	GG	GG	GG	GG
AX-123703564	CSCSP-7382_602	TT	TT	TT	TT	TT	TT	TT	TT	TT	TT	TT	TT	TT	TT	TT	TT	TT	TT	TT	TT	TT	TT	TT	TT	TT	TT	TT	TT	TT	TT	TT	TT	TT	TT	TT	TT	TT	TC	TT	TT	TT	TT	TT	TT	TT	TT	TT	TT
AX-123703574	DRDRP-12_1338	AA	AA	AA	AA	AA	AA	AA	AA	AA	AA	GG	AA	AA	AA	AA	AA	GG	AA	AA	AA	AA	GG	AA	AA	AA	AG	GG	AG	GG	AA	AG	AA	AA	AA	GG	AG	GG	AG	GG	GG	GG	GG	GG	AA	AG	GG	AA	AA
AX-123703576	CSCSP-13319_10334	CC	CC	CC	CC	CC	CC	CC	CC	CC	CC	TT	CC	CC	CC	CC	CC	CC	TT	CC	CC	CC	CC	CC	CC	CC	CC	CC	CC	CC	CC	CC	CC	CC	CC	CC	CC	CC	CC	CC	CC	CC	CC	CC	CC	CC	CC	CC	CC
AX-123703579	CSCSP-13766_5314	CC	CC	CC	CC	CC	CC	CC	CC	CC	CC	TT	CC	CC	CC	CC	CC	CC	CC	CC	TT	CC	CC	CC	CC	CC	CC	CC	CC	CC	CC	TC	CC	CC	TC	TC	CC	TT	CC	CC	TT	CC	TC	CC	CC	TC	CC	CC	CC
AX-123703587	CSCSP-5576_192	TC	CC	TC	TC	TC	TT	TT	TT	TT	TT	TT	TT	CC	TC	TT	TT	TT	TT	TT	TT	CC	TT	TT	TT	TT	TT	TT	TT	TT	TT	TT	TT	TT	TT	TT	TT	TT	TT	TT	TT	TT	TT	TT	TT	TT	TT	TT	TT
AX-123703611	CSCSP-11325_6189	AA	AG	AA	AA	GG	AA	AA	AA	AA	AA	AA	AA	AA	AA	AA	AA	AA	AA	AA	AA	AA	AA	AA	AA	AA	AA	AA	AA	AA	AA	AG	AG	AA	AA	AA	AA	AA	AA	AA	AG	AA	AA	AA	AA	AA	AA	AA	AA
AX-123703617	DRDRP-681_2003	TT	TT	TT	TT	GG	TT	TT	TT	TT	TT	TT	TT	TT	TT	TT	TT	TT	TT	TT	TT	TT	TT	TT	TT	TT	TT	TT	TT	TT	TT	TG	TG	TT	TT	TT	TT	TT	TT	TT	TG	TT	TT	TT	TT	TT	TT	TT	TT
AX-123703618	DRDRP-681_1983	CC	CC	CC	CC	TT	CC	CC	CC	CC	CC	CC	CC	CC	CC	CC	CC	CC	CC	CC	CC	CC	CC	CC	CC	CC	CC	CC	CC	CC	CC	TC	TC	CC	CC	CC	CC	CC	CC	CC	TC	CC	CC	CC	CC	CC	CC	CC	CC
AX-123703643	CSCSP-7372_897	CC	CC	CC	CC	CC	AC	CC	AC	AA	CC	CC	CC	CC	CC	AA	CC	CC	CC	CC	CC	CC	CC	CC	CC	CC	AC	CC	CC	CC	CC	AC	AA	CC	CC	CC	AC	CC	CC	CC	CC	CC	CC	CC	CC	AA	CC	CC	CC
AX-123703676	CSCSP-13990_975	GG	GG	GG	GG	GG	GG	GG	GG	GG	GG	GG	GG	GG	GG	GG	GG	GG	GG	GG	GG	GG	GG	GG	GG	GG	GG	GG	GG	GG	GG	GG	GG	GG	GG	GG	GG	GG	GG	GG	GG	GG	GG	GG	GG	GG	GG	GG	GG
AX-123703678	CSCSP-13990_706	CC	AC	CC	AC	CC	CC	CC	CC	CC	CC	CC	CC	AC	AC	CC	CC	CC	CC	AC	CC	CC	CC	CC	CC	CC	AC	CC	CC	CC	CC	CC	CC	CC	CC	CC	CC	CC	CC	AC	CC	CC	CC	CC	AC	AC	CC	CC	CC
AX-123703741	CSCSP-5040_220	CC	CC	CC	CC	CC	CC	CC	CC	CC	CC	CC	CC	CC	CC	CC	CC	CC	CC	CC	CC	CC	CC	CC	CC	CC	CG	CC	CC	CG	CG	CC	CC	CC	CC	CC	CC	CC	CC	CG	CC	CC	CC	CC	CC	CC	CC	CC	CC
AX-123703771	CSCSP-3309_2336	TT	TT	TT	TT	TT	TT	TT	TT	TT	TT	TT	TT	TT	TT	TT	TT	TT	TT	TT	TT	TT	TT	TT	TT	TT	TT	TT	TT	TT	TT	TT	TT	TT	TT	TT	TT	TT	TT	TT	TT	TT	TT	TT	TT	TT	TT	TT	TT
AX-123703776	SCP-6935_569	GG	GG	GG	GG	GG	TG	GG	GG	TT	TT	GG	GG	GG	GG	TT	GG	GG	GG	GG	TT	GG	TT	GG	GG	GG	TT	GG	GG	GG	GG	GG	TT	GG	GG	GG	GG	GG	TT	GG	GG	GG	TT	GG	GG	GG	GG	GG	GG
AX-123703822	DRDRP-410_1788	CC	TC	TC	CC	CC	CC	CC	CC	CC	CC	CC	CC	CC	CC	CC	CC	CC	CC	CC	CC	CC	CC	CC	CC	CC	TC	CC	CC	CC	CC	CC	CC	CC	CC	CC	CC	CC	CC	CC	CC	CC	CC	CC	CC	CC	CC	CC	CC
AX-123703851	CSCSP-10475_762	AA	AA	AA	GG	AG	AA	AA	AG	AA	AA	GG	GG	AG	AG	AA	AA	GG	GG	AA	GG	AA	AA	GG	GG	GG	AG	AA	GG	GG	AA	GG	AA	AG	GG	GG	GG	GG	AA	GG	AG	AA	AA	GG	AG	AG	GG	AA	GG
AX-123703857	SCP-3799_291	CC	CC	CC	CC	AA	CC	CC	CC	CC	CC	CC	CC	AC	AC	CC	CC	CC	CC	CC	CC	CC	CC	CC	CC	CC	CC	CC	AC	CC	AA	CC	CC	CC	CC	CC	CC	CC	CC	CC	CC	CC	CC	CC	CC	CC	CC	CC	CC
AX-123703882	CSCSP-5610_2239	GG	GG	GG	GG	AG	AG	AA	AG	AA	AA	AA	AA	AG	GG	GG	GG	GG	GG	AA	GG	AA	GG	GG	GG	GG	GG	GG	GG	AG	GG	AG	GG	AG	GG	AG	AA	AG	GG	GG	GG	AA	GG	GG	GG	GG	GG	AA	AA
AX-123703907	CSCSP-11685_922	TT	TT	TT	TT	TT	TT	TT	TC	TT	TT	TT	TT	TT	TT	TT	TT	TT	TT	TT	TT	TT	TT	TT	TT	TT	TT	TT	TT	TT	TT	TT	TT	TT	TT	TT	TT	TT	TT	TT	TT	TT	TT	TT	TT	TT	TT	TT	TT
AX-123703950	CSCSP-13472_2271	GG	GG	AG	GG	GG	GG	GG	GG	GG	AA	GG	AA	GG	GG	GG	GG	GG	GG	GG	GG	GG	GG	AG	AA	AA	GG	GG	GG	GG	GG	AG	GG	GG	AA	GG	AA	GG	GG	GG	GG	GG	GG	GG	AG	GG	GG	GG	AA
AX-123703953	CSCSP-6995_761	TT	TT	TT	TC	TT	TC	CC	CC	CC	CC	TT	TT	TT	TT	TC	CC	TT	TT	TC	TT	CC	TT	TC	CC	CC	TC	TT	TC	TC	TT	TT	TC	CC	CC	TT	TT	TT	TT	TT	TT	TT	CC	TT	TC	TC	TC	CC	TT
AX-123704004	CSCSP-5980_2578	GG	GG	GG	GG	GG	GG	GG	GG	GG	GG	GG	GG	GG	GG	GG	GG	GG	GG	GG	GG	GG	GG	GG	GG	GG	GG	GG	GG	GG	GG	GG	GG	GG	GG	GG	GG	GG	GG	GG	GG	GG	GG	GG	GG	GG	GG	GG	GG
AX-123704005	CSCSP-5488_723	GG	GG	AG	GG	AA	AG	GG	AG	GG	AA	AA	AA	AG	AA	AA	AA	AA	AA	AG	AA	AA	AA	AA	AA	AA	GG	GG	AG	AA	AA	GG	GG	AA	AG	AG	AA	AA	AA	GG	AA	AA	AA	AG	AA	AG	AG	GG	AA
AX-123704018	CSCSP-15105_555	TT	TT	TT	CC	TC	TC	CC	TT	TT	TT	CC	TC	CC	CC	TT	CC	TT	CC	TT	TT	TT	TT	TT	TT	TT	TT	TT	TC	TC	TT	TC	TT	TC	TC	TC	TT	CC	TT	TT	TC	TT	CC	TT	TC	TT	TC	TT	TC
AX-123704019	CSCSP-15105_775	TT	TT	TT	GG	TG	TG	GG	TT	TT	TT	GG	TG	GG	GG	TT	GG	GG	GG	TT	GG	TT	GG	TT	TT	TT	TG	TT	GG	TG	TT	TG	TT	TG	TG	GG	GG	GG	TG	GG	GG	TT	GG	GG	TT	GG	GG	TT	TG
AX-123704078	SCP-3672_412	GG	AA	GG	GG	GG	GG	GG	GG	GG	GG	GG	GG	AG	GG	GG	GG	GG	GG	GG	GG	GG	GG	AG	GG	GG	GG	AG	AG	AG	GG	AG	AG	GG	AA	GG	GG	AG	GG	GG	GG	GG	AG	GG	GG	GG	GG	GG	GG
AX-123704109	CSCSP-2940_300	GG	GG	GG	GG	GG	TG	TT	TT	TT	TT	GG	GG	GG	GG	GG	TT	GG	GG	GG	GG	GG	GG	GG	GG	GG	GG	GG	TG	GG	GG	GG	GG	GG	GG	GG	GG	GG	GG	GG	GG	GG	GG	GG	GG	GG	GG	GG	GG
AX-123704115	CSCSP-4965_1211	CC	CC	AA	CC	CC	AA	AA	AA	AA	AA	AA	AA	CC	AA	AA	AA	AA	AA	AA	AA	AA	CC	AA	AA	AA	AA	AA	AC	AA	AA	AA	AA	AA	AA	AA	AA	AA	CC	AA	AA	AA	AA	AA	AA	AA	AA	AA	AA
AX-123704120	CSCSP-12362_766	CC	CC	CC	CC	CC	TT	TT	TC	TT	CC	TT	CC	CC	CC	CC	CC	CC	CC	CC	CC	CC	CC	TC	CC	CC	TC	CC	CC	TC	CC	CC	CC	CC	CC	TC	CC	TC	CC	CC	CC	CC	CC	CC	CC	TC	TC	CC	CC
AX-123704126	CSCSP-4196_553	GG	GG	CG	CC	CC	GG	GG	GG	GG	GG	GG	GG	CG	GG	GG	GG	GG	GG	CG	GG	GG	GG	GG	GG	GG	CG	GG	GG	GG	GG	GG	GG	GG	GG	GG	GG	GG	GG	CG	GG	GG	CC	GG	GG	CG	GG	GG	CG
AX-123704159	DRDRP-599_2112	CC	CC	CC	CC	CC	CC	TT	TC	CC	TT	TT	CC	CC	CC	CC	TT	CC	TT	TC	CC	TT	TT	CC	TT	CC	TT	CC	TC	TC	CC	CC	CC	TT	CC	CC	CC	CC	CC	TT	TC	CC	TT	CC	CC	TT	TT	CC	TT
AX-123704173	CSCSP-4566_45	AC	AA	AC	AA	AA	AA	AA	AC	AA	AA	CC	CC	CC	CC	AA	AA	AA	CC	CC	AA	CC	CC	CC	CC	CC	AA	AC	AC	AC	AA	AA	AA	AA	AA	AA	CC	AA	AA	CC	CC	AA	CC	AA	AA	AA	AA	AA	CC
AX-123704187	CSCSP-5499_672	AA	GG	AA	AA	AA	AG	GG	AG	GG	GG	AA	AA	AA	AA	AA	GG	AA	AA	AA	AA	AA	GG	AG	AA	AA	AG	AA	AA	AA	GG	AA	AA	AA	AA	AA	GG	AA	AA	AA	AA	AA	AG	GG	AG	AG	AG	AA	AA
AX-123704224	DRDRP-3_1305	GG	GG	GG	GG	GG	GG	GG	GG	GG	GG	GG	GG	GG	GG	GG	GG	GG	GG	GG	GG	GG	GG	GG	GG	GG	AG	GG	AG	GG	GG	GG	GG	GG	GG	GG	GG	AG	GG	AA	AG	AA	GG	GG	GG	GG	GG	GG	GG
AX-123704254	CSCSP-14581_13917	TT	TT	TT	TG	TT	TT	TT	TT	TT	TT	GG	TT	TT	TT	TT	TT	TT	TT	TT	TT	TT	TT	TT	TT	TT	TT	TT	TT	TT	TT	TG	GG	TT	TG	TT	TT	TT	TT	TT	TT	TT	GG	TT	TT	TT	TT	GG	TT
AX-123704345	CSCSP-10309_1150	AG	GG	AG	GG	AG	AG	AG	GG	GG	GG	GG	AA	GG	AA	GG	GG	GG	AG	GG	GG	GG	GG	GG	GG	GG	GG	GG	GG	GG	GG	GG	GG	GG	GG	GG	GG	GG	GG	GG	GG	GG	AA	GG	GG	GG	GG	GG	GG
AX-123704354	CSCSP-12715_529	AA	AA	AA	AA	AA	AG	AA	AA	AA	GG	AA	GG	AA	AA	AA	GG	AA	GG	AG	AA	AA	GG	AG	GG	AA	AA	AA	AG	AA	GG	AA	AA	AG	AA	AA	AG	AA	AA	AA	AA	AA	AA	AA	AA	GG	AA	AA	GG
AX-123704379	CSCSP-12136_1344	TT	TT	TC	TT	TT	TC	TC	TT	TT	CC	CC	TC	TC	CC	TT	CC	CC	CC	TC	CC	CC	CC	CC	CC	CC	CC	CC	TC	CC	CC	CC	CC	CC	CC	CC	CC	CC	CC	CC	CC	CC	TT	TT	TC	CC	CC	CC	CC
AX-123704380	CSCSP-12281_439	TT	TT	TT	CC	TT	TC	TC	TT	TT	CC	TT	CC	TT	TT	TT	CC	CC	TT	TT	TT	TT	CC	TT	TT	TT	TC	TT	TC	TT	TT	TT	CC	CC	CC	TT	TT	TT	TC	TT	TC	CC	TC	TT	TC	TT	TT	TT	TT
AX-123704388	CSCSP-14835_4232	TT	CC	CC	TC	CC	CC	CC	CC	CC	CC	CC	CC	CC	CC	CC	CC	CC	CC	TC	CC	CC	CC	CC	TT	CC	CC	CC	CC	CC	TT	CC	CC	CC	CC	CC	CC	CC	CC	CC	CC	CC	CC	CC	CC	CC	CC	CC	CC
AX-123704394	CSCSP-5303_2654	CC	CC	CC	CC	CC	CC	CC	CC	CC	GG	GG	GG	CG	CC	CC	CC	CC	GG	CG	CC	CG	CC	CC	CC	CC	CC	CC	CG	CC	CC	CC	CC	CC	CC	CC	CC	CC	CC	CC	CC	CG	GG	CC	CC	CC	CC	CC	CC
AX-123704428	CSCSP-14826_757	GG	GG	GG	GG	GG	TG	TG	GG	GG	TT	GG	GG	TT	GG	TT	GG	TT	TT	GG	TT	GG	TT	TT	TT	GG	TG	TT	TG	TG	TT	TG	TG	TT	TT	TT	TT	TT	TT	TT	TT	TT	GG	TG	TG	GG	GG	TT	TT
AX-123704430	CSCSP-12679_559	GG	GG	AG	GG	GG	AG	AG	AG	AA	GG	AA	GG	GG	GG	AA	AA	GG	AA	AA	GG	AA	GG	AG	AA	AA	AG	GG	AG	GG	AA	AG	AA	AA	GG	GG	AA	GG	GG	AA	AG	AG	GG	GG	AA	GG	GG	GG	AA
AX-123704448	CSCSP-12889_681	TT	TT	TT	TT	TT	TT	TT	TT	TT	TT	CC	TT	TT	TT	TT	TT	TT	TT	TT	TT	TT	TT	CC	TT	TT	TT	TT	TT	TT	CC	TT	TT	TT	TT	TT	TT	TT	TT	TT	TT	TT	TT	TT	TT	TT	TT	TT	TT
AX-123704450	CSCSP-14239_1157	GG	GG	GG	GG	GG	TT	TT	TT	TT	TT	TT	TG	TG	GG	GG	TT	GG	TT	GG	TT	TT	TT	GG	GG	TT	TT	TT	GG	TG	GG	TG	TT	TT	TT	TG	GG	TT	GG	GG	TT	TT	TT	TT	GG	TG	TG	TT	TT
AX-123704513	SCP-5327_635	TC	CC	TC	TC	CC	TC	TC	TC	TT	CC	TT	CC	CC	TT	CC	CC	TT	CC	CC	CC	TT	CC	CC	CC	CC	CC	CC	CC	CC	CC	TC	CC	TT	CC	CC	CC	CC	CC	TT	CC	CC	CC	CC	TC	CC	CC	TT	TT
AX-123704534	SCP-5615_307	TT	TT	TT	TT	TC	TT	TT	TT	TT	TT	TT	TC	TT	TT	TT	TT	TT	TT	TT	TT	TT	TT	TT	TT	TT	TT	TT	TT	TT	TT	TT	TT	TT	TT	TT	TT	TT	TT	TT	TT	TT	TT	TT	TT	TT	TT	TT	TT
AX-123704580	SCP-5116_190	CC	TT	TT	TT	TT	TC	TT	TT	CC	TT	TT	TT	TT	TT	TT	TT	TT	CC	TT	CC	TT	TT	TT	TT	TT	CC	TT	TC	TT	TT	TT	TT	TT	CC	TC	TC	TT	TT	TT	TC	TT	CC	TT	TT	TT	TT	TT	TT
AX-123704631	DRDRP-411_1832	AA	CC	AA	CC	AC	CC	CC	AC	CC	CC	AA	CC	AC	CC	CC	AA	CC	AA	AA	CC	AA	CC	AC	CC	CC	CC	AC	CC	CC	CC	CC	CC	CC	CC	CC	CC	CC	CC	CC	CC	CC	AC	CC	CC	AC	CC	CC	CC
AX-123704636	CSCSP-14089_2231	TT	TT	TT	TT	TT	TT	TT	TT	TT	TT	TT	TT	TT	TT	TT	TT	TT	TT	TT	TT	GG	TT	TT	TT	TT	TG	TT	TT	TG	TT	TG	TT	TT	TT	TG	TT	TT	TT	TT	TG	TT	TT	TT	TT	TT	TG	TT	TT
AX-123704650	CSCSP-13672_4798	GG	GG	GG	GG	GG	GG	AG	GG	GG	GG	GG	GG	GG	GG	GG	AA	GG	GG	GG	GG	GG	AA	GG	GG	GG	AG	GG	GG	GG	GG	GG	GG	GG	GG	GG	GG	GG	GG	GG	AG	GG	GG	GG	GG	GG	GG	GG	AA
AX-123704669	DRDRP-61_4285	AA	AA	AA	AA	AA	AA	AA	AA	AA	AA	AA	AA	AA	AA	AA	AA	AA	AA	AA	AA	AA	AA	AA	AA	AA	AT	AA	AT	AA	AA	AA	AA	AA	AA	AA	AA	AA	AA	AA	AA	AA	AA	AA	AA	AT	AA	AA	AA
AX-123704751	CSCSP-14260_1794	AA	GG	GG	AA	GG	AG	AG	AA	AA	GG	AG	AA	GG	GG	GG	AA	AA	AG	GG	AA	GG	AG	AA	AA	GG	AG	AA	AG	AG	AA	AA	GG	AA	AA	AA	AA	AG	AA	AA	AG	AA	GG	GG	GG	AA	AA	AA	AA
AX-123704794	CSCSP-3536_553	AG	AA	AG	AA	AA	AA	AG	AA	AA	GG	GG	AA	AG	AG	GG	AA	AA	GG	AA	AA	GG	AA	AA	AA	AA	AA	AA	AA	AA	AA	AA	AA	AA	AA	AA	AA	AA	AG	AA	AG	GG	GG	AA	AA	GG	GG	AA	AA
AX-123704801	CSCSP-5366_163	CC	CC	CC	CC	CC	CC	CC	CC	CC	CC	CC	CC	CC	CC	CC	TT	CC	CC	CC	CC	CC	CC	CC	CC	CC	CC	CC	CC	CC	CC	CC	CC	CC	CC	CC	CC	CC	CC	CC	CC	CC	CC	CC	CC	CC	CC	CC	CC
AX-123704803	CSCSP-4339_1156	TT	TT	TC	TT	TT	TC	CC	TT	TT	TT	CC	CC	TT	TT	TT	TT	TT	TT	TT	TT	TT	TT	TT	TT	TT	TT	TT	TT	TC	TT	TC	TC	TT	TT	TT	TT	TC	TT	TT	TC	TT	TC	TT	TC	TC	TT	TT	TT
AX-123704804	CSCSP-14650_1213	CC	CC	TC	CC	CC	TC	TT	CC	CC	CC	TT	TT	CC	CC	CC	CC	CC	CC	CC	CC	CC	CC	CC	CC	CC	CC	CC	CC	CC	CC	TC	TC	CC	CC	TC	CC	TT	CC	CC	CC	CC	CC	CC	TC	TC	CC	CC	CC
AX-123704823	CSCSP-14778_626	AA	AA	AT	AT	AA	AA	AA	AA	AA	AA	AA	AA	AA	AA	TT	AA	TT	AA	AA	TT	AA	AA	AA	AA	AA	AA	AA	AA	AT	AA	AA	AA	AA	AA	AA	AA	AA	AA	AA	AA	AA	AT	AA	AA	AA	AA	AA	AA
AX-123704869	CSCSP-12970_913	TT	TT	TT	TG	TT	TT	TT	TT	TT	TT	TT	TT	TT	TT	TT	TT	TT	TT	TT	GG	TT	GG	TT	TT	TT	TT	TG	TT	TG	TT	TT	TT	TT	GG	TG	GG	GG	GG	TT	TT	TT	TT	TT	TT	TT	TG	GG	TT
AX-123704888	SCP-13304_1999	TT	TT	TT	TT	TT	CC	CC	CC	CC	TT	CC	CC	TT	CC	CC	CC	CC	CC	CC	CC	CC	CC	CC	CC	CC	CC	CC	CC	TT	CC	CC	CC	CC	CC	CC	CC	CC	CC	CC	CC	CC	TT	TC	CC	CC	CC	CC	CC
AX-123704889	SCP-13304_1909	GG	GG	AG	AG	GG	AA	AA	AA	AA	GG	AA	AA	GG	AA	AA	AA	AA	AA	AA	AA	AA	AA	AA	AA	AA	AA	AA	AA	AG	AA	AA	AA	AA	AA	AA	AA	AA	AA	AA	AA	AA	AG	AA	AA	AA	AA	AA	AA
AX-123704936	CSCSP-11798_673	AA	AA	AA	AA	AA	GG	AG	GG	GG	AA	GG	AA	AA	AA	AA	GG	AA	AA	GG	AA	GG	AA	AA	AA	AA	AG	AA	AA	AA	AA	AA	AG	AA	AA	AA	AA	AA	AA	AA	AA	AA	AA	AA	AA	AA	AA	AA	AA
AX-123705094	CSCSP-12476_9977	CC	TT	TT	TC	TC	TC	TC	TT	TT	TT	TT	CC	TC	TT	TT	CC	CC	CC	TT	TT	TT	TT	TT	TT	TT	TT	TT	TC	TT	CC	TC	TT	CC	TT	TT	TT	TT	TT	TT	TC	TT	CC	TT	TC	TC	CC	TT	TT
AX-123705107	CSCSP-11700_639	CG	CC	GG	GG	CG	GG	GG	GG	GG	CC	GG	GG	CG	GG	GG	GG	GG	GG	CC	GG	GG	GG	GG	GG	GG	GG	GG	GG	CG	GG	GG	CG	GG	GG	GG	GG	GG	GG	GG	GG	GG	GG	GG	GG	CG	GG	GG	GG
AX-123705109	AGCP-192_4650	TG	GG	TT	TT	TG	GG	GG	GG	GG	GG	TT	TG	GG	TG	TT	GG	GG	TG	GG	GG	GG	TT	TG	GG	GG	TG	TG	TT	GG	GG	TG	GG	GG	TG	TT	TT	TG	GG	GG	TG	GG	TT	GG	GG	TG	GG	GG	TT
AX-123705113	CSCSP-11190_1988	GG	GG	GG	AG	GG	AA	AA	AG	AA	AA	AA	GG	GG	GG	GG	GG	AA	GG	GG	AA	GG	GG	AG	GG	GG	GG	AG	GG	GG	GG	GG	AG	GG	GG	GG	AA	AG	AG	GG	GG	GG	GG	AA	AG	GG	GG	AA	GG
AX-123705134	SCP-8833_373	AA	GG	GG	GG	GG	GG	GG	GG	GG	GG	GG	GG	GG	GG	GG	GG	GG	GG	GG	GG	GG	GG	GG	GG	GG	GG	GG	GG	GG	GG	GG	GG	GG	GG	AG	GG	GG	GG	GG	GG	GG	GG	GG	GG	AG	GG	GG	AA
AX-123705148	CSCSP-1895_1288	TT	TT	TT	TT	TT	TT	TT	TT	TT	TT	TT	TT	TT	TT	TT	TT	TT	TT	TT	TT	TT	TT	TT	TT	TT	TT	TT	TT	TT	TT	TT	TT	TT	TT	TT	TT	TT	TT	TT	TT	TT	TT	TT	TT	TT	TT	TT	TT
AX-123705235	DRDRP-839_4324	CC	CC	CC	CC	CC	TT	TT	TC	TT	TT	CC	TT	CC	CC	CC	TT	CC	CC	TT	TT	TT	TT	TT	TT	TC	TT	TT	TC	TC	TT	TC	TT	CC	CC	TT	TT	TT	CC	TT	TC	TT	TT	TT	TC	TC	TC	TT	TT
AX-123705252	CSCSP-6778_316	CC	TT	TC	CC	CC	CC	CC	CC	CC	CC	CC	CC	CC	CC	CC	CC	CC	CC	CC	CC	CC	CC	TC	CC	CC	CC	CC	CC	CC	CC	CC	CC	CC	CC	CC	CC	CC	CC	CC	CC	CC	CC	CC	CC	CC	CC	CC	CC
AX-123705305	CSCSP-4049_263	TT	TT	TT	TT	TT	TG	TG	TT	TT	TT	TT	GG	TG	TT	TT	TT	TT	TT	TT	TT	TT	TT	TT	TT	TT	TT	TT	TT	TT	TT	TT	TT	TT	TT	TT	TT	TT	TT	TT	TT	TT	TT	TT	TT	TT	TT	TT	TT
AX-123705306	CSCSP-4049_238	AA	AA	AA	AA	AA	AG	AG	AA	AA	AA	AA	GG	AG	AA	AA	AA	AA	AA	AA	AA	AA	AA	AA	AA	AA	AA	AA	AA	AA	AA	AA	AA	AA	AA	AA	AA	AA	AA	AA	AA	AA	AA	AA	AA	AA	AA	AA	AA
AX-123705313	CSCSP-15667_2882	GG	GG	GG	GG	GG	AG	AG	GG	GG	GG	GG	AA	AG	GG	GG	GG	GG	GG	GG	GG	GG	GG	GG	GG	GG	GG	GG	GG	GG	GG	GG	GG	GG	GG	GG	GG	GG	GG	GG	GG	GG	GG	GG	GG	GG	GG	GG	GG
AX-123705338	DRDRP-644_526	GG	AA	GG	AG	AA	GG	GG	AG	GG	GG	GG	GG	GG	GG	GG	AA	GG	GG	AG	GG	GG	GG	GG	GG	GG	GG	GG	GG	GG	GG	GG	GG	GG	GG	GG	GG	GG	GG	GG	AG	GG	GG	GG	GG	GG	GG	GG	GG
AX-123705379	CSCSP-3922_578	AA	AA	GG	GG	GG	GG	GG	GG	GG	GG	GG	GG	AG	AG	GG	GG	GG	GG	AA	GG	GG	GG	AG	GG	GG	GG	AG	GG	GG	GG	GG	AA	GG	AA	GG	AA	GG	GG	GG	GG	GG	GG	GG	GG	GG	GG	GG	GG
AX-123705380	CSCSP-3922_228	AA	AA	CC	CC	CC	CC	CC	CC	CC	CC	CC	CC	AC	AC	CC	CC	CC	CC	AA	CC	CC	CC	AC	CC	CC	CC	AC	CC	CC	CC	CC	AA	CC	AA	CC	AA	CC	CC	CC	CC	CC	AA	CC	CC	CC	CC	CC	CC
AX-123705394	CSCSP-6695_822	CC	CC	CC	CC	CC	CC	CC	CC	CC	CC	CC	CC	CC	CC	CC	CC	CC	CC	CC	CC	CC	CC	CC	CC	CC	CC	AC	CC	CC	CC	CC	CC	CC	CC	CC	CC	CC	CC	CC	CC	CC	CC	CC	CC	CC	CC	CC	CC
AX-123705400	SCP-5165_1492	GG	GG	CC	GG	GG	GG	GG	GG	GG	GG	GG	GG	GG	GG	GG	GG	GG	GG	GG	GG	GG	GG	GG	GG	GG	GG	GG	GG	GG	CC	CG	GG	CC	CC	GG	GG	GG	GG	GG	CG	GG	GG	GG	GG	CG	GG	CC	GG
AX-123705409	CSCSP-13455_3961	AA	TT	AA	AT	AA	TT	TT	AT	TT	TT	AA	AA	AT	AT	TT	TT	AA	AA	AA	AA	AA	AA	TT	TT	AT	AA	AA	AT	AT	TT	AA	AT	AT	AA	AT	TT	AA	AA	AA	TT	AA	AA	AA	AT	AT	TT	AA	AA
AX-123705412	SCP-4389_135	CC	CC	CC	CG	CC	CC	CC	CC	CC	CC	CG	CG	CC	CC	CC	CC	GG	CC	CC	GG	CG	GG	CC	CC	CC	GG	CG	GG	GG	CC	CG	GG	CC	GG	CG	CC	GG	GG	CC	CC	GG	GG	GG	CG	CC	CG	GG	CC
AX-123705428	SCP-14993_1042	GG	GG	AG	GG	GG	GG	GG	GG	GG	GG	GG	GG	GG	GG	GG	GG	GG	GG	GG	GG	GG	GG	GG	GG	GG	GG	GG	GG	GG	GG	GG	GG	GG	GG	GG	GG	GG	AG	GG	GG	GG	GG	GG	GG	GG	GG	GG	GG
AX-123705437	SCP-9813_782	AC	CC	CC	CC	CC	CC	CC	CC	CC	CC	CC	CC	CC	CC	AA	CC	CC	CC	AA	CC	CC	CC	AC	CC	AC	AA	AC	AC	CC	CC	AC	AC	CC	AC	AC	CC	CC	CC	CC	AC	CC	CC	CC	CC	AC	CC	AA	CC
AX-123705538	DRDRP-195_1718	AA	GG	AA	GG	AA	GG	GG	AG	GG	GG	GG	GG	AG	AG	GG	GG	GG	AA	AA	AA	AA	GG	GG	AA	AA	AA	AG	AG	AA	GG	AA	GG	GG	AA	AA	GG	AA	GG	GG	AA	AA	GG	GG	AG	AG	AG	GG	AA
AX-123705575	CSCSP-14510_1110	AA	AA	GG	AG	AG	AA	AA	AA	AA	GG	AA	AA	GG	GG	AA	GG	GG	AA	GG	GG	AA	AA	AG	AA	AA	AG	AA	AG	GG	AA	GG	GG	AA	GG	AG	AG	GG	GG	GG	GG	GG	AA	GG	AG	GG	GG	GG	AA
AX-123705578	CSCSP-14932_1427	GG	AA	AA	AA	AA	AG	GG	AA	AA	AA	GG	GG	AA	AA	AA	AA	AA	GG	AA	AA	AA	GG	AA	AA	AA	AA	AG	AA	AA	AA	AA	AA	AA	AA	AG	AA	AA	AA	AA	AA	AA	AA	AA	AA	AA	AA	AA	AG
AX-123705598	SCP-1632_433	GG	GG	GG	GG	GG	GG	GG	GG	GG	GG	GG	GG	GG	GG	GG	GG	GG	GG	GG	GG	GG	GG	GG	GG	GG	AG	GG	GG	GG	GG	GG	AG	GG	GG	AG	GG	GG	GG	GG	GG	AG	GG	GG	GG	GG	GG	GG	GG
AX-123705602	CSCSP-7699_3135	CC	CC	AA	CC	AA	CC	CC	CC	CC	CC	CC	CC	CC	AC	CC	AA	CC	CC	CC	CC	CC	CC	CC	CC	CC	CC	CC	CC	CC	CC	CC	CC	CC	AA	CC	CC	CC	CC	CC	CC	AC	CC	AA	CC	CC	CC	CC	CC
AX-123705606	CSCSP-6118_343	TT	CC	CC	CC	CC	CC	CC	CC	CC	CC	CC	TT	CC	CC	CC	CC	CC	CC	CC	TT	CC	CC	CC	CC	CC	TC	TC	TC	CC	CC	CC	CC	CC	TT	TT	TT	TT	TT	CC	TC	CC	CC	CC	TC	CC	CC	CC	CC
AX-123705611	SCP-1183_2686	TT	CC	CC	CC	TT	CC	CC	CC	CC	CC	CC	CC	TC	CC	CC	CC	CC	CC	CC	CC	CC	CC	CC	CC	CC	CC	CC	TC	CC	CC	CC	CC	CC	TT	CC	CC	CC	CC	CC	TC	CC	TT	CC	CC	CC	CC	TT	CC
AX-123705759	CSCSP-12731_666	AA	AA	AA	AA	AA	AA	AA	AA	AA	CC	AA	AA	AA	AA	AA	CC	AA	AA	AA	AA	CC	AA	AA	AA	AA	AA	AA	AA	AA	AA	AA	AA	AA	AA	AA	AA	AA	AA	AA	AA	AA	AA	AA	AA	AA	AA	AA	AA
AX-123705767	CSCSP-1557_313	CC	CC	CC	CC	CC	CC	CC	TC	CC	CC	CC	CC	CC	TC	CC	TT	CC	CC	CC	CC	TT	CC	CC	CC	CC	CC	CC	CC	CC	CC	CC	CC	TT	CC	CC	CC	CC	CC	CC	CC	CC	CC	CC	TC	CC	CC	CC	CC
AX-123705772	CSCSP-4022_1138	CC	CC	CC	CC	CC	CC	CC	CC	CC	CC	CC	CC	CC	CC	CC	CC	TT	CC	CC	TT	CC	CC	TC	CC	CC	TC	TC	CC	TC	CC	TC	CC	CC	CC	TC	TC	TC	TC	CC	CC	TT	CC	TT	CC	CC	TT	CC	CC
AX-123705790	CSCSP-8782_550	AA	AA	AA	AA	AA	AC	AA	AC	CC	AA	AA	AA	AA	AA	AA	AA	CC	AC	AA	CC	AA	CC	AA	AA	AA	AC	AA	CC	CC	CC	AA	CC	AA	AA	CC	CC	CC	AC	AA	AA	CC	CC	AA	AC	AA	CC	AA	AC
AX-123706062	AGCP-116_2123	TT	TT	TT	TT	TT	TT	TT	TT	TT	TT	TT	TT	TT	TT	TT	GG	TT	TT	TT	TT	TT	TT	TG	TT	TT	TT	TT	TT	TG	TT	TT	TT	GG	TT	TT	TT	TT	TT	TT	TT	TT	TT	TT	TG	TT	TT	TT	TT
AX-123706065	CSCSP-11340_1857	GG	GG	GG	GG	GG	AG	AG	AG	AA	GG	GG	GG	AG	GG	AA	GG	GG	GG	GG	GG	GG	GG	GG	GG	GG	GG	GG	GG	GG	GG	AG	GG	GG	GG	GG	GG	GG	GG	GG	GG	GG	GG	GG	GG	GG	GG	GG	GG
AX-123706066	CSCSP-11340_4930	GG	GG	GG	GG	GG	TG	TG	TG	TT	GG	GG	GG	TG	GG	TT	GG	GG	GG	GG	GG	GG	GG	GG	GG	GG	GG	GG	GG	GG	GG	TG	GG	GG	GG	GG	GG	GG	GG	GG	GG	GG	GG	GG	GG	GG	GG	GG	GG
AX-123706068	CSCSP-11340_6171	CC	CC	CC	CC	CC	TC	TC	TC	TT	CC	CC	CC	TC	CC	TT	CC	CC	CC	CC	CC	CC	CC	CC	CC	CC	CC	CC	CC	CC	CC	TC	CC	CC	CC	CC	CC	CC	CC	CC	CC	CC	CC	CC	CC	CC	CC	CC	CC
AX-123706069	CSCSP-11340_6186	TT	TT	TT	TT	TT	TG	TG	TG	GG	TT	TT	TT	TG	TT	GG	TT	TT	TT	TT	TT	TT	TT	TT	TT	TT	TT	TT	TT	TT	TT	TG	TT	TT	TT	TT	TT	TT	TT	TT	TT	TT	TT	TT	TT	TT	TT	TT	TT
AX-123706070	CSCSP-11340_7051	AA	AA	AA	AA	AA	AG	AG	AG	GG	AA	AA	AA	AG	AA	GG	AA	AA	AA	AA	AA	AA	AA	AA	AA	AA	AA	AA	AA	AA	AA	AG	AA	AA	AA	AA	AA	AA	AA	AA	AA	AA	AA	AA	AA	AA	AA	AA	AA
AX-123706071	CSCSP-11340_7161	GG	GG	GG	GG	GG	AG	AG	AG	AA	GG	GG	GG	AG	GG	AA	GG	GG	GG	GG	GG	GG	GG	GG	GG	GG	GG	GG	GG	GG	GG	AG	GG	GG	GG	GG	GG	GG	GG	GG	GG	GG	GG	GG	GG	GG	GG	GG	GG
AX-123706072	CSCSP-11340_7177	CC	CC	CC	CC	CC	TC	TC	TC	TT	CC	CC	CC	TC	CC	TT	CC	CC	CC	CC	CC	CC	CC	CC	CC	CC	CC	CC	CC	CC	CC	TC	CC	CC	CC	CC	CC	CC	CC	CC	CC	CC	CC	CC	CC	CC	CC	CC	CC
AX-123706286	CSCSP-1538_720	TT	GG	TG	TT	GG	TG	TG	TG	TT	TT	TT	TG	TT	GG	TT	TT	GG	TT	TG	TT	TG	TT	TG	TG	GG	TG	TG	TT	TG	TT	TT	GG	TT	TG	TT	TG	TT	TT	GG	TG	TT	TT	TT	TT	TG	TT	TT	GG
AX-123706349	CSCSP-6232_1070	TT	TT	TC	TC	TC	CC	CC	TC	CC	CC	CC	TT	TC	TT	TT	CC	TT	TT	TT	CC	TC	TT	TT	TC	TT	TT	TT	TT	TT	TT	TC	TT	TT	TT	TT	TT	TT	TT	CC	TT	TT	CC	TT	TC	TT	TT	CC	CC
AX-123706368	CSCSP-4395_661	GG	GG	AG	GG	AA	AA	AA	AG	AA	AA	AA	AG	AG	GG	GG	AA	GG	GG	GG	AA	GG	GG	GG	AG	GG	GG	GG	GG	GG	GG	AA	GG	GG	GG	GG	GG	GG	GG	GG	AG	GG	AA	GG	AG	GG	AG	AA	GG
AX-123706732	CSCSP-13425_157	AC	AA	AA	AC	AA	AA	AC	AA	AA	CC	CC	CC	AC	AC	CC	AA	CC	AA	CC	AA	CC	AA	CC	CC	AA	AA	AA	AC	CC	CC	AA	CC	CC	CC	AC	AA	CC	CC	AA	AC	CC	AA	CC	AC	AC	CC	CC	CC
AX-123706856	SCP-14371_6347	TT	TT	TT	TG	GG	GG	GG	GG	GG	GG	TT	GG	TG	GG	GG	GG	GG	TT	GG	GG	GG	GG	GG	GG	GG	GG	GG	TG	TG	GG	GG	GG	GG	TG	GG	GG	GG	GG	TT	TG	GG	TG	GG	GG	GG	GG	GG	TT
AX-123706920	SCP-4003_1220	GG	GG	TG	TT	TT	TG	TG	TT	TT	TT	TT	TT	GG	TG	TT	TT	TT	TT	GG	TT	TT	TT	TT	TT	TT	TT	TT	TG	TT	TT	TG	GG	TT	TT	TT	TT	TT	TT	TT	TT	TT	TT	TT	TG	TG	TT	TT	TT
AX-123706957	CSCSP-14820_463	CC	CC	CC	CC	CC	CC	CC	CC	CC	CC	CC	CC	TC	TC	CC	CC	CC	CC	CC	CC	CC	CC	TC	CC	CC	TT	CC	TC	CC	CC	TT	TC	TT	TT	TT	TC	TT	CC	CC	TC	CC	CC	TT	CC	TC	CC	CC	CC
AX-123707110	CSCSP-13223_273	CC	TT	TC	CC	TT	CC	CC	CC	CC	CC	CC	TT	TC	TC	TT	TT	TT	TT	CC	CC	CC	CC	CC	TT	CC	TT	TT	TT	TT	CC	TC	TT	CC	TT	TC	TT	TT	TT	TT	TC	CC	TT	TT	TC	TC	TT	CC	TT
AX-123707117	CSCSP-6433_573	CC	TT	TC	TC	TT	TC	TC	TT	TT	TT	CC	TT	TC	TT	TT	TT	TT	TT	TC	CC	CC	CC	CC	TT	TT	TC	TT	TC	TT	CC	TC	TT	CC	TT	TT	TT	TT	TT	TT	TT	CC	CC	TT	CC	TC	TT	TT	TT
AX-123707129	DRDRP-114_2606	GG	GG	AG	AA	GG	AG	AG	AA	AA	AA	AA	AA	AG	AA	AA	AA	AA	AA	AG	AA	AA	AA	AA	AA	AA	AA	AA	AA	AA	AA	AA	AA	AA	AA	AA	AA	AA	AA	AA	AG	AA	AA	AA	AG	AA	AA	AA	AA
AX-123707226	CSCSP-6983_2270	AA	AA	AG	AA	GG	AA	AA	AA	AA	AA	AA	AA	AA	AA	AA	AA	AA	AA	AA	AA	AA	AA	AA	AA	AA	AG	AA	AA	AA	AA	AA	GG	AA	AA	AA	AA	AA	AA	AA	AG	AA	AA	AA	AA	AA	AA	AA	GG
AX-123707276	CSCSP-11865_436	TT	CC	TC	TT	CC	TT	TT	TT	TT	TT	CC	TT	TT	CC	TT	TT	CC	TT	TT	TT	CC	CC	CC	TT	TT	TC	TC	CC	TC	TT	TT	CC	CC	CC	TC	TC	TT	CC	CC	TC	TT	TT	CC	TT	TC	TT	TT	TT
AX-123707278	CSCSP-11865_511	TT	TT	TT	TT	GG	TT	TT	TT	TT	TT	GG	TT	TT	TG	TT	TT	GG	TT	TT	TT	GG	GG	GG	TT	TT	TG	TG	GG	TG	TT	TT	TT	GG	GG	TT	TG	TT	TT	TT	TT	TT	TT	GG	TT	TG	TT	TT	TT
AX-123707442	CSCSP-5580_954	AA	GG	GG	AA	AA	AG	AG	AA	AA	AA	AA	AA	AG	AA	AA	AA	AA	AA	AG	AA	AA	AA	AA	AA	AA	AA	AA	AA	AA	AA	AA	AA	AA	AA	AA	AA	AA	AA	AA	AA	AA	AA	AA	AA	AA	AA	AA	AA
AX-123707443	CSCSP-5580_58	CC	TT	TT	CC	CC	TC	TC	CC	CC	CC	CC	CC	TC	CC	CC	CC	CC	CC	TC	CC	CC	CC	CC	CC	CC	CC	CC	CC	CC	CC	CC	CC	CC	CC	CC	CC	CC	CC	CC	CC	CC	CC	CC	CC	CC	CC	CC	CC
AX-123707862	CSCSP-14513_2157	GG	TT	TT	TG	GG	TT	TG	TG	TT	GG	TT	GG	TG	TG	GG	TT	GG	TT	GG	GG	TT	GG	GG	GG	GG	GG	TG	TG	TG	GG	TG	GG	GG	GG	GG	GG	GG	GG	GG	TG	TT	TG	GG	GG	GG	GG	TT	GG
AX-123707880	CSCSP-10960_747	TT	GG	TG	GG	GG	TG	TG	TT	TT	TT	TT	TT	TG	TG	TT	GG	TT	GG	TT	TT	TT	TT	GG	TT	TT	TT	TG	TG	TT	TT	TT	TT	TT	TT	TT	TT	TT	TG	TT	TT	GG	GG	TT	TT	TT	TT	TT	TG
AX-123707982	CSCSP-11111_2354	TT	CC	CC	TT	TT	TC	TC	TT	TT	TT	TT	TT	TC	TT	TT	TT	TT	TT	TC	TT	TT	TT	TT	TT	TT	TT	TT	TT	TT	TT	TT	TT	TT	TT	TT	TT	TT	TT	TT	TT	TT	TT	TT	TT	TT	TT	TT	TT
AX-123708061	CSCSP-10466_422	AA	AC	AA	CC	AA	AC	AA	AC	CC	AA	AA	CC	AC	AC	CC	CC	CC	AA	AC	AA	CC	AA	AC	CC	AC	AA	AC	AA	AA	CC	AA	AA	AA	AC	AA	AA	AA	AA	CC	AC	AC	CC	AA	CC	AC	CC	AA	AA
AX-123708213	SCP-12536_1783	TT	TT	TC	TC	TT	CC	CC	TC	CC	TT	TT	TT	TT	TT	TT	TT	TT	CC	TT	TT	TT	TT	CC	TT	TT	TT	TC	CC	TC	CC	TC	CC	TC	TT	TT	TT	TT	TT	CC	TC	TT	TT	TT	TC	TT	TT	CC	TT
AX-123708243	DRDRP-209_2194	TT	TT	TT	TT	CC	TC	TC	CC	CC	TT	TT	TT	TT	TT	CC	CC	CC	CC	TT	CC	CC	TC	TC	CC	CC	TC	TC	CC	CC	CC	TC	CC	CC	CC	TC	CC	CC	CC	TT	CC	CC	TC	CC	TC	CC	CC	TT	TT
AX-123708251	CSCSP-7043_3805	AA	AA	AA	AA	GG	AA	AA	AA	AA	GG	AA	AA	AA	AA	AA	GG	AA	AA	AA	AA	AA	AG	AG	AA	AA	AA	GG	AA	AG	AA	AA	AA	AA	AA	GG	AA	GG	AA	GG	AA	AA	AA	AA	AG	AA	GG	GG	AA
AX-123708252	CSCSP-7043_3825	AA	AA	AA	AG	GG	AA	AA	AA	AA	GG	AA	AA	AA	AA	AA	GG	AA	AA	AA	AA	AA	AG	AG	AA	AA	AA	GG	AA	AG	AA	AA	AA	AA	AA	GG	AA	GG	AA	GG	AA	AA	AA	AA	AG	AA	GG	GG	AA
AX-123708253	CSCSP-5024_1513	CC	CC	CC	CC	AA	CC	CC	CC	CC	CC	CC	CC	CC	CC	CC	CC	CC	CC	AA	CC	CC	AC	CC	CC	CC	CC	AC	CC	CC	CC	CC	CC	CC	CC	AA	CC	AA	CC	AA	CC	CC	CC	CC	AC	CC	CC	CC	CC
AX-123708254	CSCSP-5024_4674	AA	AA	AA	AA	AA	AA	AA	AA	AA	GG	AA	AA	AA	AA	AA	AA	AA	AA	GG	AA	AA	AA	AA	AA	AA	AG	AA	AA	AA	AA	AA	AA	AA	AA	AG	AA	GG	AA	AA	AA	GG	AA	AA	AG	AA	AA	GG	AA
AX-123708260	CSCSP-10919_5552	CC	CC	CC	TC	CC	CC	CC	CC	CC	TT	TT	CC	CC	CC	CC	CC	CC	CC	TT	CC	CC	CC	TC	CC	CC	TC	TC	CC	CC	CC	TC	CC	CC	CC	CC	CC	CC	CC	TT	CC	TT	TC	CC	TC	CC	CC	TT	TT
AX-123708587	CSCSP-6182_12539	TT	TT	TG	TT	TT	TT	TT	TT	TT	TT	GG	TT	TT	TT	TT	TT	TT	TT	TG	TT	GG	GG	TG	TT	TT	TT	TG	TG	TT	TT	TT	TT	TG	GG	TT	TT	TT	TT	TT	TT	TT	GG	TT	TT	TT	TT	TT	TT
AX-123708588	CSCSP-6182_11941	CC	CC	TC	CC	CC	CC	CC	CC	CC	CC	TT	CC	CC	CC	CC	CC	CC	CC	TC	CC	TT	TT	TC	CC	CC	CC	TC	TC	CC	CC	CC	TC	TC	TT	CC	CC	CC	CC	CC	CC	CC	TT	CC	CC	CC	CC	CC	CC
AX-123708594	SCP-6183_606	CC	CC	TC	CC	CC	CC	CC	CC	CC	CC	CC	CC	CC	CC	CC	CC	CC	CC	TC	CC	CC	TT	TC	CC	CC	CC	TC	TC	CC	CC	CC	CC	TC	TT	CC	CC	CC	CC	CC	CC	CC	TT	CC	CC	CC	CC	CC	CC
AX-123708595	CSCSP-1843_2233	AA	AA	AC	AA	AA	AA	AA	AA	AA	AA	AA	AA	AA	AA	AA	AA	AA	AA	AC	AA	AA	CC	AC	AA	AA	AA	AC	AC	AA	AA	AA	AA	AC	CC	AA	AA	AA	AA	AA	AA	AA	CC	AA	AA	AA	AA	AA	AA
AX-123708701	CSCSP-4397_440	TT	TT	TC	TT	TT	TC	CC	TC	TT	CC	CC	CC	TC	TT	TT	CC	TT	TT	TT	CC	CC	CC	CC	CC	CC	TC	TC	TC	CC	TT	CC	CC	TT	TT	CC	CC	CC	TT	CC	TT	TT	CC	CC	CC	CC	TT	TT	CC
AX-123709321	CSCSP-15151_2180	CC	CC	CC	CC	CC	CC	CC	CC	CC	CC	TT	CC	CC	CC	CC	CC	CC	CC	CC	CC	TC	CC	TC	CC	CC	CC	CC	TC	CC	TT	CC	CC	CC	TT	CC	CC	CC	CC	CC	CC	CC	CC	CC	CC	CC	CC	CC	CC
AX-123709572	CSCSP-12040_4155	GG	GG	GG	GG	GG	GG	GG	GG	GG	GG	GG	GG	GG	GG	GG	GG	GG	GG	GG	GG	GG	GG	AG	GG	GG	GG	GG	GG	GG	GG	GG	GG	GG	GG	GG	GG	GG	GG	GG	GG	GG	AG	GG	GG	GG	GG	GG	AA
AX-123709637	SCP-3846_2866	GG	GG	GG	AG	GG	AA	AA	AG	AA	AA	AA	GG	GG	AG	GG	AA	AA	GG	AG	AA	AA	AA	AA	AA	AA	AA	AA	AA	AA	AA	AA	AG	AA	AA	AA	AA	AA	AA	AA	AG	AA	AG	AA	AG	AG	AA	AA	AA
AX-123709650	CSCSP-2011_708	GG	GG	GG	GG	GG	GG	GG	GG	GG	GG	GG	GG	GG	GG	GG	GG	GG	GG	GG	GG	GG	GG	GG	GG	GG	GG	GG	GG	GG	GG	GG	GG	GG	GG	GG	GG	GG	GG	GG	GG	GG	GG	GG	GG	GG	GG	GG	GG
AX-123709779	CSCSP-12509_2079	CC	CC	CC	CC	CC	CC	CC	CC	CC	CC	CC	CC	CC	CC	TT	CC	TT	CC	CC	TT	TT	CC	CC	CC	CC	CC	TT	TC	TT	CC	TT	TT	CC	TT	TT	CC	TT	TT	TT	TC	TT	CC	TT	TC	TC	TT	CC	TT
AX-123709804	DRDRP-424_3858	AG	AA	GG	GG	AG	AA	AA	AA	AA	AA	GG	AA	AA	AA	GG	AA	GG	AA	AA	AA	AA	AA	AA	AA	AA	AA	GG	AA	AG	AA	AA	AA	AA	AA	AA	AA	AA	GG	AA	AG	GG	AG	AA	AG	AG	AA	GG	GG
AX-123710058	CSCSP-5031_1272	CC	TT	TT	TT	TC	TT	TT	TT	TT	CC	CC	TT	TC	TT	CC	TT	TT	TT	CC	TT	TT	TT	TC	TT	TT	TT	TC	TT	TT	TT	TT	TT	TT	TT	TT	TT	TT	TT	CC	TT	TT	CC	TT	TT	TT	TT	TT	TT
AX-123710060	CSCSP-12167_922	GG	GG	GG	GG	GG	TT	TT	TG	TT	GG	GG	GG	GG	GG	GG	GG	GG	TT	GG	GG	GG	GG	TT	GG	TG	GG	TG	GG	TG	GG	TG	TG	TT	GG	GG	GG	GG	TG	TT	TT	GG	TT	GG	TT	GG	GG	GG	GG
AX-123710169	SCP-13781_366	GG	GG	GG	GG	GG	GG	GG	GG	GG	TT	TT	GG	GG	GG	GG	TT	TT	TT	TG	GG	TT	GG	TT	TT	GG	GG	GG	GG	GG	TT	GG	GG	GG	TT	GG	GG	GG	GG	GG	GG	GG	GG	TT	GG	TT	GG	GG	GG
AX-123710352	CSCSP-6147_1635	TT	CC	TC	TC	CC	TC	TC	CC	CC	TT	CC	TT	TC	TT	CC	CC	CC	CC	CC	CC	CC	CC	CC	TC	CC	CC	TC	TC	CC	CC	CC	CC	CC	CC	CC	CC	CC	CC	CC	CC	TC	CC	CC	CC	TC	CC	CC	CC
AX-123710651	SCP-4426_1239	AC	CC	CC	CC	CC	CC	CC	CC	CC	CC	CC	CC	AC	CC	CC	CC	CC	CC	CC	CC	CC	CC	AC	CC	CC	AC	CC	CC	CC	CC	AC	CC	CC	CC	CC	CC	CC	CC	CC	CC	CC	CC	CC	CC	CC	CC	CC	CC
AX-123710672	CSCSP-13259_875	TC	TT	TC	TT	TT	CC	CC	CC	CC	CC	CC	CC	TT	TT	TT	CC	TT	CC	TT	TT	CC	TT	TC	CC	TC	TC	TC	TC	TT	CC	TT	TT	CC	TT	TT	TT	CC	TT	CC	CC	TT	CC	CC	TC	TT	TC	TT	CC
AX-123710691	SCP-12620_499	TC	TT	TT	CC	TT	TT	TT	TT	TT	TT	TT	TT	CC	TT	TT	TT	TT	TT	TT	TT	TT	TT	TT	TT	TT	TT	TT	TT	TT	TT	TC	TT	TT	TT	TC	TT	TT	TT	TT	TT	TT	TT	TT	TT	TC	TT	TT	TT
AX-123710795	CSCSP-3921_2023	AA	GG	AA	AA	AA	AA	AA	AA	AA	GG	AA	AA	AA	AA	GG	AA	AA	AA	AA	AA	AA	GG	AG	AA	AA	AA	AA	AA	AA	GG	AA	AA	AG	AA	GG	AA	GG	AA	AA	GG	AA	AA	GG	AA	AA	AA	AA	AG
AX-123710798	CSCSP-3921_809	AA	CC	AA	AA	AA	AA	AC	AA	AA	CC	AA	AA	AA	AA	CC	AA	AA	AA	AA	AA	AA	CC	AC	AA	AA	AA	AA	AA	AA	CC	AA	AA	AC	AA	AA	AA	AA	AA	AA	CC	AA	AA	AC	AA	AA	AA	AA	AC
AX-123710909	CSCSP-4277_4920	AA	AA	AA	AA	AA	AA	AA	AA	AA	AA	AA	AA	AA	AA	AA	AA	AA	GG	AA	AA	GG	AA	AA	AA	AA	AA	AA	AA	AA	AA	AA	AA	AA	AA	AA	AA	AA	AA	AA	AA	AA	AA	AA	AA	AA	AA	AA	AA
AX-123710970	SCP-6546_853	AG	AG	GG	AA	GG	AA	AA	AA	AA	GG	GG	AG	GG	GG	AA	AA	GG	GG	GG	AA	GG	GG	AA	AA	AA	GG	AG	GG	GG	AA	GG	GG	AG	AG	AG	AA	GG	GG	GG	AG	AA	GG	AA	GG	AG	GG	AA	GG
AX-123710989	SCP-11824_16453	AG	GG	GG	GG	AA	AG	AG	AG	AA	AA	AA	GG	AG	GG	GG	GG	AA	AA	AA	GG	GG	GG	GG	GG	GG	GG	AG	GG	GG	AA	GG	GG	AG	GG	GG	AA	AG	AG	GG	GG	GG	AA	GG	GG	GG	GG	GG	GG
AX-123711012	SCP-12096_1333	GG	GG	GG	GG	AA	GG	GG	GG	GG	GG	AA	GG	GG	GG	GG	GG	GG	GG	GG	AA	GG	AA	AG	GG	AG	AA	AG	AG	AG	GG	AA	AA	GG	AG	AG	AG	AG	GG	GG	AG	GG	AA	AA	GG	AG	GG	GG	GG
AX-123711016	CSCSP-6803_771	TT	TT	TT	TT	CC	TT	TT	TT	TT	TT	CC	TT	TT	TT	TT	TT	TT	TT	TT	TT	TT	TT	TT	TT	TC	TC	TT	TC	TT	TT	TC	CC	TT	TT	TT	TC	TT	TT	TT	TC	TT	CC	TT	TT	TT	TT	TT	TT
AX-123711028	CSCSP-11325_7145	GG	GG	GG	GG	AA	GG	GG	GG	GG	GG	GG	GG	GG	GG	GG	GG	GG	GG	GG	GG	GG	GG	GG	GG	GG	GG	GG	GG	GG	GG	AG	AG	GG	GG	GG	GG	GG	GG	GG	AG	GG	GG	GG	GG	GG	GG	GG	GG
AX-123711029	CSCSP-11325_7128	GG	GG	GG	GG	AA	GG	GG	GG	GG	GG	GG	GG	GG	GG	GG	GG	GG	GG	GG	GG	GG	GG	GG	GG	AG	GG	GG	GG	GG	GG	AG	AG	GG	GG	GG	GG	GG	GG	GG	AG	GG	GG	GG	GG	GG	GG	GG	GG
AX-123711044	DRDRP-415_3522	AA	AA	AA	AA	GG	AA	AA	AA	AA	AA	AA	AA	AA	AA	AA	AA	AA	AA	AA	AA	AA	AA	AA	AA	AG	AA	AA	AA	AA	AA	AG	AG	AA	AA	AA	AA	AA	AA	AA	AG	AA	AA	AA	AA	AA	AA	AA	AA
AX-123711047	DRDRP-415_695	CC	CC	CC	CC	AA	CC	CC	CC	CC	CC	CC	CC	CC	CC	CC	CC	CC	CC	CC	CC	CC	CC	CC	CC	CC	CC	CC	CC	CC	CC	AC	AC	CC	CC	CC	CC	CC	CC	CC	AC	CC	CC	CC	CC	CC	CC	CC	CC
AX-123711165	CSCSP-7091_819	TT	TC	TT	TC	TC	TT	TT	TT	TT	TT	TT	CC	TT	TT	TT	TT	TT	TT	TT	TT	TT	TT	TT	TT	TT	TT	TT	TT	TT	CC	TC	TT	TC	TT	TC	TT	CC	TC	TT	TT	CC	CC	TT	TT	TT	TT	TT	TT
AX-123711256	CSCSP-7411_3509	GG	GG	AA	GG	AG	AA	AA	AA	AA	AA	AA	GG	AG	AA	AA	AA	AA	AA	GG	GG	AA	GG	AA	AA	AG	AG	AG	AG	AG	GG	AG	AA	AA	AA	AA	AA	AA	AG	AA	AG	AG	AA	AA	GG	AA	AA	AA	AA
AX-123711283	SCP-1672_1072	TC	CC	TC	TT	TT	TC	TC	CC	CC	TT	TT	CC	TC	CC	CC	CC	CC	CC	TT	TT	TT	CC	TT	TT	TT	TC	CC	TC	TC	CC	CC	CC	TC	TT	CC	CC	CC	TC	TT	TC	CC	TC	CC	CC	CC	CC	TT	TT
AX-123711289	CSCSP-1624_5257	AA	AA	AA	AA	AG	AG	AG	AA	AA	GG	AA	AA	AG	AA	GG	AG	AA	GG	AA	GG	GG	AA	GG	GG	AG	AG	AG	AG	AG	AA	AG	GG	AG	GG	AG	GG	AA	AG	GG	GG	AG	AA	AA	GG	GG	AA	GG	AA
AX-123711350	CSCSP-10783_881	TT	GG	TT	TT	TT	TG	TG	TG	TT	GG	GG	GG	TG	TT	TT	TT	GG	TT	TT	GG	GG	GG	TG	GG	GG	TG	GG	TG	TG	TG	TG	TT	GG	TT	GG	TT	GG	GG	GG	GG	TG	TT	GG	GG	TG	GG	GG	TT
AX-123711384	CSCSP-6762_3382	AA	AA	AA	AA	AA	AA	AA	AA	AA	AA	AA	AA	AA	AA	AA	AA	AA	AA	AA	AA	AA	AA	AA	AA	AA	AA	AA	AA	AA	AA	AA	AA	AA	AA	AA	AA	AA	AA	AA	AA	AA	AA	AA	AA	AA	AA	AA	AA
AX-123711452	CSCSP-13990_1025	CC	TC	CC	TC	CC	CC	CC	CC	CC	CC	CC	CC	TC	TC	CC	CC	CC	CC	TC	CC	CC	CC	CC	CC	CC	TC	CC	CC	CC	CC	CC	CC	CC	CC	CC	CC	CC	CC	TC	CC	CC	CC	CC	TC	TC	CC	CC	CC
AX-123711488	SCP-6697_775	CC	CC	CC	CC	TC	CC	CC	CC	CC	CC	CC	CC	CC	CC	TT	CC	CC	TC	CC	CC	CC	CC	CC	CC	CC	CC	CC	TC	CC	CC	TC	CC	CC	CC	CC	CC	CC	CC	CC	CC	CC	TC	CC	CC	CC	CC	CC	CC
AX-123711642	CSCSP-13861_1393	AA	AA	AA	AA	AA	AA	AA	AA	AA	GG	GG	AA	AA	AA	AA	GG	AA	AA	AA	AA	AA	AA	AA	AA	AA	AA	AA	AA	AA	AA	AA	GG	AA	GG	AA	AA	AA	AG	AA	AG	AA	AA	AA	AA	AG	AA	AA	GG
AX-123711681	DRDRP-596_1217	TT	TT	TC	CC	CC	CC	CC	CC	CC	TT	CC	TT	TC	TT	CC	CC	CC	CC	CC	TT	CC	CC	CC	CC	CC	TC	TT	CC	CC	CC	TC	CC	CC	CC	TC	CC	TC	CC	CC	CC	CC	CC	CC	TC	CC	TT	CC	TT
AX-123711821	CSCSP-14767_7866	AA	CC	CC	CC	AC	CC	CC	CC	CC	CC	AA	CC	AA	AA	AC	CC	CC	CC	CC	CC	CC	CC	CC	CC	CC	AC	AC	CC	CC	CC	CC	AC	CC	CC	CC	CC	CC	CC	CC	CC	CC	AC	CC	CC	CC	CC	CC	CC
AX-123711823	CSCSP-11171_2356	TT	TT	TT	TT	TC	TT	TT	TT	TT	TT	TT	TT	CC	CC	CC	TT	TT	TT	TT	TT	TT	TT	TT	TT	TT	TC	TC	TT	TT	TT	TT	TC	TT	TT	TT	TT	TT	TT	TT	TT	TT	TT	TT	TT	TT	TT	TT	TT
AX-123712107	SCP-4694_851	CC	CC	CC	CC	CC	AC	CC	CC	AA	CC	AA	AA	CC	CC	AA	AA	AA	CC	CC	AA	AA	AA	AC	AA	AA	AA	AA	CC	AA	CC	AC	AC	AC	CC	AC	AA	AA	AA	CC	CC	AA	AA	AA	AC	AC	AA	CC	CC
AX-123712151	SCP-11877_926	GG	GG	AA	AG	GG	GG	AA	AA	GG	AA	AA	AA	GG	GG	GG	AA	GG	AA	GG	AA	AA	GG	AG	AA	AA	AA	AG	GG	AA	AA	AG	GG	AA	AA	AA	AA	AA	AA	GG	AA	AA	AA	AA	AA	AG	AA	AA	AA
AX-123712154	CSCSP-12893_1140	TT	TT	CC	TC	TT	TT	CC	CC	TT	CC	CC	CC	TT	TT	TT	CC	TT	CC	TT	CC	CC	TT	TT	CC	CC	CC	TC	TT	CC	CC	TC	TT	CC	CC	CC	CC	CC	CC	TT	CC	CC	CC	CC	CC	TC	CC	CC	CC
AX-123712250	AGCP-126_118	TT	TT	TT	TT	TT	TT	TT	TT	TT	GG	TT	TT	TG	GG	GG	TT	TT	TT	TT	TT	TT	TT	TT	TT	TT	TG	TG	TT	TT	TT	TT	GG	TT	TT	TT	TT	TT	TT	TT	TT	TT	GG	TT	TT	TT	TT	TT	TT
AX-123712255	CSCSP-6243_6086	AA	AA	AA	AA	AA	AA	AA	AA	AA	GG	GG	AA	AA	AA	GG	GG	AA	AG	AA	AA	AA	AA	AA	AA	AA	AA	AG	AA	AA	AA	AA	AA	AA	AA	AA	AA	AA	AA	AA	AA	AA	AA	AA	AA	AG	AA	AA	AA
AX-123712256	SCP-6242_3158	CC	CC	CC	CC	CC	CC	CC	CC	CC	TT	TT	CC	CC	CC	TT	TT	CC	TC	CC	CC	CC	CC	CC	CC	CC	CC	TC	CC	CC	CC	CC	CC	CC	CC	CC	CC	CC	CC	CC	CC	CC	CC	CC	CC	TC	CC	CC	CC
AX-123712308	CSCSP-10959_1802	GG	GG	GG	GG	GG	GG	GG	GG	GG	GG	GG	GG	GG	GG	GG	GG	GG	GG	GG	GG	GG	GG	GG	GG	GG	GG	GG	GG	GG	GG	GG	GG	GG	GG	GG	GG	GG	GG	GG	GG	GG	GG	GG	GG	GG	GG	GG	GG
AX-123712388	CSCSP-6700_2423	CC	CC	CC	CC	CC	AA	AA	AA	AA	AA	AA	AA	CC	AC	CC	AA	AA	AC	AA	CC	AA	AA	AC	AA	AC	AA	AA	CC	AC	CC	AA	AA	AA	AA	AA	AA	AA	AA	AA	AC	AA	CC	AA	AC	AA	AA	CC	AA
AX-123712848	CSCSP-13943_264	CC	CC	CC	CC	CC	CC	CC	CC	CC	CC	CC	CC	CC	CC	CC	CC	CC	CC	CC	CC	TC	CC	CC	TC	CC	CC	CC	CC	CC	CC	CC	CC	CC	CC	CC	CC	CC	CC	CC	CC	CC	CC	CC	CC	CC	CC	CC	CC
AX-123712849	CSCSP-13943_280	GG	GG	GG	GG	GG	GG	GG	GG	GG	GG	GG	GG	GG	GG	GG	GG	GG	GG	GG	GG	GG	GG	GG	GG	GG	GG	GG	GG	GG	GG	GG	GG	GG	GG	GG	GG	GG	GG	GG	GG	GG	GG	GG	GG	GG	GG	GG	GG
AX-123712946	CSCSP-11530_1675	AA	AA	AA	AA	AA	AA	AA	AA	AA	AA	AA	GG	AG	AA	AA	AA	AA	AA	AA	AA	AA	AA	AA	AA	AA	AA	AA	AA	AA	AA	AA	AA	AA	AA	AA	AA	AA	AA	AA	AA	AA	AA	AA	AA	AA	AA	AA	AA
AX-123713092	CSCSP-3007_1821	GG	GG	AG	AA	AG	GG	GG	GG	GG	GG	AA	GG	AG	AG	GG	GG	GG	GG	AG	GG	AA	AA	GG	GG	GG	AG	GG	GG	GG	GG	GG	GG	AG	AA	GG	GG	GG	GG	GG	GG	GG	GG	AA	AG	GG	GG	GG	GG
AX-123713194	CSCSP-14921_2770	CC	TT	CC	CC	CC	CC	CC	CC	CC	CC	CC	CC	TC	CC	CC	CC	TT	CC	CC	TT	CC	CC	CC	CC	TT	TC	TC	TC	TC	CC	CC	CC	CC	TT	TC	CC	TT	TC	TT	TC	TC	CC	TT	CC	TC	CC	CC	CC
AX-123713328	CSCSP-4991_9008	TC	CC	CC	CC	TC	TC	TT	TC	TT	TT	TT	CC	CC	TC	CC	TT	CC	CC	TC	CC	TT	CC	TC	CC	CC	TC	CC	CC	CC	TT	TC	TC	CC	TT	TC	CC	TT	CC	CC	CC	TT	CC	TC	CC	TC	CC	CC	TT
AX-123713475	DRDRP-26_1401	TT	CC	TC	TC	TC	TT	TT	TT	TT	TT	TT	TT	TT	TT	TT	CC	TT	TC	TT	TT	TT	TT	TT	TT	TT	TC	TT	TT	TT	TT	TT	TC	TT	CC	TC	TT	TT	TT	TT	TT	TT	TT	TT	TT	TT	TT	CC	TT
AX-123713539	CSCSP-4181_4342	AA	AA	AG	AA	GG	AG	AA	AG	AA	GG	GG	GG	AA	GG	GG	GG	AA	AA	AG	AA	GG	AA	GG	GG	AG	AA	AG	AA	AA	GG	AA	AA	GG	AG	AA	GG	AA	AA	AA	AA	AA	AA	AG	AG	AA	AG	AA	GG
AX-123713612	CSCSP-1635_1191	AA	AA	AA	AA	AA	AA	AA	AA	AA	AA	AA	AA	AA	AA	AA	AA	AA	AA	AA	AA	AA	AA	AA	AA	AA	AA	AA	AA	AA	AA	AC	AA	AA	AA	CC	AA	CC	AC	AA	AC	AA	CC	AA	AC	AA	AA	AA	AA
AX-123713740	CSCSP-11707_1430	CC	CC	CC	CC	CC	TC	TT	TT	TT	CC	TT	CC	CC	CC	TT	CC	CC	TT	TC	TT	CC	CC	TC	CC	TT	TC	TC	TT	TC	TT	TC	TT	TT	CC	CC	TC	TC	CC	CC	TC	CC	TT	CC	TC	CC	TT	CC	TT
AX-123713821	CSCSP-13459_2902	TT	CC	CC	CC	CC	TC	CC	TC	CC	TT	CC	CC	TC	CC	TT	CC	CC	CC	CC	CC	CC	CC	CC	TT	CC	CC	TC	CC	CC	TT	CC	CC	CC	CC	CC	CC	CC	CC	CC	TC	CC	CC	CC	CC	TC	CC	CC	CC
AX-123713854	SCP-13896_9607	TC	TT	TT	CC	TT	TC	TC	TC	CC	TT	TT	TT	TT	CC	TT	CC	TT	CC	TT	TT	CC	TT	TT	TT	TT	TT	TT	TT	TT	TT	TT	TT	CC	TT	TT	TT	TT	TT	CC	TT	TT	TT	TT	TC	TT	TT	CC	TT
AX-123713927	SCP-5233_124	AA	GG	GG	AG	AA	GG	GG	GG	GG	AA	GG	AA	AG	GG	GG	GG	AA	AA	GG	AA	AA	AA	GG	GG	GG	AA	AG	GG	AG	AA	AA	AG	GG	GG	GG	AA	AA	AA	GG	AG	AG	AA	AA	AG	AG	AA	AA	GG
AX-123714057	CSCSP-1856_2623	GG	GG	GG	GG	GG	GG	GG	GG	GG	GG	GG	GG	GG	GG	AG	GG	GG	GG	GG	GG	GG	GG	GG	GG	GG	GG	GG	GG	GG	GG	GG	GG	GG	GG	GG	GG	GG	GG	GG	GG	GG	GG	GG	GG	GG	GG	GG	GG
AX-123714140	SCP-10651_403	CC	CC	CC	CC	CC	CC	CC	CC	CC	CC	AA	CC	CC	CC	CC	CC	CC	CC	CC	CC	CC	CC	CC	CC	CC	CC	CC	AC	CC	CC	AC	CC	CC	CC	CC	CC	CC	CC	CC	AC	CC	CC	CC	CC	CC	CC	CC	CC
AX-123714162	SCP-9610_123	AA	AA	AA	AA	AA	AA	AA	AA	AA	AA	AA	AA	AA	AA	AA	AA	AA	AA	AA	AA	AA	AA	AA	AA	AA	AA	AA	AA	AA	AA	AA	AA	AA	AA	AA	AA	AA	AA	AA	AA	AA	AA	AA	AA	AA	AA	AA	AA
AX-123714171	DRDRP-54_1486	CC	CC	CC	CC	CC	CC	CC	CC	CC	CC	CC	CC	TC	CC	CC	CC	CC	CC	CC	CC	CC	CC	CC	CC	CC	CC	CC	TC	CC	CC	TC	CC	CC	CC	CC	CC	CC	CC	CC	TC	CC	CC	CC	CC	CC	CC	CC	CC
AX-123714183	SCP-13394_477	AA	AA	AA	AA	AA	AC	AA	AA	AA	CC	AA	AA	AA	AA	AA	AA	CC	AA	AA	CC	AA	AA	AA	AA	AA	AC	AA	AC	AA	AA	AA	AC	AA	AA	AC	AA	AC	AA	CC	AC	AA	AA	AA	AC	AC	AA	CC	AA
AX-123714521	SCP-10157_683	GG	GG	GG	GG	GG	GG	GG	GG	GG	GG	GG	GG	GG	GG	GG	GG	GG	GG	GG	GG	GG	GG	GG	GG	GG	GG	GG	GG	GG	GG	GG	GG	GG	GG	GG	GG	GG	GG	GG	GG	GG	GG	GG	GG	GG	GG	GG	GG
AX-123714609	CSCSP-12591_814	CC	AC	CC	AC	CC	AC	AC	AC	AA	CC	AA	AA	CC	CC	AA	AA	CC	AA	CC	AA	AA	CC	AC	AA	AA	AA	AC	CC	AC	AA	CC	AA	AA	AA	CC	AA	AC	CC	CC	AA	AC	CC	AA	AA	AC	AC	AA	CC
AX-123714868	CSCSP-14850_1875	AA	AA	AA	AA	AA	AG	AG	AA	AA	GG	AA	AG	AA	GG	AA	AA	AA	AA	AA	AA	AA	AA	AA	AA	AA	AA	AG	AA	AA	AA	AA	AA	AA	AA	AA	AA	AA	AA	AA	AA	AA	AA	AA	AA	AA	AA	AA	AA
AX-123714898	SCP-13790_4727	GG	GG	GG	GG	GG	AA	AA	AG	AA	AA	GG	AG	GG	GG	AA	GG	AA	GG	GG	GG	AA	GG	AA	GG	GG	AG	AG	GG	AG	GG	GG	GG	AA	GG	GG	GG	GG	AA	GG	GG	AA	AG	AA	AG	GG	GG	GG	GG
AX-123715388	CSCSP-4198_10378	TT	TC	CC	CC	CC	CC	TC	TC	CC	CC	TT	CC	CC	CC	CC	CC	CC	TT	CC	CC	TT	CC	CC	CC	CC	CC	CC	TT	CC	CC	CC	CC	TT	CC	TC	CC	CC	CC	CC	CC	CC	CC	TT	CC	CC	CC	CC	CC
AX-123715389	CSCSP-4198_10336	CC	TC	TT	TT	TT	TT	TC	TC	TT	TT	CC	TT	TT	TT	CC	TT	TT	CC	TT	TT	CC	TT	TT	TT	TT	TT	TT	CC	TT	TT	TT	TT	CC	TT	TC	TT	TT	TT	TT	TT	TT	TT	CC	TT	TT	TT	TT	TT
AX-123715416	CSCSP-14017_1717	CC	CC	CC	CC	CC	CC	CC	CC	CC	CC	CC	CC	CC	CC	CC	CC	CC	CC	CC	CC	CC	CC	CC	CC	CC	CC	CC	CC	CC	CC	CC	CC	CC	CC	CC	CC	CC	CC	CC	CC	CC	CC	CC	CC	CC	CC	CC	CC
AX-123715532	CSCSP-10309_324	TC	CC	TC	CC	TC	TC	TC	CC	CC	CC	CC	TT	CC	TT	CC	CC	CC	TC	CC	CC	CC	CC	CC	CC	CC	CC	CC	CC	CC	CC	CC	CC	CC	CC	CC	CC	CC	CC	CC	CC	CC	TT	CC	CC	CC	CC	CC	CC
AX-123715584	SCP-9923_770	CC	CC	TC	CC	CC	CC	CC	CC	CC	CC	CC	CC	TC	TC	CC	TT	TT	CC	TT	TT	CC	CC	CC	CC	TT	TT	TT	TC	TT	CC	TT	TC	CC	TT	TT	CC	TC	TT	TT	TC	TT	TT	TT	CC	CC	TT	TT	TT
AX-123715592	CSCSP-4073_576	TT	TT	TC	TC	TT	TT	TT	TT	TT	TT	TT	TT	TT	TC	TT	TT	TC	TT	TT	CC	TT	TT	TT	TT	TT	TT	TC	TT	TT	TT	TT	TT	TC	CC	CC	CC	TT	TT	CC	TT	CC	TT	CC	TT	TT	TT	CC	TT
AX-123715626	DRDRP-184_897	TT	GG	GG	GG	GG	GG	GG	GG	GG	GG	GG	GG	GG	GG	GG	GG	GG	GG	GG	GG	GG	GG	GG	GG	GG	GG	GG	GG	GG	GG	TG	GG	GG	GG	GG	GG	GG	GG	GG	GG	GG	GG	GG	GG	GG	GG	GG	GG
AX-123715632	DRDRP-237_1285	CC	TC	TT	TT	TT	TC	TC	TC	CC	TT	TT	CC	TT	CC	TT	TT	TT	TT	CC	TT	TT	TT	TC	CC	CC	TT	TT	TT	TC	TT	TC	TT	TT	TT	TC	TT	TT	TT	TT	TC	TT	TT	TT	TT	TT	TT	TT	TC
AX-123715821	CSCSP-5303_1534	TT	TT	TT	TT	TT	TT	TT	TT	TT	GG	GG	GG	TG	TT	TT	TT	TT	GG	TG	TT	TT	TT	TT	TT	TT	TT	TT	TG	TT	TT	TT	TT	TT	TT	TT	TT	TT	TT	TT	TT	TG	TT	TT	TT	TT	TT	TT	TT
AX-123716308	DRDRP-444_3136	GG	GG	GG	AG	AA	AA	AA	AA	AA	AA	AA	AG	AG	GG	AA	AA	AA	GG	AG	AA	GG	AA	AA	AA	AA	AA	AA	AG	AA	AA	AA	AA	AA	AA	AA	AA	AA	AA	AA	AA	AA	AA	AA	AA	AG	AA	AA	AA
AX-123716425	CSCSP-11227_547	TT	TT	TT	TC	TT	TT	TT	TT	TT	TT	TT	TT	TC	TT	TT	TT	TT	TT	TT	CC	TT	TT	TT	TT	TT	TT	TC	TT	TT	TT	TT	TT	TT	TT	TT	TT	TT	TT	CC	TT	TT	TT	TT	TT	TT	TT	CC	TT
AX-123716426	CSCSP-4079_1847	TC	TT	TC	TC	TT	TC	TT	TC	TT	CC	TT	CC	TC	CC	CC	CC	TT	TC	TT	CC	CC	TT	CC	CC	CC	TT	TC	CC	TC	CC	TC	CC	CC	TT	TT	TC	TT	CC	CC	TT	TC	TT	TT	TT	TC	TT	CC	TT
AX-123716620	SCP-12165_4714	GG	GG	AG	AG	GG	AG	GG	AG	GG	AA	AA	AA	GG	AA	AA	AA	GG	AA	AG	AA	AA	GG	AG	AA	AA	AG	AA	AG	AG	AA	AG	GG	AA	AA	AG	AA	AA	AA	GG	GG	AA	GG	AA	AG	AA	AA	AA	AA
AX-123716935	SCP-15279_2626	CC	CC	CC	TC	TT	CC	CC	CC	CC	CC	CC	CC	CC	TC	CC	CC	CC	CC	CC	CC	CC	TT	CC	TT	CC	TC	TC	TT	CC	CC	TC	TC	CC	CC	CC	CC	TT	CC	CC	TC	TT	CC	CC	TC	TT	CC	CC	TT
AX-123717563	CSCSP-4225_4375	GG	GG	GG	GG	GG	GG	GG	GG	GG	GG	GG	AG	AG	GG	GG	GG	GG	GG	GG	GG	GG	GG	GG	GG	GG	GG	GG	GG	GG	GG	GG	GG	GG	GG	GG	GG	GG	GG	GG	GG	GG	GG	GG	GG	GG	GG	GG	GG
AX-123717788	SCP-14578_554	TT	TC	CC	CC	TT	TC	CC	TC	CC	CC	CC	CC	TC	CC	CC	CC	CC	TT	CC	TT	CC	TT	TC	CC	TC	CC	CC	CC	TC	CC	CC	CC	CC	CC	CC	CC	CC	CC	CC	TC	CC	TC	CC	CC	CC	CC	TT	CC
AX-123717819	CSCSP-7126_966	TT	CC	TC	TT	TT	CC	CC	CC	CC	CC	TT	TT	TC	TT	TT	TT	CC	TT	TC	CC	TT	CC	TT	TT	TC	CC	TC	TC	CC	TT	CC	CC	TT	CC	CC	CC	CC	CC	TT	CC	CC	TT	CC	TC	CC	TC	CC	CC
AX-123717938	SCP-12392_553	GG	GG	GG	GG	GG	GG	GG	AG	GG	GG	GG	GG	AG	GG	GG	GG	AA	GG	GG	AA	GG	GG	AG	GG	GG	GG	AG	GG	GG	GG	GG	GG	GG	GG	AG	GG	AA	AG	GG	GG	GG	AA	GG	GG	AG	GG	GG	GG
AX-123718165	CSCSP-11163_1181	CC	CC	CC	CC	CC	CC	CC	CC	CC	CC	CC	CC	CC	CC	CC	CC	CC	CC	CC	CC	TC	CC	CC	CC	CC	CC	CC	CC	CC	CC	CC	CC	CC	CC	CC	CC	CC	CC	CC	CC	CC	CC	CC	CC	CC	CC	CC	CC
AX-123718170	CSCSP-4109_8822	AG	AG	AG	GG	GG	GG	GG	GG	GG	GG	GG	GG	AG	GG	GG	GG	GG	GG	GG	GG	GG	GG	GG	AA	GG	GG	GG	AG	GG	AA	AG	GG	AA	GG	GG	AG	GG	GG	GG	AG	AG	GG	GG	AG	AG	GG	GG	GG
AX-123718229	CSCSP-7654_1184	CC	AA	AA	AC	AA	AA	AA	AC	AA	AA	AA	CC	AA	CC	CC	CC	AA	AC	CC	AA	AA	AC	AA	AA	AA	AA	AA	AA	AA	AA	AA	AA	CC	AA	AA	AA	AA	AA	CC	CC	AA	AA	AA	AA	AA	AC	AA	AA
AX-123718680	CSCSP-7339_971	GG	GG	GG	GG	GG	AG	AG	AA	AA	AA	GG	GG	GG	AG	GG	GG	GG	GG	GG	GG	GG	GG	GG	GG	AA	AG	GG	GG	GG	GG	GG	AA	GG	GG	GG	GG	GG	GG	GG	GG	GG	GG	GG	GG	AG	GG	GG	GG
AX-123718825	CSCSP-14925_499	CC	CC	CC	CC	CC	TC	CC	TC	TT	CC	TT	CC	CC	TT	TT	CC	TT	CC	TC	TT	TT	CC	TC	TT	TT	TT	TC	TC	TC	CC	TC	TC	CC	CC	TC	TT	CC	CC	CC	TC	TT	CC	TT	CC	TC	TT	TT	TT
AX-123718851	CSCSP-6089_2668	CC	CC	CC	CC	CC	TC	CC	TC	TT	CC	TT	CC	CC	TT	TT	CC	TT	TT	TC	CC	TT	CC	TC	CC	TC	TT	TC	TC	TT	TT	TC	TC	CC	CC	TC	TT	TC	TT	TT	TC	TT	TC	TT	CC	TT	TT	TT	CC
AX-123718858	CSCSP-15128_435	TT	TC	TC	TC	TC	TC	TT	CC	CC	CC	CC	TT	TT	TC	CC	CC	TT	CC	CC	TT	TT	CC	CC	CC	CC	TC	TC	CC	TC	CC	TT	TT	TT	CC	TC	TT	TC	CC	CC	TC	CC	TT	CC	CC	TC	TC	CC	TT
AX-123718965	CSCSP-14778_3555	GG	GG	TG	GG	GG	GG	GG	GG	GG	GG	GG	GG	GG	GG	TT	GG	TT	GG	GG	TT	GG	GG	GG	GG	GG	GG	GG	GG	TG	GG	GG	GG	GG	GG	GG	GG	GG	GG	GG	GG	GG	TG	GG	GG	GG	GG	GG	GG
AX-123718966	CSCSP-14778_3532	CC	CC	TC	CC	CC	CC	CC	CC	CC	CC	CC	CC	CC	CC	TT	CC	TT	CC	CC	TT	CC	CC	CC	CC	CC	CC	CC	CC	TC	CC	CC	CC	CC	CC	CC	CC	CC	CC	CC	CC	CC	TC	CC	CC	CC	CC	CC	CC
AX-123719304	CSCSP-12970_1031	CC	CC	CC	CC	CC	CC	CC	CC	CC	CC	CC	CC	CC	CC	CC	CC	CC	CC	CC	TT	CC	TT	CC	CC	CC	CC	TC	CC	TC	CC	CC	CC	CC	TT	TC	TT	TT	TT	CC	CC	CC	CC	CC	CC	CC	TC	TT	CC
AX-123719305	CSCSP-12970_435	TT	TT	TT	TC	TT	TT	TT	TT	TT	TT	TT	TT	TT	TT	TT	TT	TT	TT	TT	CC	TT	CC	TT	TT	TT	TT	TC	TT	TC	TT	TT	TT	TT	CC	TC	CC	CC	CC	TT	TT	TT	TT	TT	TT	TT	TC	CC	TT
AX-123719306	CSCSP-12970_410	CC	CC	CC	AC	CC	CC	CC	CC	CC	CC	CC	CC	CC	CC	CC	CC	CC	CC	CC	AA	CC	AA	CC	CC	CC	CC	AC	CC	AC	CC	CC	CC	CC	AA	AC	AA	AA	AA	CC	CC	CC	CC	CC	CC	CC	AC	AA	CC
AX-123719458	CSCSP-5342_3162	CC	CC	TT	TC	CC	TT	TT	TT	TT	CC	TT	TT	CC	TT	TT	TT	TT	TT	TT	TT	TT	TT	TT	TT	TT	TT	TT	TT	TT	TT	TT	TT	TT	TT	TT	TT	TT	TT	TT	TT	TT	TC	TT	TT	TT	TT	TT	TT
AX-123719472	SCP-13304_2201	GG	GG	AG	AG	GG	AA	AA	AA	AA	GG	AA	AA	GG	AA	AA	AA	AA	AA	AA	AA	AA	AA	AA	AA	AA	AA	AA	AA	AG	AA	AA	AA	AA	AA	AA	AA	AA	AA	AA	AA	AA	AG	AA	AA	AA	AA	AA	AA
AX-123719502	CSCSP-12533_1203	CC	CC	CC	CC	AA	CC	CC	CC	CC	CC	CC	CC	AC	CC	CC	CC	AA	CC	CC	AA	CC	CC	CC	CC	CC	CC	AA	CC	AC	CC	AC	CC	CC	CC	AC	AA	AA	AA	CC	AC	AC	AA	AA	CC	AC	CC	CC	CC
AX-123719766	SCP-14310_4146	TT	TT	TT	TT	TT	TC	TC	TT	TT	TT	CC	TT	TT	TT	TT	TT	TT	TT	TT	CC	TT	TT	TT	TC	TT	TC	TC	TC	TC	TT	TC	CC	TT	CC	TT	TT	TT	TC	TT	TC	TT	CC	TT	TC	TC	TT	TT	TT
AX-123719889	SCP-13877_2043	TT	TT	TC	TT	TT	TC	TC	TT	TT	CC	TT	CC	TC	TC	TT	TT	CC	TT	TC	TT	TT	TT	CC	TT	TC	TC	TT	TC	TT	CC	TT	TT	CC	CC	TC	TC	TT	CC	TT	TC	TT	TT	TT	TC	CC	TC	TT	TT
AX-123720220	SCP-3493_101	CC	TT	CC	CC	CC	CC	CC	CC	CC	CC	CC	CC	CC	CC	CC	CC	CC	CC	CC	CC	CC	CC	CC	CC	CC	CC	CC	CC	CC	CC	CC	CC	CC	CC	CC	CC	CC	CC	CC	CC	CC	CC	CC	CC	CC	CC	CC	CC
AX-123720908	CSCSP-12418_46	GG	AA	AG	AG	GG	GG	GG	GG	GG	GG	GG	GG	GG	GG	GG	GG	GG	GG	GG	AA	GG	AA	GG	GG	GG	AG	AG	GG	AG	GG	GG	AG	GG	GG	AA	AG	AG	GG	GG	GG	AA	GG	GG	AG	GG	GG	AA	GG
AX-123720956	CSCSP-11186_1515	TT	CC	TC	TC	CC	TC	TC	CC	CC	CC	TT	TT	CC	TT	TT	CC	CC	TT	TC	CC	TT	CC	TT	TT	TT	CC	TC	TC	TC	TT	CC	CC	TT	TT	CC	CC	TC	CC	CC	CC	TT	TC	CC	TC	TC	TC	TT	TT
AX-123720980	SCP-5541_814	GG	GG	GG	GG	GG	AG	AG	GG	GG	AA	GG	AA	GG	GG	GG	GG	AA	GG	GG	AA	AA	GG	GG	AA	AA	GG	GG	AG	GG	GG	AG	GG	GG	GG	GG	GG	GG	GG	AA	GG	GG	AG	GG	GG	AG	AG	GG	GG
AX-123721098	CSCSP-11441_453	TT	GG	GG	TT	TG	GG	GG	GG	GG	GG	GG	GG	GG	GG	GG	TT	GG	GG	GG	GG	GG	GG	GG	GG	GG	GG	GG	TG	TG	GG	GG	GG	GG	GG	GG	GG	GG	GG	GG	GG	GG	GG	GG	GG	GG	GG	GG	GG
AX-123721147	SCP-12393_1781	TG	TG	TG	TT	TT	TG	TT	TG	GG	GG	GG	TT	TT	TT	TT	TT	TT	TT	TT	TT	GG	GG	TG	GG	TT	TT	TG	TG	TT	GG	TT	GG	TT	TT	TT	TT	TT	TT	GG	TT	GG	GG	GG	TG	TT	TT	TT	TT
AX-123721209	SCP-6709_291	TC	TT	CC	TC	TC	TT	TT	TT	TT	TT	CC	TT	TT	TC	CC	TT	TT	TC	TT	TT	TT	CC	TC	TT	TT	TC	TC	CC	TT	TT	TC	TT	TT	TC	CC	CC	TC	TT	TT	TC	TT	CC	TT	TT	TC	TT	TT	CC
AX-123721257	CSCSP-11190_2520	AA	AA	AA	AG	AA	GG	GG	AG	GG	GG	GG	AA	AA	AA	AA	AA	GG	AA	AA	GG	AA	AA	AG	AA	AA	AA	AG	AA	AA	AA	AA	AG	AA	AA	AA	GG	AG	AG	AA	AA	AA	AA	GG	AG	AA	AA	GG	AA
AX-123721355	SCP-1908_95	TT	TT	TT	TT	TT	TT	TT	TT	TT	TT	TT	TT	TT	TT	TT	TT	TT	TT	TT	TT	TT	TT	TT	TT	TT	TT	TT	TT	TT	TT	TT	TT	TT	TT	TT	TT	TT	TT	TT	TT	TT	TT	TT	TT	TT	TT	TT	TT
AX-123721381	SCP-7453_162	AA	GG	GG	GG	GG	GG	GG	GG	GG	GG	GG	GG	GG	GG	GG	GG	GG	GG	GG	GG	GG	GG	GG	GG	GG	GG	GG	GG	GG	GG	GG	GG	GG	GG	AG	GG	GG	GG	GG	GG	GG	GG	GG	GG	AG	GG	GG	AA
AX-123721390	CSCSP-15350_586	AA	CC	CC	CC	CC	CC	CC	CC	CC	CC	CC	CC	CC	CC	CC	CC	CC	CC	CC	CC	CC	CC	CC	CC	CC	CC	CC	CC	CC	CC	CC	CC	CC	CC	AC	CC	CC	CC	CC	CC	CC	CC	CC	CC	AC	CC	CC	AA
AX-123721473	CSCSP-3952_1744	GG	AA	AG	GG	AG	GG	GG	GG	GG	GG	GG	AG	GG	AG	GG	GG	AA	GG	AG	GG	GG	GG	GG	GG	GG	GG	AG	AG	GG	GG	GG	AA	GG	AG	GG	GG	GG	GG	GG	AG	GG	GG	GG	AA	AG	GG	GG	GG
AX-123721490	SCP-11830_1592	GG	GG	GG	GG	GG	AG	AG	GG	AA	AA	AA	GG	AA	GG	AA	AA	GG	GG	GG	AA	AG	GG	GG	AG	GG	GG	GG	GG	GG	GG	AG	GG	GG	GG	GG	GG	GG	GG	GG	GG	GG	GG	GG	GG	GG	GG	GG	GG
AX-123721814	CSCSP-13105_942	AA	AA	AA	AA	AA	AA	AA	AA	AA	GG	AA	AA	AG	AA	GG	GG	GG	AA	AA	AA	AA	AG	AA	AA	AA	AA	AG	AA	AA	AA	AA	GG	AA	GG	AG	AG	AA	AA	AA	AA	GG	AA	AA	AA	AA	AG	AA	AA
AX-123722032	SCP-11477_203	AA	AG	AG	AG	AA	AG	AG	AG	AA	AA	GG	AA	AA	AG	AA	AA	AA	AA	AA	AA	AA	AA	GG	GG	AA	AA	GG	GG	GG	AA	AG	GG	AG	GG	AA	AA	AA	GG	GG	AG	GG	AA	AA	AG	AA	GG	AA	GG
AX-123722186	DRDRP-685_1047	TT	TT	TT	TG	TT	TG	TG	GG	GG	TT	TT	TT	TG	TG	GG	TG	TT	TT	TG	TT	TT	TT	TG	TT	GG	TT	TT	GG	TT	GG	GG	TT	GG	TT	TT	TT	TG	TT	TT	TT	GG	TT	GG	TG	TT	TT	TT	TG
AX-123722187	DRDRP-685_820	CC	CC	CC	TC	CC	TC	TC	TT	TT	CC	CC	CC	TC	TC	TT	TC	CC	CC	TC	CC	CC	CC	TC	CC	TT	CC	CC	TT	CC	TT	TT	CC	TT	CC	CC	CC	TC	CC	CC	CC	TT	CC	TT	TC	CC	CC	CC	TC
AX-123722349	SCP-5043_273	AA	AG	AA	AA	AA	AA	AA	AG	GG	GG	AA	AA	AA	AA	AA	GG	AA	AA	AA	AA	AA	AA	AA	AA	AA	AA	AA	AG	AA	GG	AG	AA	AA	AA	AA	AA	AA	AA	AA	AA	AA	AG	AA	AA	AG	AA	AA	AA
AX-135541488	CSCSP-3694_3025	TT	TT	TT	TT	TT	TT	TT	TT	TT	TT	TT	TT	TT	TT	TT	TT	TT	TT	TT	TT	TT	TT	TT	TT	TT	TT	TT	TT	TT	TT	TT	TT	TT	TT	TT	TT	TT	TT	TT	TT	TT	TT	TT	TT	TT	TT	TT	TT
AX-157198776	DRDRP-204_1000	AA	AA	AG	AG	GG	AG	AA	AA	AA	AA	AA	AG	AA	AA	AA	AA	GG	AA	AA	GG	AA	GG	AA	AA	AA	GG	GG	AG	GG	AA	GG	GG	AA	AA	GG	GG	GG	AG	GG	AG	GG	AA	GG	AG	AG	AG	GG	GG
AX-165342414	DRDRP-784_2146	AG	GG	AA	GG	AG	AA	AA	AA	AA	AA	AA	AA	AA	AA	AA	AA	GG	AA	AA	GG	AA	AG	AA	AA	AA	AG	AG	AG	AG	AA	GG	AG	AA	AG	GG	GG	GG	GG	GG	GG	GG	AA	GG	AG	GG	GG	GG	AG
AX-165342415	DRDRP-851_1867	GG	GG	GG	GG	GG	GG	GG	GG	GG	CG	GG	GG	GG	GG	GG	GG	GG	GG	GG	GG	CG	GG	GG	GG	GG	GG	GG	GG	GG	GG	GG	GG	GG	GG	GG	GG	GG	GG	CG	GG	GG	GG	GG	GG	GG	GG	GG	GG
AX-165342416	DRDRP-602_329	AT	TT	AT	TT	TT	AT	AT	TT	TT	AA	AA	TT	TT	AA	AA	AA	TT	AA	TT	AA	TT	AA	AT	AA	AT	AA	TT	AT	AA	AA	AT	AA	TT	AA	AA	AA	AA	AA	TT	AT	AA	TT	AA	AT	AT	TT	TT	TT
AX-165342419	DRDRP-767_1213	TT	TT	TT	TT	TT	TT	TT	TT	TT	TT	TT	TT	TT	TT	TT	TT	TT	TT	TT	TT	TT	TT	TT	TT	TT	TT	TT	TT	TT	TT	TT	TT	TT	TT	TT	TT	TT	TT	TT	TT	TT	TT	TT	TT	TT	TT	TT	TT
AX-165342420	DRDRP-748_3966	CC	CC	CC	CC	CC	CC	CC	CC	CC	CC	CC	CC	CC	CC	CC	CC	CC	CC	CC	CC	CC	CC	CC	CC	CC	CC	CC	CC	CC	CC	CC	CC	CC	CC	CC	CC	CC	CC	CC	CC	CC	CC	CC	CC	CC	CC	CC	CC
AX-165342421	DRDRP-830_3848	CC	CC	CC	CC	CC	CC	CC	CC	CC	CC	CC	CC	CC	CC	CC	CC	CC	CC	CC	CC	CC	CC	CC	CC	CC	CC	CC	CC	CC	CC	CC	CC	CC	CC	CC	CC	CC	CC	CC	CC	CC	CC	CC	CC	CC	CC	CC	CC
AX-165342422	DRDRP-161_582	TT	TT	TG	TT	TT	TT	TT	TT	TT	TT	GG	GG	TG	TT	TT	TT	GG	TT	TT	GG	GG	GG	GG	GG	TT	GG	TG	GG	GG	GG	GG	TT	TT	GG	GG	GG	GG	GG	GG	TG	GG	GG	GG	TG	GG	TT	TG	GG
AX-165342423	DRDRP-812_38	CC	CC	CC	CC	CC	CC	CC	CC	CC	CC	CC	CC	CC	CC	CC	CC	CC	CC	CC	CC	CC	CC	CC	CC	CC	CC	CC	CC	CC	CC	CC	CC	CC	CC	CC	CC	CC	CC	CC	CC	CC	CC	CC	CC	CC	CC	CC	CC
AX-165342424	SCP-10401_5628	AC	AA	CC	AC	AC	CC	CC	CC	CC	CC	CC	CC	CC	CC	CC	AA	AA	AA	CC	AA	CC	CC	AC	CC	CC	AC	AC	AC	AA	AA	AC	CC	CC	AA	AC	CC	AA	AC	CC	CC	AA	CC	AA	AA	AA	CC	CC	CC
AX-165342425	DRDRP-855_852	TT	TT	TT	TT	TT	TT	TT	TT	TT	TT	TT	TT	TT	TT	TT	TT	TT	TT	TT	TT	TT	TT	TT	TT	TT	TT	TT	TT	TT	TT	TT	TT	TT	TT	TT	TT	TT	TT	TT	TT	TT	TT	TT	TT	TT	TT	TT	TT
AX-165342428	DRDRP-391_1990	CG	CG	GG	CG	GG	GG	GG	GG	GG	GG	GG	GG	GG	GG	CG	GG	GG	GG	GG	GG	GG	GG	GG	GG	GG	GG	GG	GG	GG	GG	GG	GG	GG	CG	GG	GG	CG	GG	GG	GG	GG	GG	CG	GG	GG	GG	GG	GG
AX-165342429	DRDRP-210_6607	CC	CC	CC	CC	CC	CC	CC	CC	CC	CC	CC	CC	CC	CC	CC	CC	CC	CC	CC	CC	CC	CC	CC	CC	CC	CC	CC	CC	CC	CC	CC	CC	CC	CC	CC	CC	CC	CC	CC	CC	CC	CC	CC	CC	TC	CC	CC	CC
AX-165342433	DRDRP-722_2518	TT	TT	TT	TT	TT	TT	TT	TT	TT	TT	TT	TT	TT	TT	TT	TT	TT	TT	TT	TT	TT	TT	TT	TT	TT	TT	TT	TT	TT	TT	TT	TT	TT	TT	TT	TT	TT	TT	TT	TT	TT	TT	TT	TT	TT	TT	TT	TT
AX-165342434	DRDRP-465_2187	AA	AA	AA	AA	AA	AA	AA	AA	AA	AA	AA	AA	AA	AA	AA	AA	AA	AA	AA	AA	AA	AA	AA	AA	AA	AA	AA	AA	AA	AA	AA	AA	AA	AA	AA	AA	AA	AA	AA	AA	AA	AA	AA	AA	AA	AA	AA	AA
AX-165342436	DRDRP-566_428	GG	GG	GG	GG	GG	GG	GG	GG	GG	GG	GG	GG	GG	GG	GG	GG	GG	GG	GG	GG	GG	GG	GG	GG	GG	GG	GG	GG	GG	GG	GG	GG	GG	GG	GG	GG	GG	GG	GG	GG	GG	GG	GG	GG	GG	GG	GG	GG
AX-165342437	DRDRP-690_202	CC	TT	TC	CC	CC	CC	CC	CC	CC	CC	CC	CC	CC	CC	CC	CC	CC	CC	CC	CC	CC	CC	CC	CC	CC	CC	CC	CC	CC	CC	CC	CC	CC	CC	CC	CC	CC	CC	CC	CC	TT	CC	CC	CC	CC	CC	CC	CC
AX-165342439	DRDRP-324_2980	CC	TT	TC	TC	TC	TC	TC	TC	TC	TC	TC	TC	TC	CC	CC	CC	CC	CC	CC	CC	TC	CC	CC	CC	CC	TC	CC	TC	TC	CC	TC	TC	CC	TC	TC	CC	CC	CC	CC	TC	TC	TC	CC	CC	TC	CC	TC	TC
AX-165342445	AGCP-172_3524	AA	AA	AA	AA	AA	AA	AA	AA	AA	AA	AA	AA	AA	AA	AA	AA	AA	AA	AA	AA	AA	AA	AA	AA	AA	AA	AA	AA	AA	AA	AA	AA	AA	AA	AA	AA	AA	AA	AA	AA	AA	AA	AA	AA	AA	AA	AA	AA
AX-165342447	DRDRP-683_1571	GG	GG	GG	GG	GG	GG	GG	GG	GG	GG	GG	GG	GG	GG	GG	GG	GG	GG	GG	GG	GG	GG	GG	GG	GG	GG	GG	GG	GG	GG	GG	GG	GG	GG	GG	GG	GG	GG	GG	GG	GG	GG	GG	GG	GG	GG	GG	GG
AX-165342458	AGCP-21_1424	TT	TT	TT	TT	TT	TT	TT	TT	TT	TT	TT	TT	TT	TT	TT	TT	TT	TT	TT	TT	TT	TT	TT	TT	TT	TT	TT	TT	TT	TT	TT	TT	TT	TT	TT	TT	TT	TT	TT	TT	TT	TT	TT	TT	TT	TT	TT	TT
AX-165342465	AGCP-128_1820	AA	AA	AA	AA	AA	AA	AA	AA	AA	AA	AA	AA	AA	AA	AA	AA	AA	AA	AA	AA	AA	AA	AA	AA	AA	AA	AA	AA	AA	AA	AA	AA	AA	AA	AA	AA	AA	AA	AA	AA	AA	AA	AA	AA	AA	AA	AA	AA
AX-165342475	DRDRP-443_6066	AA	AA	AA	AA	AA	AA	AA	AA	AA	AA	AA	AA	AA	AA	AA	AA	AA	AA	AA	AA	AA	AA	AA	AA	AA	AA	AA	AA	AA	AA	AA	AA	AA	AA	AA	AA	AA	AA	AA	AA	AA	AA	AA	AA	AA	AA	AA	AA
AX-165342476	DRDRP-630_1325	AA	AA	AA	AA	AA	AA	AA	AA	AA	AA	AA	AA	AA	AA	AA	AA	AA	AA	AA	AA	AA	AA	AA	AA	AA	AA	AA	AA	AA	AA	AA	AA	AA	AA	AA	AA	AA	AA	AA	AA	AA	AA	AA	AA	AA	AA	AA	AA
AX-165342482	DRDRP-105_2358	AA	AA	AA	AA	AA	AA	AA	AA	AA	AA	AA	AA	AA	AA	AA	AA	AA	AA	AA	AA	AA	AA	AA	AA	AA	AA	AA	AA	AA	AA	AA	AA	AA	AA	AA	AA	AA	AA	AA	AA	AA	AA	AA	AA	AA	AA	AA	AA
AX-165342483	DRDRP-859_409	GG	GG	GG	GG	GG	GG	GG	GG	GG	GG	GG	GG	GG	GG	GG	GG	GG	GG	GG	GG	GG	GG	GG	GG	GG	GG	GG	GG	GG	GG	GG	GG	GG	GG	GG	GG	GG	GG	GG	GG	GG	GG	GG	GG	GG	GG	GG	GG
AX-165342486	AGCP-113_3087	CC	CC	CC	CC	CC	CC	CC	CC	CC	CC	CC	CC	CC	CC	CC	TC	CC	CC	CC	CC	CC	CC	CC	CC	CC	CC	CC	CC	CC	CC	CC	CC	CC	CC	CC	CC	CC	CC	CC	CC	CC	CC	CC	CC	CC	CC	CC	CC
AX-165342491	DRDRP-171_323	AA	AA	AA	AA	AA	AA	AA	AA	AA	AA	AA	AA	AA	AA	AA	AA	AA	AA	AA	AA	AA	AA	AA	AA	AA	AA	AA	AA	AA	AA	AA	AA	AA	AA	AA	AA	AA	AA	AA	AA	AA	AA	AA	AA	AA	AA	AA	AA
AX-165342492	DRDRP-160_2365	TT	TT	TT	TT	TT	TT	TT	TT	TT	TT	TT	TT	TT	TT	TT	TT	TT	TT	TT	TT	TT	TT	TT	TT	TT	TT	TT	TT	TT	TT	TT	TT	TT	TT	TT	TT	TT	TT	TT	TT	TT	TT	TT	TT	TT	TT	TT	TT
AX-165342495	AGCP-114_2724	CC	AC	CC	CC	CC	CC	CC	CC	CC	CC	CC	CC	CC	CC	CC	CC	CC	CC	CC	CC	CC	CC	CC	CC	CC	CC	CC	CC	CC	CC	CC	CC	CC	CC	CC	CC	CC	CC	CC	CC	CC	CC	CC	CC	CC	CC	CC	CC
AX-165342496	AGCP-116_4043	TT	TT	TT	TT	TT	TG	TG	TG	GG	TT	TT	TT	TG	TT	GG	TT	TT	TT	TT	TT	TT	TT	TT	TT	TT	TT	TT	TT	TT	TT	TG	TT	TT	TT	TT	TT	TT	TT	TT	TT	TT	TT	TT	TT	TT	TT	TT	TT
AX-165342497	DRDRP-230_3827	GG	GG	GG	GG	GG	GG	GG	GG	GG	GG	GG	GG	GG	GG	GG	GG	GG	GG	GG	GG	GG	GG	GG	GG	GG	GG	GG	GG	GG	GG	GG	GG	GG	GG	GG	GG	GG	GG	GG	GG	GG	GG	GG	GG	GG	GG	GG	GG
AX-165342500	DRDRP-161_1782	CC	CC	CC	CC	CC	CC	CC	CC	CC	CC	CC	CC	CC	CC	CC	CC	CC	CC	CC	CC	CC	CC	CC	CC	CC	CC	CC	CC	CC	CC	CC	CC	CC	CC	CC	CC	CC	CC	CC	CC	CC	CC	CC	CC	CC	CC	CC	CC
AX-165342501	DRDRP-367_653	CC	CC	CC	CC	CC	CC	CC	CC	CC	CC	CC	CC	CC	CC	CC	CC	CC	CC	CC	CC	CC	CC	CC	CC	CC	CC	CC	CC	CC	CC	CC	CC	CC	CC	CC	CC	CC	CC	CC	CC	CC	CC	CC	CC	CC	CC	CC	CC
AX-165342502	AGCP-105_314	AA	AA	AA	AA	AA	AA	AA	AA	AA	AA	AA	AA	AA	AA	AA	AA	AA	AA	AA	AA	AA	AA	AA	AA	AA	AA	AA	AA	AA	AA	AA	AA	AA	AA	AA	AA	AA	AA	AA	AA	AA	AA	AA	AA	AA	AA	AA	AA
AX-165342504	DRDRP-413_674	GG	GG	GG	GG	GG	GG	GG	GG	GG	GG	GG	GG	GG	GG	GG	GG	GG	GG	GG	GG	GG	GG	GG	GG	GG	GG	GG	GG	GG	GG	GG	GG	GG	GG	GG	GG	GG	GG	GG	GG	GG	GG	GG	GG	GG	GG	GG	GG
AX-165342506	DRDRP-688_1930	AA	GG	AA	AA	GG	AA	AA	AA	AA	AA	AA	AA	AG	AG	AA	AA	AA	AA	AA	AA	AA	AA	AA	AA	AA	AA	AA	AA	AA	AA	AA	AA	AA	AA	AA	AA	AA	AA	AA	AA	AA	AA	AA	AA	AA	AA	AA	AA
AX-165342507	DRDRP-760_2459	AA	AA	AA	AA	AA	AA	AA	AA	AA	AA	AA	AA	AA	AA	AA	AA	AA	AA	AA	AA	AA	AA	AA	AA	AA	AA	AA	AA	AA	AA	AA	AA	AA	AA	AA	AA	AA	AA	AA	AA	AA	AA	AA	AA	AA	AA	AA	AA
AX-165342508	DRDRP-779_930	CC	CC	TC	CC	CC	CC	CC	CC	CC	CC	CC	CC	CC	CC	CC	CC	CC	CC	CC	CC	CC	CC	CC	CC	CC	CC	CC	CC	CC	CC	CC	CC	CC	CC	CC	CC	CC	CC	CC	CC	CC	CC	CC	CC	CC	CC	CC	CC
AX-165342509	DRDRP-17_3231	CC	CC	CC	CC	CC	CC	CC	CC	CC	CC	CC	CC	CC	CC	CC	CC	CC	CC	CC	AC	CC	CC	CC	CC	CC	CC	CC	CC	CC	CC	CC	CC	CC	CC	CC	CC	CC	CC	CC	CC	CC	CC	CC	CC	CC	CC	CC	CC
AX-165342511	DRDRP-600_848	AA	AA	AA	AA	AA	AA	AA	AA	AA	AA	AA	AA	AA	AA	AA	AA	AA	AA	AA	AA	AA	AA	AA	AA	AA	AA	AA	AA	AA	AA	AA	AA	AA	AA	AA	AA	AA	AA	AA	AA	AA	AA	AA	AA	AA	AA	AA	AA
AX-165342513	DRDRP-634_1087	GG	GG	GG	GG	GG	GG	GG	GG	GG	GG	GG	AA	AG	AG	GG	GG	GG	GG	GG	AA	GG	GG	AG	AA	GG	GG	GG	GG	GG	GG	AG	GG	GG	GG	GG	GG	GG	GG	GG	GG	GG	GG	GG	GG	GG	AG	GG	GG
AX-165342515	DRDRP-683_1558	AA	AA	AA	AA	AA	AA	AA	AA	AA	AA	AA	AA	AA	AA	AA	AA	AA	AA	AA	AA	AA	AA	AA	AA	AA	AA	AA	AA	AA	AA	AA	AA	AA	AA	AA	AA	AA	AA	AA	AA	AA	AA	AA	AA	AA	AA	AA	AA
AX-165342516	DRDRP-17_699	AA	AA	AA	AA	AA	AA	AA	AA	AA	AA	AA	AA	AA	AA	AA	AA	AA	AA	AA	AA	AA	AA	AA	AA	AA	AA	AA	AA	AA	AA	AA	AA	AA	AA	AA	AA	AA	AA	AA	AA	AA	AA	AA	AA	AA	AA	AA	AA
AX-165342520	DRDRP-322_1859	GG	TT	GG	GG	TT	TG	TT	TT	TT	TT	TT	GG	GG	TG	TT	TT	TT	TT	TT	TT	TT	TT	TG	TT	TT	GG	TT	TT	TT	TT	TT	TT	TT	TT	TT	TT	TT	TT	TT	TG	TT	GG	TT	TT	TT	TT	GG	TT
AX-165342521	DRDRP-455_2782	CC	CC	CC	CC	CC	CC	CC	CC	CC	CC	CC	CC	CC	CC	CC	CC	CC	CC	CC	CC	CC	CC	CC	CC	CC	CC	CC	CC	CC	CC	CC	CC	CC	CC	CC	CC	CC	CC	CC	CC	CC	CC	CC	CC	CC	CC	CC	CC
AX-165342522	DRDRP-649_1484	CC	CC	CC	CC	CC	CC	CC	CC	CC	CC	CC	CC	CC	CC	CC	CC	CC	CC	CC	CC	CC	CC	CC	CC	CC	CC	CC	CC	CC	CC	CC	CC	CC	CC	CC	CC	CC	CC	CC	CC	CC	CC	CC	CC	CC	CC	CC	CC
AX-165342523	DRDRP-644_1551	CC	CC	CC	CC	CC	CC	CC	CC	CC	CC	CC	CC	CC	CC	CC	CC	CC	CC	CC	CC	CC	CC	CC	CC	CC	CC	CC	CC	CC	CC	CC	CC	CC	CC	CC	CC	CC	CC	CC	CC	CC	CC	CC	CC	CC	CC	CC	CC
AX-165342525	DRDRP-216_1847	GG	GG	GG	GG	GG	GG	GG	GG	GG	GG	GG	GG	GG	GG	GG	GG	AG	GG	GG	GG	GG	GG	AG	GG	GG	GG	GG	GG	GG	AG	GG	GG	GG	GG	GG	GG	GG	GG	GG	GG	AG	GG	GG	GG	GG	GG	GG	GG
AX-165342529	DRDRP-25_5390	CC	CC	CC	CC	CC	CC	CC	TT	TT	TT	CC	CC	CC	CC	CC	CC	CC	CC	CC	CC	CC	CC	CC	TT	TT	CC	CC	TC	CC	CC	CC	CC	CC	CC	CC	CC	CC	CC	CC	CC	CC	CC	CC	CC	CC	TC	CC	CC
AX-165342533	DRDRP-536_1290	TT	TT	TT	TT	TT	TT	TT	TT	TT	TT	TT	TT	TT	TT	TT	TT	TT	TT	TT	TT	TT	TT	TT	TT	TT	TT	TT	TT	TT	TT	TT	TT	TT	TT	TT	TT	TT	TT	TT	TT	TT	TT	TT	TT	TT	TT	TT	TT
AX-165342536	DRDRP-821_204	AA	AA	AA	AA	AA	AA	AA	AA	AA	AA	AA	AA	AA	AA	AA	AA	AA	AA	AA	AA	AA	AA	AA	AA	AA	AA	AA	AA	AA	AA	AA	AA	AA	AA	AA	AA	AA	AA	AA	AA	AA	AA	AA	AA	AA	AA	AA	AA
AX-165342537	AGCP-70_4444	GG	GG	GG	GG	GG	GG	GG	GG	GG	GG	GG	GG	GG	GG	GG	GG	GG	GG	GG	GG	GG	GG	GG	GG	GG	GG	GG	GG	GG	GG	GG	GG	GG	GG	GG	GG	GG	TG	GG	GG	GG	GG	GG	GG	GG	GG	GG	GG
AX-165342538	DRDRP-601_4042	CC	CC	AC	CC	CC	CC	CC	CC	CC	CC	CC	CC	CC	CC	CC	CC	CC	CC	CC	CC	CC	CC	CC	CC	CC	CC	CC	CC	CC	CC	CC	CC	CC	CC	CC	CC	CC	CC	CC	CC	CC	CC	CC	CC	CC	CC	CC	CC
AX-165342539	DRDRP-795_5482	TT	TG	TT	TT	TT	TT	TT	TT	TT	TT	TT	TT	TT	TT	TG	TT	TT	TT	TT	TT	TT	TT	TT	TT	TT	TT	TT	TT	TT	TT	TT	TT	TT	TT	TT	TT	TT	TT	TT	TT	TT	TT	TT	TT	TT	TT	TT	TT
AX-165342543	AGCP-115_1723	GG	GG	GG	GG	GG	GG	GG	GG	GG	GG	GG	GG	GG	GG	GG	GG	GG	GG	GG	GG	GG	GG	GG	AA	GG	GG	GG	GG	GG	GG	GG	GG	GG	GG	GG	GG	GG	GG	GG	AG	GG	GG	GG	GG	AG	AG	GG	GG
AX-165342545	AGCP-131_11224	CC	CC	CC	CC	CC	CC	CC	CC	CC	CC	CC	CC	CC	CC	CC	CC	CC	CC	CC	CC	CC	CC	CC	CC	CC	CC	CC	CC	CC	CC	CC	CC	CC	CC	CC	CC	CC	CC	CC	CC	CC	CC	CC	CC	CC	CC	CC	CC
AX-165342546	DRDRP-617_1123	TT	GG	TG	TG	TT	TT	TG	TG	TT	GG	GG	GG	TG	TG	TT	GG	GG	GG	GG	GG	GG	GG	TG	GG	TG	GG	GG	GG	TG	TT	TG	TT	TG	TT	GG	GG	GG	GG	TT	GG	GG	TG	GG	GG	GG	TG	GG	TT
AX-165342547	DRDRP-810_2197	AA	AA	AA	AA	AA	AA	AA	AA	AA	AA	AA	AA	AA	AA	AA	AA	AA	AA	AA	AA	AA	AA	AA	AA	AA	AA	AA	AA	AA	AA	AA	AA	AA	AA	AA	AA	AA	AA	AA	AA	AA	AA	AA	AA	AA	AA	AA	AA
AX-165342550	DRDRP-476_5621	CC	CC	CC	CC	CC	CC	CC	CC	CC	CC	CC	CC	CC	CC	CC	CC	CC	CC	CC	CC	CC	CC	CC	CC	CC	CC	CC	CC	CC	CC	CC	CC	CC	CC	CC	CC	CC	CC	CC	CC	CC	CC	CC	CC	CC	CC	CC	CC
AX-165342552	DRDRP-767_207	AA	AA	AA	AA	AA	AA	AA	AA	AA	AA	AA	AA	AA	AA	AA	AA	AA	AA	AA	AA	AA	AA	AA	AA	AA	AA	AA	AA	AA	AA	AA	AA	AA	AA	AA	AA	AA	AA	AA	AA	AA	AA	AA	AA	AA	AA	AA	AA
AX-165342556	AGCP-23_374	TT	CC	TT	CC	CC	CC	CC	CC	CC	CC	CC	CC	TC	CC	CC	CC	CC	CC	TT	CC	CC	CC	CC	CC	CC	CC	CC	CC	CC	CC	CC	CC	CC	CC	CC	CC	CC	CC	CC	CC	CC	CC	CC	CC	CC	CC	CC	CC
AX-165342557	DRDRP-594_2913	TT	TT	TT	TT	TT	TT	TT	TT	TT	TT	TT	TT	TT	TT	TT	TT	TT	TT	TT	TT	TT	TT	TT	TT	TT	TT	TT	TT	TT	TT	TT	TT	TT	TT	TT	TT	TT	TT	TT	TT	TT	TT	TT	TT	TT	TT	TT	TT
AX-165342558	DRDRP-335_163	AC	CC	CC	CC	CC	CC	CC	CC	CC	CC	CC	CC	CC	AC	CC	CC	CC	CC	CC	CC	CC	CC	CC	CC	CC	CC	CC	CC	CC	CC	CC	CC	CC	CC	CC	CC	CC	CC	CC	CC	CC	CC	CC	CC	CC	CC	CC	CC
AX-165342560	DRDRP-548_1861	GG	GG	GG	GG	GG	GG	GG	GG	GG	GG	GG	GG	GG	GG	GG	GG	GG	GG	GG	GG	GG	GG	GG	GG	GG	GG	GG	GG	GG	GG	GG	GG	GG	GG	GG	GG	GG	GG	GG	GG	GG	GG	GG	GG	GG	GG	GG	GG
AX-165342564	DRDRP-671_1368	AA	AA	AA	AA	AA	AG	AG	AG	GG	AA	AA	AA	AA	AA	AA	AA	AA	AA	AA	AA	GG	AA	AA	GG	GG	AA	GG	AG	AG	GG	AA	AA	AG	AA	AA	AA	AA	GG	AA	AA	AA	AA	AA	AA	AA	AA	AA	AA
AX-165342566	DRDRP-134_5497	CC	CC	CC	CC	CC	CC	CC	CC	CC	CC	CC	CC	CC	CC	CC	CC	CC	CC	CC	CC	CC	CC	CC	CC	CC	CC	CC	CC	CC	CC	CC	CC	CC	CC	CC	CC	CC	CC	CC	CC	CC	CC	CC	CC	CC	CC	CC	CC
AX-165342568	DRDRP-112_1416	CC	CC	CC	CC	CC	CC	CC	CC	CC	CC	CC	CC	CC	CC	CC	CC	CC	CC	CC	CC	CC	CC	CC	CC	CC	CC	CC	CC	CC	CC	CC	CC	CC	CC	CC	CC	CC	CC	CC	CC	CC	CC	CC	CC	CC	CC	CC	CC
AX-165342569	DRDRP-135_1222	GG	GG	GG	GG	GG	GG	GG	GG	GG	GG	TG	GG	GG	GG	GG	GG	GG	GG	GG	GG	TG	GG	GG	GG	GG	GG	GG	GG	GG	GG	GG	GG	GG	GG	GG	GG	GG	GG	GG	GG	GG	GG	GG	GG	GG	GG	GG	GG
AX-165342570	DRDRP-154_3333	TT	TT	TT	TT	TT	TT	TT	TT	TT	TT	TT	TT	TT	TT	TT	TT	TT	TT	TT	TT	TT	TT	TT	TT	TT	TT	TT	TT	TT	TT	TT	TT	TT	TT	TT	TT	TT	TT	TT	TT	TT	TT	TT	TT	TT	TT	TT	TT
AX-165342572	DRDRP-185_1256	GG	GG	GG	GG	GG	GG	GG	GG	GG	GG	GG	GG	GG	GG	GG	GG	GG	GG	GG	GG	GG	GG	AG	GG	GG	GG	GG	GG	GG	GG	GG	GG	GG	GG	GG	GG	GG	GG	GG	GG	GG	GG	GG	GG	GG	GG	GG	GG
AX-165342573	DRDRP-618_4583	CC	TT	TC	CC	TC	TC	TC	CC	CC	TT	CC	TT	CC	TT	CC	CC	CC	CC	CC	CC	CC	CC	TT	CC	CC	CC	CC	TC	CC	CC	CC	CC	CC	CC	CC	CC	CC	CC	CC	TC	CC	CC	CC	CC	CC	CC	CC	TC
AX-165342574	DRDRP-555_245	GG	GG	GG	GG	GG	GG	GG	GG	GG	GG	GG	GG	GG	GG	GG	GG	GG	GG	GG	GG	GG	GG	GG	GG	GG	GG	GG	GG	GG	GG	GG	GG	GG	GG	GG	GG	GG	GG	GG	GG	GG	GG	GG	GG	GG	GG	GG	GG
AX-165342576	AGCP-70_4856	GG	GG	GG	GG	GG	GG	GG	GG	GG	GG	GG	GG	GG	GG	GG	GG	GG	GG	GG	GG	GG	GG	GG	GG	GG	GG	GG	GG	GG	GG	GG	GG	GG	GG	GG	GG	GG	GG	GG	GG	GG	GG	GG	GG	GG	GG	GG	GG
AX-165342581	DRDRP-786_5052	GG	GG	GG	GG	GG	GG	GG	GG	GG	GG	GG	GG	GG	GG	GG	GG	GG	GG	GG	GG	GG	GG	GG	GG	GG	GG	GG	GG	GG	GG	GG	GG	GG	GG	GG	GG	GG	GG	GG	GG	GG	GG	GG	GG	GG	AG	GG	GG
AX-165342585	DRDRP-339_1505	CC	CC	CC	CC	CC	CC	CC	CC	CC	CC	CC	CC	CC	CC	CC	CC	CC	CC	CC	CC	CC	CC	CC	CC	CC	CC	CC	CC	CC	CC	CC	CC	CC	CC	CC	CC	CC	CC	CC	CC	CC	CC	CC	CC	CC	CC	CC	CC
AX-165342586	DRDRP-465_1573	TT	TT	TT	TT	TT	TT	TT	TT	TT	TT	TT	TT	TT	TT	TT	TT	TT	TT	TT	TT	TT	TT	TT	TT	TT	TT	TT	TT	TT	TT	TT	TT	TT	TT	TT	TT	TT	TT	TT	TT	TT	TT	TT	TT	TT	TT	TT	TT
AX-165342587	DRDRP-87_2641	TT	TT	TT	TT	TT	TT	TT	TT	TT	TT	TT	TT	TT	TT	TT	TT	TT	TT	TT	TT	TT	TT	TT	TT	TT	TT	TT	TT	TT	TT	TT	TT	TT	TT	TT	TT	TT	TT	TT	TT	TT	TT	TT	TT	TT	TT	TT	TT
AX-165342589	DRDRP-786_1406	TT	CC	CC	TT	CC	TT	TT	TT	TT	TT	TT	TT	TT	TT	TT	TT	TT	TT	TC	TT	TT	TT	TT	TT	TT	TT	TT	TC	TT	TT	TT	TT	TT	TT	TT	TT	TT	TT	TT	TT	CC	TT	TT	TT	TT	TT	TT	TT
AX-165342590	DRDRP-476_2828	TT	TT	TT	TT	TT	TT	TT	TT	TT	TT	TT	TT	TT	TT	TT	TT	TT	TT	TT	TT	TT	TT	TT	TT	TT	TT	TT	TT	TT	TT	TT	TT	TT	TT	TT	TT	TT	TT	TT	TT	TT	TT	TT	TT	TT	TT	TT	TT
AX-165342591	DRDRP-57_1156	GG	GG	GG	GG	GG	GG	GG	GG	GG	GG	GG	GG	GG	GG	GG	GG	GG	GG	GG	GG	GG	GG	GG	GG	GG	GG	GG	GG	GG	GG	GG	GG	GG	GG	GG	GG	GG	GG	GG	GG	GG	GG	GG	GG	GG	GG	GG	GG
AX-165342592	DRDRP-840_76	GG	GG	GG	GG	GG	GG	GG	AG	GG	GG	AA	GG	GG	GG	GG	GG	GG	AA	GG	AA	GG	GG	GG	GG	GG	GG	GG	GG	AG	GG	AG	AA	GG	GG	GG	GG	GG	GG	GG	AA	GG	AA	AA	AG	GG	GG	GG	AA
AX-165342596	DRDRP-252_908	GG	GG	GG	GG	GG	GG	GG	GG	GG	GG	GG	GG	GG	TG	GG	GG	GG	GG	GG	GG	GG	GG	GG	GG	GG	GG	GG	GG	GG	GG	GG	GG	GG	GG	GG	GG	GG	GG	GG	GG	GG	GG	GG	GG	GG	GG	GG	GG
AX-165342597	DRDRP-818_403	TT	TT	TT	TT	TT	TT	TT	TT	TT	TT	TT	TT	TT	TT	TT	TT	TT	TT	TT	TT	TT	TT	TT	TT	TT	TT	TT	TT	TT	TT	TT	TT	TT	TT	TT	TT	TT	TT	TT	TT	TT	TT	TT	TT	TT	TT	TT	TT
AX-165342598	DRDRP-282_3131	GG	GG	GG	AG	GG	AG	GG	GG	AA	GG	GG	GG	AG	GG	AA	GG	AA	AA	GG	AA	GG	GG	GG	AA	AA	AA	GG	GG	GG	GG	AA	GG	GG	AA	AG	AA	GG	AA	GG	AG	AA	GG	GG	AG	AG	AA	AA	AA
AX-165342605	DRDRP-375_2013	AA	AA	AA	AA	AA	AA	AA	AA	AA	AA	AA	AA	AA	AA	AA	AA	AA	AA	AA	AA	AA	AA	AA	AA	AA	AA	AA	AA	AA	AA	AA	AA	AA	AA	AA	AA	AA	AA	AA	AA	AA	AA	AA	AA	AA	AA	AA	AA
AX-165342608	DRDRP-128_2536	TT	TT	TT	TT	TT	TT	TT	TT	TT	TT	TT	TT	TT	TT	TT	TT	TT	TT	TT	TT	TT	TT	TT	TT	TT	TT	TT	TT	TT	TT	TT	TT	TT	TT	TT	TT	TT	TT	TT	TT	TT	TT	TT	TT	TT	TT	TT	TT
AX-165342612	DRDRP-1_5213	CC	CC	CC	CC	CC	CC	CC	CC	CC	CC	CC	CC	CC	CC	CC	CC	CC	CC	CC	CC	CC	CC	CC	CC	CC	CC	CC	CC	CC	CC	CC	CC	CC	CC	CC	CC	CC	CC	CC	CC	CC	CC	CC	CC	CC	CC	CC	CC
AX-165342616	AGCP-128_887	CC	CC	CC	CC	CC	CC	CC	CC	CC	CC	CC	CC	CC	CC	CC	CC	CC	CC	CC	CC	CC	CC	CC	CC	CC	CC	CC	CC	CC	CC	CC	CC	CC	CC	CC	CC	CC	CC	CC	CC	CC	CC	CC	CC	CC	CC	CC	CC
AX-165342620	DRDRP-767_366	CC	CC	CC	CC	CC	CC	CC	CC	CC	CC	CC	CC	CC	CC	CC	CC	CC	CC	CC	CC	CC	CC	CC	CC	CC	CC	CC	CC	CC	CC	CC	CC	CC	CC	CC	CC	CC	CC	CC	CC	CC	CC	CC	CC	CC	CC	CC	CC
AX-165342622	AGCP-182_954	CC	CC	CC	CC	CC	CC	CC	CC	CC	CC	CC	CC	CC	CC	CC	CC	CC	CC	CC	CC	CC	CC	CC	CC	CC	CC	CC	CC	CC	CC	CC	CC	CC	CC	CC	CC	CC	CC	CC	CC	CC	CC	CC	CC	CC	CC	CC	CC
AX-165342623	DRDRP-306_1949	GG	GG	GG	GG	GG	GG	GG	GG	GG	GG	GG	GG	GG	GG	GG	GG	GG	GG	GG	GG	GG	GG	GG	GG	GG	GG	GG	GG	GG	GG	GG	GG	GG	GG	GG	GG	GG	GG	GG	GG	GG	GG	GG	GG	GG	GG	GG	GG
AX-165342624	DRDRP-699_1012	TT	TT	TT	TT	TT	TT	TT	TT	TT	TT	TT	TT	TT	TT	TT	TT	TT	TT	TT	TT	TT	TT	TT	TT	TT	TT	TT	TT	TT	TT	TT	TT	TT	TT	TT	TT	TT	TT	TT	TT	TT	TT	TT	TT	TT	TT	TT	TT
AX-165342627	DRDRP-763_2720	CC	CG	CG	CC	CC	CG	CG	CC	CC	CC	CC	CC	GG	CG	CC	CC	CC	CC	GG	CC	CC	CC	CC	CC	CC	CC	CC	CC	CC	CC	CC	CC	CC	CC	CC	CC	CC	CC	CC	CC	CC	CC	CC	CC	CC	CC	CC	CC
AX-165342628	DRDRP-594_3117	CC	CC	CC	CC	CC	CC	CC	CC	CC	CC	CC	CC	CC	CC	CC	CC	CC	CC	CC	CC	CC	CC	CC	CC	CC	CC	CC	CC	CC	CC	CC	CC	CC	CC	CC	CC	CC	CC	CC	CC	CC	CC	CC	CC	CC	CC	CC	CC
AX-165342630	DRDRP-449_1121	AA	AA	AA	AA	AA	AA	AA	AA	AA	AA	AA	AA	AA	AA	AA	AA	AA	AA	AA	AA	AA	AA	AA	AA	AA	AA	AA	AA	AA	AA	AA	AA	AA	AA	AA	AA	AA	AA	AA	AA	AA	AA	AA	AA	AA	AA	AA	AA
AX-165342632	DRDRP-510_406	CC	CC	CC	TT	CC	TC	TC	TT	TT	TT	TT	CC	TT	TC	TT	TT	TT	TT	TC	CC	TT	CC	TC	CC	TT	TC	TC	TC	TT	TT	TT	CC	TT	TT	TT	TT	TT	TT	CC	TT	TT	TT	TT	TC	CC	TT	TT	TT
AX-165342634	DRDRP-139_287	CC	CC	CC	CC	CC	CC	CC	CC	CC	CC	CC	CC	CC	CC	CC	CC	CC	CC	CC	CC	CC	CC	CC	CC	CC	CC	CC	CC	CC	CC	CC	CC	CC	CC	CC	CC	CC	CC	CC	CC	CC	CC	CC	CC	CC	CC	CC	CC
AX-165342635	DRDRP-863_1273	TT	TT	TT	TT	TT	TT	TT	TT	TT	TT	TT	TT	TT	TT	TT	TT	TT	TT	TT	TT	TT	TT	TT	TT	TT	TT	TT	TT	TT	TT	TT	TT	TT	TT	TT	TT	TT	TT	TT	TT	TT	TT	TT	TT	TT	TT	TT	TT
AX-165342636	DRDRP-80_4126	TT	TT	TT	TT	TT	TT	TT	TT	TT	TT	TT	TT	TT	TT	TT	TT	TT	TT	TT	TT	TT	TT	TT	TT	TT	TT	TT	TT	TT	TT	TT	TT	TT	TT	TT	TT	TT	TT	TT	TT	TT	TT	TT	TT	TT	TT	TT	TT
AX-165342637	DRDRP-197_527	CC	CC	CC	CC	CC	CC	CC	CC	CC	CC	CC	CC	CC	CC	CC	CC	CC	CC	CC	CC	CC	CC	CC	CC	CC	CC	CC	CC	CC	CC	CC	CC	CC	CC	CC	CC	CC	CC	CC	CC	CC	CC	CC	CC	CC	CC	CC	CC
AX-165342644	DRDRP-182_263	AA	AA	AA	AA	AA	AA	AA	AA	AA	AA	AA	AA	AA	AA	AG	AA	AA	AA	AA	AA	AA	AA	AA	AA	AA	AA	AA	AA	AA	AA	AA	AG	AA	AA	AA	AA	AA	GG	AA	AA	AG	AA	AA	AA	AA	AA	AA	AA
AX-165342645	DRDRP-326_1316	AC	AA	AA	AC	CC	CC	CC	CC	CC	CC	CC	CC	AC	CC	AA	CC	CC	AC	AC	CC	AA	AA	CC	CC	CC	CC	AA	CC	CC	CC	AA	AA	CC	AA	CC	CC	CC	CC	CC	AC	AA	AA	CC	AC	CC	AC	AC	CC
AX-165342646	DRDRP-766_382	AA	AA	AA	AA	AA	AA	AA	AA	AA	AA	AA	AA	AA	AA	AA	AA	AA	AA	AA	AA	AA	AA	AA	AA	AA	AA	AA	AA	AA	AA	AA	AA	AA	AA	AA	AA	AA	AA	AA	AA	AA	AA	AA	AA	AA	AA	AA	AA
AX-165342647	DRDRP-341_812	CC	CC	CC	CC	CC	CC	CC	CC	CC	CC	CC	CC	CC	CC	CC	CC	CC	CC	CC	CC	CC	CC	CC	CC	CC	CC	CC	CC	CC	CC	CC	CC	CC	CC	CC	CC	CC	CC	CC	CC	CC	CC	CC	CC	CC	CC	CC	CC
AX-165342650	DRDRP-472_1697	AA	AA	AA	AA	AA	AA	AA	AA	AA	AA	AA	AA	AA	AA	AA	AA	AA	AA	AA	AA	AA	AA	AA	AA	AA	AA	AA	AA	AA	AA	AA	AA	AA	AA	AA	AA	AA	AA	AA	AA	AA	AA	AA	AA	AA	AA	AA	AA
AX-165342652	DRDRP-555_747	CC	CC	CC	CC	CC	CC	CC	CC	CC	CC	CC	CC	CC	CC	CC	CC	CC	CC	CC	CC	CC	CC	CC	CC	CC	CC	CC	CC	CC	CC	CC	CC	CC	CC	CC	CC	CC	CC	CC	CC	CC	CC	CC	CC	CC	CC	CC	CC
AX-165342653	DRDRP-197_1313	GG	GG	GG	GG	GG	GG	GG	GG	GG	GG	GG	GG	GG	AA	GG	GG	GG	GG	GG	GG	GG	GG	GG	GG	GG	GG	GG	GG	GG	GG	GG	GG	GG	GG	GG	GG	GG	GG	GG	GG	GG	GG	GG	GG	GG	GG	GG	GG
AX-165342654	DRDRP-330_3538	GG	GG	GG	GG	GG	GG	GG	GG	GG	GG	GG	GG	GG	GG	GG	GG	GG	GG	GG	GG	GG	GG	GG	GG	GG	GG	GG	GG	GG	GG	GG	GG	GG	GG	GG	GG	GG	GG	GG	GG	GG	GG	GG	GG	GG	GG	GG	GG
AX-165342656	AGCP-116_2956	TT	TT	TT	TT	TT	TT	TT	TT	TT	TT	TT	TT	TT	TT	TT	TT	TT	TT	TT	TT	TT	TT	TT	TT	TT	TT	TT	TT	TT	TT	TT	TT	TT	TT	TT	TT	TT	TT	TT	TT	TT	TT	TT	TT	TT	TT	TT	TT
AX-165342662	DRDRP-594_3687	AA	AA	AA	AA	AA	AA	AA	AA	AA	AA	AA	AA	AA	AA	AA	AA	AA	AA	AA	AA	AA	AA	AA	AA	AA	AA	AA	AA	AA	AA	AA	AA	AA	AA	AA	AA	AA	AA	AA	AA	AA	AA	AA	AA	AA	AA	AA	AA
AX-165342665	DRDRP-725_1358	AA	AA	AA	AA	AA	AA	AA	AA	AA	AA	AA	AA	AA	AA	AA	AA	AA	AA	AA	AA	AA	AA	AA	AA	AA	AA	AA	AA	AA	AA	AA	AA	AA	AA	AA	AA	AA	AA	AA	AA	AA	AA	AA	AA	AA	AA	AA	AA
AX-165342667	DRDRP-319_3425	TT	TT	TT	TT	TT	TT	TT	TT	TT	TT	TT	TT	TT	TT	TT	TT	TT	TT	TT	TT	TT	TT	TT	TT	TT	TT	TT	TT	TT	TT	TT	TT	TT	TT	TT	TT	TT	TT	TT	TT	TT	TT	TT	TT	TT	TT	TT	TT
AX-165342668	DRDRP-283_3443	AA	AA	AA	AA	AA	AA	AA	AA	AA	TT	TT	AT	AA	AA	AA	TT	AA	AA	AA	AA	AA	AA	AA	AA	AA	AA	AA	AA	AA	AA	AA	AA	AA	AA	AA	AA	AA	AA	AA	AA	AT	AA	AA	AA	AA	AA	AA	AA
AX-165342670	DRDRP-76_2656	GG	GG	GG	AG	AG	AG	AG	AG	AA	GG	AA	AA	AG	GG	AA	GG	AA	GG	GG	GG	AA	GG	GG	GG	GG	GG	AG	GG	AG	AA	AA	AA	AA	GG	AG	AA	GG	AA	AA	GG	GG	AA	GG	AG	AG	GG	GG	AA
AX-165342671	DRDRP-281_1802	TT	TT	TT	TT	TT	TT	TT	TT	TT	TT	TT	TT	TT	TT	TT	TT	TT	TT	TT	TT	TT	TT	TT	TT	TT	TT	TT	TT	TT	TT	TT	TT	TT	TT	TT	TT	TT	TT	TT	TT	TT	TT	TT	TT	TT	TT	TT	TT
AX-165342672	DRDRP-789_2852	GG	GG	GG	GG	GG	GG	GG	GG	GG	GG	GG	GG	GG	GG	GG	GG	GG	GG	GG	GG	GG	GG	GG	GG	GG	GG	GG	GG	GG	GG	GG	GG	GG	GG	GG	GG	GG	GG	GG	GG	GG	GG	GG	GG	GG	GG	GG	GG
AX-165342673	DRDRP-209_2907	GG	GG	GG	GG	GG	GG	GG	GG	GG	GG	GG	GG	GG	GG	GG	TT	GG	GG	GG	GG	GG	GG	GG	GG	GG	GG	GG	GG	GG	GG	GG	GG	GG	GG	GG	GG	GG	GG	GG	GG	GG	GG	GG	GG	GG	GG	GG	GG
AX-165342674	AGCP-20_6927	GG	GG	GG	GG	GG	GG	GG	GG	GG	GG	GG	GG	GG	GG	GG	GG	GG	GG	GG	GG	GG	GG	GG	GG	GG	GG	GG	GG	GG	GG	GG	GG	GG	GG	GG	GG	GG	GG	GG	GG	GG	GG	GG	GG	GG	GG	GG	GG
AX-165342677	DRDRP-388_223	CC	AC	CC	CC	CC	CC	CC	CC	CC	CC	CC	CC	CC	CC	CC	CC	CC	CC	CC	CC	CC	CC	CC	CC	CC	CC	CC	CC	CC	CC	CC	CC	CC	CC	CC	CC	CC	CC	CC	CC	CC	CC	CC	CC	CC	CC	CC	CC
AX-165342682	DRDRP-664_987	CC	CC	CC	CC	CC	CC	CC	CC	CC	CC	CC	CC	CC	CC	CC	CC	CC	CC	CC	CC	CC	CC	CC	CC	CC	CC	CC	CC	CC	CC	CC	CC	CC	CC	CC	CC	CC	CC	CC	CC	CC	CC	CC	CC	CC	CC	CC	CC
AX-165342685	AGCP-122_2169	CC	CC	CC	CC	CC	CC	CC	CC	CC	CC	CC	CC	CC	CC	CC	CC	CC	CC	CC	CC	CC	CC	CC	CC	CC	CC	CC	CC	CC	CC	CC	CC	CC	CC	CC	CC	CC	CC	CC	CC	CC	CC	CC	CC	CC	CC	CC	CC
AX-165342686	DRDRP-415_3640	TT	TT	TT	TT	CC	TT	TT	TT	TT	TT	TT	TT	TT	TT	TT	TT	TT	TT	TT	TT	TT	TT	TT	TT	TT	TT	TT	TT	TT	TT	TC	TC	TT	TT	TT	TT	TT	TT	TT	TC	TT	TT	TT	TT	TT	TT	TT	TT
AX-165342689	AGCP-12_1009	GG	GG	GG	GG	GG	GG	GG	GG	GG	GG	GG	GG	GG	GG	GG	GG	GG	GG	GG	GG	GG	GG	GG	GG	GG	GG	GG	GG	GG	GG	GG	GG	GG	GG	GG	GG	GG	GG	GG	GG	GG	GG	GG	GG	GG	GG	GG	GG
AX-165342697	DRDRP-683_43	CC	CC	CC	CC	CC	CC	CC	CC	CC	CC	CC	CC	CC	CC	CC	CC	CC	CC	CC	CC	CC	CC	CC	CC	CC	CC	CC	CC	CC	CC	CC	CC	CC	CC	CC	CC	CC	CC	CC	CC	CC	CC	CC	CC	CC	CC	CC	CC
AX-165342698	DRDRP-25_2869	CC	CC	CC	CC	CC	CC	CC	CC	CC	CC	CC	CC	CC	CC	CC	CC	CC	CC	CC	CC	CC	CC	CC	CC	CC	CC	CC	CC	CC	CC	CC	CC	CC	CC	CC	CC	CC	CC	CC	CC	CC	CC	CC	CC	CC	CC	CC	CC
AX-165342699	DRDRP-710_1292	GG	GG	GG	GG	GG	GG	GG	GG	GG	GG	GG	GG	GG	GG	GG	GG	GG	GG	GG	GG	GG	GG	GG	GG	GG	GG	GG	GG	GG	GG	GG	GG	GG	GG	GG	GG	GG	GG	GG	GG	GG	GG	GG	GG	GG	GG	GG	GG
AX-165342702	DRDRP-557_1242	TT	TT	TT	TT	TT	TT	TT	TT	TT	TT	TT	TT	TT	TT	TT	AT	TT	TT	TT	TT	TT	TT	TT	TT	TT	TT	TT	TT	TT	AT	TT	AT	TT	TT	TT	TT	TT	TT	TT	TT	TT	TT	TT	TT	TT	TT	TT	TT
AX-165342704	DRDRP-167_44	CC	CC	CC	CC	CC	CC	CC	CC	CC	CC	CC	CC	CC	CC	CC	CC	CC	CC	CC	CC	CC	CC	CC	CC	CC	CC	CC	CC	CC	CC	CC	CC	CC	CC	CC	CC	CC	CC	CC	CC	CC	CC	CC	CC	CC	CC	CC	CC
AX-165342705	DRDRP-139_1659	TC	TT	TC	TT	TT	TT	TT	TC	TT	TT	CC	CC	CC	CC	TT	TT	TT	CC	CC	TT	CC	CC	CC	CC	CC	TT	TT	TC	TC	TT	TT	TT	TT	TT	TT	CC	TT	TT	CC	CC	TT	CC	TT	TT	TT	TT	TT	CC
AX-165342707	DRDRP-148_951	AA	AA	AA	AA	AA	AA	AA	AA	AA	AA	AA	AA	AA	AA	CC	AA	CC	AA	AA	CC	AA	AA	AA	AA	AA	AA	AA	AA	AC	AA	AA	AA	AA	AA	AA	AA	AA	AA	AA	AA	AA	AC	AA	AA	AA	AA	AA	AA
AX-165342709	AGCP-172_990	CC	CC	CC	CC	CC	CC	CC	CC	CC	CC	CC	CC	TC	CC	CC	CC	TC	CC	CC	CC	CC	CC	CC	CC	CC	CC	CC	CC	CC	CC	CC	CC	CC	CC	CC	CC	CC	CC	CC	CC	CC	CC	CC	CC	CC	CC	CC	CC
AX-165342711	AGCP-21_2017	GG	GG	GG	GG	GG	GG	GG	GG	GG	GG	GG	GG	GG	GG	GG	GG	GG	GG	GG	GG	GG	GG	GG	GG	GG	GG	GG	GG	GG	GG	GG	GG	GG	GG	GG	GG	GG	GG	GG	GG	GG	GG	GG	GG	GG	GG	GG	GG
AX-165342712	DRDRP-206_5962	TT	TT	TT	TT	TT	TT	TT	TT	TT	TT	TT	TT	TT	TT	TT	TT	TT	TT	TT	TT	TT	TT	TT	TT	TT	TT	TT	TT	TT	TT	TT	TT	TT	TT	TT	TT	TT	TT	TT	TT	TT	TT	TT	TT	TT	TT	TT	TT
AX-165342717	DRDRP-728_691	CC	CC	CC	CC	CC	CC	CC	CC	CC	CC	CC	CC	CC	CC	CC	CC	CC	CC	CC	CC	CC	CC	CC	CC	CC	CC	CC	CC	CC	CC	CC	CC	CC	CC	CC	CC	CC	CC	CC	CC	CC	CC	CC	CC	CC	CC	CC	CC
AX-165342718	DRDRP-858_1684	GG	GG	GG	GG	GG	GG	GG	GG	GG	GG	GG	GG	GG	GG	GG	GG	GG	GG	GG	GG	GG	GG	GG	GG	GG	GG	GG	GG	GG	GG	GG	GG	GG	GG	GG	GG	GG	GG	GG	GG	GG	GG	GG	GG	GG	GG	GG	GG
AX-165342719	DRDRP-821_453	AA	AA	AA	AA	AA	AA	AA	AA	AA	AA	AA	AA	AA	AA	AA	AA	AA	AA	AA	AA	AA	AA	AA	AA	AA	AA	AA	AA	AA	AA	AA	AA	AA	AA	AA	AA	AA	AA	AA	AA	AA	AA	AA	AA	AA	AA	AA	AA
AX-165342720	DRDRP-802_2923	TT	TT	TT	TT	TT	TT	TT	TT	TT	TT	TT	TT	TT	TT	TT	TT	TT	TT	TT	TT	TT	TC	TT	TT	TT	TT	TT	TT	TT	TT	TT	TT	TT	TT	TT	TT	TT	TT	TT	TT	TT	TT	TT	TT	TT	TT	TT	TT
AX-165342722	DRDRP-408_323	TT	TT	TT	TT	TT	TT	TT	TT	TT	TT	TT	TT	TT	TT	TT	TT	TT	TT	TT	TT	TT	TT	TT	TT	TT	TT	TT	TT	TT	TT	TT	TT	TT	TT	TT	TT	TT	TT	TT	TT	TT	TT	TT	TT	TT	TT	TT	TT
AX-165342725	DRDRP-234_4735	CC	CC	CC	CC	CC	CC	CC	CC	CC	CC	CC	CC	CC	CC	CC	CC	CC	CC	CC	CC	CC	CC	CC	CC	CC	CC	CC	CC	CC	CC	CC	CC	CC	CC	CC	CC	CC	CC	CC	CC	CC	CC	CC	CC	CC	CC	CC	CC
AX-165342727	DRDRP-314_5749	GG	GG	GG	GG	GG	GG	GG	GG	GG	AA	GG	GG	GG	GG	GG	GG	GG	GG	GG	GG	GG	GG	GG	GG	GG	GG	GG	GG	GG	GG	GG	GG	GG	GG	GG	GG	GG	GG	GG	GG	AG	GG	GG	GG	GG	GG	GG	GG
AX-165342730	DRDRP-325_1599	CC	CC	CC	CC	CC	CC	CC	CC	CC	CC	CC	CC	CC	CC	CC	CC	CC	CC	CC	CC	CC	CC	CC	CC	CC	CC	CC	CC	CC	CC	CC	CC	CC	CC	CC	CC	CC	CC	CC	CC	CC	CC	CC	CC	CC	CC	CC	CC
AX-165342731	DRDRP-387_1396	GG	GG	GG	GG	GG	GG	GG	GG	GG	GG	GG	GG	GG	GG	GG	GG	GG	GG	GG	GG	GG	GG	GG	GG	GG	GG	GG	GG	GG	GG	GG	GG	GG	GG	GG	GG	GG	GG	GG	GG	GG	GG	GG	GG	GG	GG	GG	GG
AX-165342734	DRDRP-465_3277	TT	TT	TT	TT	TT	TT	TT	TT	TT	TT	TT	TT	TT	TT	TT	TT	TT	TT	TT	TT	TT	TT	TT	TT	TT	TT	TT	TT	TT	TT	TT	TT	TT	TT	TT	TT	TT	TT	TT	TT	TT	TT	TT	TT	TT	TT	TT	TT
AX-165342735	DRDRP-391_2407	GG	GG	GG	GG	GG	GG	GG	GG	GG	GG	GG	GG	GG	GG	GG	GG	GG	GG	GG	GG	GG	GG	GG	GG	GG	GG	GG	GG	GG	GG	GG	GG	GG	GG	GG	GG	GG	GG	GG	GG	GG	GG	GG	GG	GG	GG	GG	GG
AX-165342736	DRDRP-171_997	CC	CC	CC	CC	CC	CC	CC	CC	CC	CC	CC	CC	CC	CC	CC	CC	CC	CC	CC	CC	CC	CC	CC	CC	CC	CC	CC	CC	CC	CC	CC	CC	CC	CC	CC	CC	CC	CC	CC	CC	CC	CC	CC	CC	CC	CC	CC	CC
AX-165342738	AGCP-172_3049	GG	GG	GG	GG	GG	GG	GG	GG	GG	GG	GG	GG	GG	GG	GG	GG	GG	GG	GG	GG	GG	GG	GG	GG	GG	GG	GG	GG	GG	GG	GG	GG	GG	GG	GG	GG	GG	GG	GG	GG	GG	GG	GG	GG	GG	GG	GG	GG
AX-165342739	DRDRP-214_8131	AA	AA	AC	CC	CC	AC	AC	AA	AA	CC	AA	AA	AC	AA	AA	AA	CC	AA	AA	CC	AA	AC	AC	AC	AC	AA	AC	AA	AC	AA	AA	CC	AA	AA	AC	AC	CC	CC	AA	AC	CC	AA	CC	AC	AC	AC	CC	AA
AX-165342742	DRDRP-197_47	GG	GG	GG	GG	GG	GG	GG	GG	GG	GG	GG	GG	GG	TT	GG	GG	GG	GG	GG	GG	GG	GG	GG	GG	GG	GG	GG	GG	GG	GG	GG	GG	GG	GG	GG	GG	GG	GG	GG	GG	GG	GG	GG	GG	GG	GG	GG	GG
AX-165342747	DRDRP-422_1253	CC	CC	CC	CC	CC	CC	CC	CC	CC	AA	AA	CC	CC	CC	CC	CC	CC	CC	AC	CC	CC	CC	CC	CC	CC	AC	CC	CC	CC	CC	AC	CC	CC	AA	CC	CC	AC	CC	CC	AC	CC	AC	CC	AC	CC	CC	CC	CC
AX-165342750	DRDRP-796_2393	TT	TT	TC	TT	TT	TT	TT	TT	TT	TT	TT	TT	TT	TT	TT	TT	TT	TT	TT	TT	TT	TT	TT	TT	TT	TT	TT	TT	TT	TT	TT	TT	TT	TT	TT	TT	TT	TT	TT	TT	TT	TT	TT	TT	TT	TT	TT	TT
AX-165342751	DRDRP-710_318	TT	TC	CC	TT	TT	TC	TC	TC	TC	TT	TT	TT	TT	TT	TT	TT	TT	TT	TT	TT	TT	TT	TT	TT	TT	TT	TT	TT	TT	TT	TC	TT	TT	TT	TT	TT	TT	TT	TT	TT	TT	TT	TT	TT	TT	TT	TT	TT
AX-165342755	DRDRP-476_2047	AA	AA	AA	AA	AA	AA	AA	AA	AA	AA	AA	AA	AA	AA	AA	AA	AA	AA	AA	AA	AA	AA	AA	AA	AA	AA	AA	AA	AA	AA	AA	AA	AA	AA	AA	AA	AA	AA	AA	AA	AA	AA	AA	AA	AA	AA	AA	AA
AX-165342756	DRDRP-495_1017	CC	TT	TT	CC	CC	TC	TC	TC	TT	TT	TT	CC	CC	TC	TT	TT	TT	TT	TC	CC	TT	CC	TT	TT	TT	TC	TC	TC	TT	TT	TT	CC	TT	TT	TT	TT	TT	TT	TT	TT	TT	TT	TT	TC	CC	TT	TT	TT
AX-165342757	DRDRP-197_479	AA	AA	AA	AA	AA	AA	AA	AA	AA	AA	AA	AA	AA	AG	AA	AA	AA	AA	AA	AA	AA	AA	AA	AA	AA	AA	AA	AA	AA	AA	AA	AA	AA	AA	AA	AA	AA	AA	AA	AA	AA	AA	AA	AA	AA	AA	AA	AA
AX-165342760	AGCP-28_2194	AA	AA	AA	AA	AA	AA	AA	AA	AA	AA	AA	AA	AA	AA	AA	AA	AA	AA	AA	AA	AA	AA	AA	AA	AA	AA	AA	AA	AA	AA	AA	AA	AA	AA	AA	AA	AA	AA	AA	AA	AA	AA	AA	AA	AA	AA	AA	AA
AX-165342761	DRDRP-418_3560	CC	CC	CC	CC	CC	CC	CC	CC	CC	CC	CC	CC	CC	CC	CC	CC	CC	CC	CC	CC	CC	CC	CC	CC	CC	CC	CC	CC	CC	CC	CC	CC	CC	CC	CC	CC	CC	CC	CC	CC	CC	CC	CC	CC	CC	CC	CC	CC
AX-165342762	DRDRP-710_590	AA	AA	AT	AA	AA	AA	AA	AA	AA	AA	AA	AA	AA	AA	AA	AA	AA	AA	AA	AA	AA	AA	AA	AA	AA	AA	AA	AA	AA	AA	AA	AA	AA	AA	AA	AA	AA	AA	AA	AA	AA	AA	AA	AA	AA	AA	AA	AA
AX-165342763	DRDRP-423_2406	TT	TT	AT	TT	TT	TT	TT	TT	TT	TT	TT	TT	TT	TT	TT	TT	TT	TT	TT	TT	TT	TT	TT	TT	TT	AT	TT	TT	AT	TT	TT	TT	TT	TT	TT	TT	TT	TT	TT	TT	TT	TT	TT	TT	TT	TT	TT	TT
AX-165342767	DRDRP-789_1175	CC	CC	CC	CC	CC	CC	CC	CC	CC	CC	CC	CC	CC	CC	CC	CC	CC	CC	CC	CC	CC	CC	CC	CC	CC	CC	CC	CC	CC	CC	CC	CC	CC	CC	CC	CC	CC	CC	CC	CC	CC	CC	CC	CC	CC	CC	CC	CC
AX-165342769	DRDRP-460_1765	GG	GG	AG	GG	AG	AA	AA	AA	AA	AA	AA	AA	AA	GG	AA	AA	GG	AA	AA	GG	AA	AA	AA	AA	AA	AG	AG	AG	AA	AA	AG	GG	AA	GG	GG	GG	GG	AG	GG	AG	AG	GG	GG	AA	AG	GG	AA	GG
AX-165342770	DRDRP-762_1937	TT	TT	TT	TT	TT	TT	TT	TT	TT	TT	TT	TT	TT	TT	TT	TT	TT	TT	TT	TT	TT	TT	TT	TT	TT	TT	TT	TT	TT	TT	TT	TT	TT	TT	TT	TT	TT	TT	TT	TT	TT	TT	TT	TT	TT	TT	TT	TT
AX-165342775	DRDRP-432_2428	TT	TT	TT	TT	TT	TT	TT	TT	TT	TT	TT	TT	TT	TT	TT	TT	TT	TT	TT	TT	TT	TT	TT	TT	TT	TT	TT	TT	TT	TT	TT	TT	TT	TT	TT	TT	TT	TT	TT	TT	TT	TT	TT	TT	TT	TT	TT	TT
AX-165342777	AGCP-116_3373	CC	CC	CC	CC	CC	TC	TC	TC	TT	CC	CC	CC	TC	CC	TT	CC	CC	CC	CC	CC	CC	CC	CC	CC	CC	CC	CC	CC	CC	CC	TC	CC	CC	CC	CC	CC	CC	CC	CC	CC	CC	CC	CC	CC	CC	CC	CC	CC
AX-165342783	AGCP-113_3626	GG	GG	GG	GG	GG	GG	GG	GG	GG	GG	GG	GG	GG	GG	GG	GG	GG	GG	GG	GG	GG	GG	GG	GG	GG	GG	GG	GG	GG	GG	GG	GG	GG	GG	GG	GG	GG	GG	GG	GG	GG	GG	GG	GG	GG	GG	GG	GG
AX-165342784	DRDRP-721_849	AA	AA	AA	AA	AA	AA	AA	AA	AA	AA	AA	AA	AA	AA	AA	AA	AA	AA	AA	AA	AA	AA	AA	AA	AA	AA	AA	AA	AA	AA	AA	AA	AA	AA	AA	AA	AA	AA	AA	AA	AA	AA	AA	AA	AA	AA	AA	AA
AX-165342786	DRDRP-665_5557	AA	AA	AA	AA	AA	AA	AA	AA	AA	AA	AA	AA	AA	AA	AA	AA	AA	AA	AA	AA	AA	AA	AA	AA	AA	AA	AA	AA	AA	AA	AA	AA	AA	AA	AA	AA	AA	AA	AA	AA	AA	AA	AA	AA	AA	AA	AA	AA
AX-165342788	DRDRP-390_1512	GG	GG	GG	GG	GG	GG	GG	GG	GG	CC	GG	GG	GG	GG	GG	GG	GG	GG	GG	GG	GG	GG	GG	GG	GG	GG	GG	GG	CC	GG	GG	GG	GG	GG	GG	GG	GG	GG	GG	GG	GG	GG	GG	GG	GG	GG	GG	GG
AX-165342790	DRDRP-408_582	GG	GG	GG	GG	GG	GG	GG	GG	GG	GG	GG	GG	GG	GG	GG	GG	GG	GG	GG	GG	GG	GG	GG	GG	GG	GG	GG	GG	GG	GG	GG	GG	GG	GG	GG	GG	GG	GG	GG	GG	GG	GG	GG	GG	GG	GG	GG	GG
AX-165342792	DRDRP-798_1098	CC	CC	CC	CC	CC	CC	CC	CC	CC	CC	CC	CC	CC	CC	CC	CC	CC	CC	CC	CC	CC	CC	CC	CC	CC	CC	CC	CC	CC	CC	CC	CC	CC	CC	CC	CC	CC	CC	CC	CC	CC	CC	CC	CC	CC	CC	CC	CC
AX-165342793	DRDRP-847_2843	AA	AA	AT	AA	AA	AA	AA	AT	AA	AA	TT	AA	AT	AA	AA	AA	TT	AT	AT	AA	AA	TT	AT	AA	TT	TT	TT	TT	AT	TT	AT	AA	AA	AA	TT	TT	TT	AA	TT	TT	TT	AA	AA	AT	TT	AA	AA	TT
AX-165342795	DRDRP-546_914	GG	GG	GG	GG	GG	GG	GG	GG	GG	GG	GG	GG	GG	GG	GG	GG	GG	GG	GG	GG	GG	GG	GG	GG	GG	GG	GG	GG	GG	GG	GG	GG	GG	GG	GG	GG	GG	GG	GG	GG	GG	GG	GG	GG	GG	GG	GG	GG
AX-165342796	DRDRP-234_1353	TT	TT	TT	TT	TT	TT	TT	TT	TT	TT	TT	TT	TT	TT	TT	TT	TT	TT	TT	TT	TT	TT	TT	TT	TT	TT	TT	TT	TT	TT	TT	TT	TT	TT	TT	TT	TT	TT	TT	TT	TT	TT	TT	TT	TT	TT	TT	TT
AX-165342797	DRDRP-818_1045	TT	TT	TT	TT	TT	TT	TT	TT	TT	TT	TT	TT	TT	TT	TT	TT	TT	TT	TT	TT	TT	TT	TT	TT	TT	TT	TT	TT	TT	TT	TT	TT	TT	TT	TT	TT	TT	TT	TT	TT	TT	TT	TT	TT	TT	TT	TT	TT
AX-165342799	DRDRP-432_197	CC	CC	CC	CC	CC	CC	CC	CC	CC	CC	CC	CC	CC	CC	CC	CC	CC	CC	CC	CC	CC	CC	CC	CC	CC	CC	CC	CC	CC	CC	CC	CC	CC	CC	CC	CC	CC	CC	CC	CC	CC	CC	CC	CC	CC	CC	CC	CC
AX-165342802	DRDRP-664_1722	CC	CC	CC	CC	CC	CC	CC	CC	CC	CC	CC	CC	CC	CC	CC	CC	CC	CC	CC	CC	CC	CC	CC	CC	CC	CC	CC	CC	CC	CC	CC	CC	CC	CC	CC	CC	CC	CC	CC	CC	CC	CC	CC	CC	CC	CC	CC	CC
AX-165342803	DRDRP-403_1327	CC	CC	CC	CC	CC	CC	CC	CC	CC	CC	CC	CC	CC	CC	CC	CC	CC	CC	CC	CC	CC	CC	CC	CC	CC	CC	CC	CC	CC	CC	CC	CC	CC	CC	CC	CC	CC	CC	CC	CC	CC	CC	CC	CC	CC	CC	CC	CC
AX-165342804	AGCP-178_894	TT	CC	CC	CC	CC	CC	CC	CC	CC	CC	CC	CC	CC	CC	CC	CC	CC	CC	CC	CC	CC	CC	CC	CC	CC	CC	CC	CC	CC	CC	CC	CC	CC	CC	CC	CC	CC	CC	CC	CC	CC	CC	CC	CC	CC	CC	CC	CC
AX-165342807	DRDRP-777_483	AA	AA	AA	AA	AA	AA	AA	AA	AA	AA	AA	AA	AA	AA	AA	AA	AA	AA	AA	AA	AA	AA	AA	AA	AA	AA	AA	AA	AA	AA	AA	AA	AA	AA	AA	AA	AA	AA	AA	AA	AA	AA	AA	AA	AA	AA	AA	AA
AX-165342808	DRDRP-339_1189	TT	TT	TT	TT	TT	TT	TT	TT	TT	TT	TT	TT	TT	TT	TT	TT	TT	TT	TT	TT	TT	TT	TT	TT	TT	TT	TT	TT	TT	TT	TT	TT	TT	TT	TT	TT	TT	TT	TT	TT	TT	TT	TT	TT	TT	TT	TT	TT
AX-165342810	DRDRP-197_405	AA	AA	AA	AA	AA	AA	AA	AA	AA	AA	AA	AA	AA	AT	AA	AA	AA	AA	AA	AA	AA	AA	AA	AA	AA	AA	AA	AA	AA	AA	AA	AA	AA	AA	AA	AA	AA	AA	AA	AA	AA	AA	AA	AA	AA	AA	AA	AA
AX-165342811	DRDRP-487_1766	GG	GG	GG	GG	GG	CG	CG	CC	CC	CC	GG	GG	GG	CG	GG	GG	GG	GG	CC	GG	GG	GG	GG	GG	CG	GG	GG	GG	GG	GG	GG	GG	CG	GG	GG	GG	GG	GG	GG	GG	GG	GG	GG	CG	CG	CC	CC	GG
AX-165342813	AGCP-75_1611	TT	TT	TT	TT	TT	TT	TT	TT	TT	TT	TT	TT	TT	TT	TT	TT	TT	TT	TT	TT	TT	TT	TT	TT	TT	TT	TT	TT	TT	TT	TT	TT	TT	TT	TT	TT	TT	TT	TT	TT	TT	TT	TT	TT	TT	TT	TC	TT
AX-165342815	AGCP-70_2188	AG	AA	AA	AA	AG	AA	AA	AA	AA	AA	AA	AA	AA	AA	AA	AA	AA	AA	AA	AA	AA	AA	AA	AA	AA	AA	AA	AA	AA	AA	AA	AA	AA	AA	AA	AA	AA	AA	AA	AA	AA	AA	AA	AA	AA	AA	AA	AA
AX-165342821	DRDRP-658_772	CC	CC	CC	CC	CC	CC	CC	CC	CC	CC	CC	CC	CC	CC	CC	CC	CC	CC	CC	CC	CC	CC	CC	CC	CC	CC	CC	CC	CC	CC	CC	CC	CC	CC	CC	CC	CC	CC	CC	CC	CC	CC	CC	CC	CC	CC	CC	CC
AX-165342822	DRDRP-696_461	GG	GG	GG	GG	GG	GG	GG	GG	GG	GG	GG	GG	GG	GG	GG	GG	GG	GG	GG	GG	GG	GG	GG	GG	GG	GG	GG	GG	GG	GG	GG	GG	GG	GG	GG	GG	GG	GG	GG	GG	GG	GG	GG	GG	GG	GG	GG	GG
AX-165342823	DRDRP-664_2734	GG	GG	GG	GG	GG	GG	GG	GG	GG	GG	GG	GG	GG	GG	GG	GG	GG	GG	GG	GG	GG	GG	GG	GG	GG	GG	GG	GG	GG	GG	GG	GG	GG	GG	GG	GG	GG	GG	GG	GG	GG	GG	GG	GG	GG	GG	GG	GG
AX-165342827	DRDRP-367_653	CC	CC	CC	CC	CC	CC	CC	CC	CC	CC	CC	CC	CC	CC	CC	CC	CC	CC	CC	CC	CC	CC	CC	CC	CC	CC	CC	CC	CC	CC	CC	CC	CC	CC	CC	CC	CC	CC	CC	CC	CC	CC	CC	CC	CC	CC	CC	CC
AX-165342828	DRDRP-403_1147	AA	AA	AA	AA	AA	AA	AA	AA	AA	AA	AA	AA	AA	AA	AA	AA	AA	AA	AA	AA	AA	AA	AA	AA	AA	AA	AA	AA	AA	AA	AA	AA	AA	AA	AA	AA	AA	AA	AA	AA	AA	AA	AA	AA	AA	AA	AA	AA
AX-165342831	AGCP-168_232	AA	AA	AA	AA	AA	AA	AA	AA	AA	AA	AA	AA	AA	AA	AA	AA	AA	AA	AA	AA	AA	AA	AA	AA	AA	AA	AA	AA	AA	AA	AA	AA	AA	AA	AA	AA	AA	AA	AA	AA	AA	AA	AA	AA	AA	AA	AA	AA
AX-165342835	DRDRP-718_1437	GG	GG	GG	GG	GG	GG	GG	GG	GG	GG	GG	GG	GG	GG	GG	GG	GG	GG	GG	GG	GG	AA	GG	GG	GG	AG	AG	GG	AG	GG	AG	AA	GG	GG	AG	GG	AG	GG	GG	GG	GG	AA	GG	AG	AG	GG	GG	GG
AX-165342836	AGCP-131_11502	CC	CC	CC	CC	CC	CC	CC	CC	CC	CC	CC	CC	CC	CC	CC	CC	CC	CC	CC	CC	CC	CC	CC	CC	CC	CC	CC	CC	CC	CC	CC	CC	CC	CC	CC	CC	CC	CC	CC	CC	CC	CC	CC	CC	CC	CC	CC	CC
AX-165342837	DRDRP-72_6463	GG	GG	GG	GG	GG	GG	GG	GG	GG	GG	GG	GG	GG	GG	GG	GG	GG	GG	GG	GG	GG	GG	GG	GG	GG	GG	GG	GG	GG	GG	GG	GG	GG	GG	GG	GG	GG	GG	GG	GG	GG	GG	GG	GG	GG	GG	GG	GG
AX-165342840	DRDRP-331_911	CC	CC	CC	CC	CC	CC	CC	CC	CC	CC	CC	CC	AC	CC	CC	CC	CC	CC	CC	CC	CC	CC	CC	CC	CC	CC	CC	CC	CC	CC	CC	CC	CC	CC	CC	CC	CC	CC	CC	CC	CC	CC	CC	CC	CC	CC	CC	CC
AX-165342841	AGCP-6_2527	TT	TT	TT	TT	TT	TT	TT	TT	TT	TT	TT	TT	TT	TT	TT	TT	TT	TT	TT	TT	TT	TT	TT	TT	TT	TT	TT	TT	TT	TT	TT	TT	TT	TT	TT	TT	TT	TT	TT	TT	TT	TT	TT	TT	TT	TT	TT	TT
AX-165342842	DRDRP-672_1738	CC	CC	CC	CC	CC	CC	CC	CC	CC	CC	TC	CC	CC	CC	CC	CC	CC	CC	CC	CC	CC	CC	CC	CC	CC	CC	CC	CC	CC	CC	CC	CC	CC	CC	CC	CC	CC	CC	CC	CC	CC	CC	CC	CC	CC	CC	CC	CC
AX-165342845	DRDRP-85_1325	CC	CC	CC	AC	CC	AC	AC	CC	CC	CC	CC	CC	AC	CC	CC	CC	CC	AC	CC	CC	CC	CC	AA	CC	CC	CC	CC	AC	AC	CC	CC	AA	CC	CC	CC	CC	CC	CC	CC	CC	CC	AC	CC	CC	CC	CC	AA	CC
AX-165342846	DRDRP-762_140	CC	CC	CC	CC	CC	CC	CC	CC	CC	CC	CC	CC	CC	CC	CC	CC	CC	CC	CC	CC	CC	CC	CC	CC	CC	CC	CC	CC	CC	CC	CC	CC	CC	CC	CC	CC	CC	CC	CC	CC	CC	CC	CC	CC	CC	CC	CC	CC
AX-165342848	AGCP-6_2356	AA	AA	AA	AA	AA	AA	AA	AA	AA	AA	AA	AA	AA	AA	AA	AA	AA	AA	AA	AA	AA	AA	AA	AA	AA	AA	AA	AA	AA	AA	AA	AA	AA	AA	AA	AA	AA	AA	AA	AA	AA	AA	AA	AA	AA	AA	AA	AA
AX-165342850	DRDRP-214_10034	TT	TT	TT	TT	TT	TT	TT	TT	TT	TT	TT	TT	TT	TT	TT	TT	TT	TT	TT	TT	TT	TT	TT	TT	TT	TT	TT	TT	TT	TT	TT	TT	TT	TT	TT	TT	TT	TT	TT	TT	TT	TT	TT	TT	TT	TT	TT	TT
AX-165342851	DRDRP-260_1465	CC	CC	AA	CC	AC	CC	CC	CC	CC	CC	CC	CC	CC	AC	CC	CC	CC	CC	CC	CC	AA	CC	CC	CC	CC	CC	CC	CC	CC	CC	CC	CC	CC	CC	CC	CC	CC	CC	CC	CC	CC	CC	CC	CC	CC	CC	CC	AA
AX-165342852	DRDRP-87_1340	GG	GG	AG	AG	GG	AA	AA	AG	AA	AA	AA	AA	AG	AG	GG	AA	GG	AA	GG	AA	AA	AA	AA	AA	AA	AA	AG	AA	AG	AA	AA	AA	AA	AA	AA	AA	AA	AA	AA	AA	AA	GG	AA	AA	AA	AA	AA	GG
AX-165342854	DRDRP-223_2479	CC	CC	CC	CC	CC	CC	CC	CC	CC	CC	CC	CC	CC	CC	CC	CC	CC	CC	CC	CC	CC	CC	CC	CC	CC	CC	CC	CC	CC	CC	CC	CC	CC	CC	CC	CC	CC	CC	CC	CC	CC	CC	CC	CC	CC	CC	CC	CC
AX-165342855	DRDRP-314_5259	AA	AA	AA	AA	AG	AG	AG	AG	AA	GG	GG	GG	AG	AG	GG	GG	GG	GG	AG	AA	GG	AA	GG	GG	GG	GG	GG	GG	GG	GG	AG	GG	GG	GG	AG	GG	GG	GG	AA	AG	GG	AA	GG	AG	AG	GG	AA	GG
AX-165342859	CSCSP-4400_2093	AT	AA	AA	TT	AT	TT	TT	TT	TT	TT	TT	TT	AT	AT	AT	TT	TT	TT	TT	TT	AA	TT	TT	TT	TT	TT	TT	TT	TT	TT	TT	TT	TT	TT	TT	TT	TT	TT	TT	TT	TT	AA	TT	TT	TT	TT	TT	AT
AX-165342861	DRDRP-819_982	CC	CC	CC	CC	CC	CC	CC	CC	CC	CC	CC	CC	CC	CC	CC	CC	CC	CC	CC	CC	CC	CC	CC	CC	CC	CC	CC	CC	CC	CC	CC	CC	CC	CC	CC	CC	CC	CC	CC	CC	CC	CC	CC	CC	CC	CC	CC	CC
AX-165342862	AGCP-131_1757	CC	CC	CC	CC	CC	CC	CC	CC	CC	CC	CC	CC	CC	CC	CC	CC	CC	CC	CC	CC	CC	CC	CC	CC	CC	CC	CC	CC	CC	CC	CC	CC	CC	CC	CC	CC	CC	CC	CC	CC	CC	CC	CC	CC	CC	CC	CC	CC
AX-165342864	DRDRP-735_1744	AA	AA	AA	AA	AA	AA	AA	AA	AA	AA	AA	AA	AA	AA	AA	AA	AA	AA	AA	AA	AA	AA	AA	AA	AA	AA	AA	AA	AA	AA	AA	AA	AA	AA	AA	AA	AA	AA	AA	AA	AA	AA	AA	AA	AA	AA	AA	AA
AX-165342865	AGCP-104_1228	TT	TT	TT	TT	TT	TT	TT	TT	TT	TT	TT	TT	TT	TT	TT	TT	TT	TT	TT	TT	TT	TT	TT	TT	TT	TT	TT	TT	TT	TT	TT	TT	TT	TT	TT	TT	TT	TT	TT	TT	TT	TT	TT	TT	TT	TT	TT	TT
AX-165342866	DRDRP-860_1317	AA	AA	AA	GG	AG	AA	AA	AG	AA	GG	AA	AA	AA	GG	AA	AA	GG	AA	AA	GG	AA	GG	GG	AA	GG	GG	AG	AG	AG	AA	AG	GG	AA	AA	AG	GG	GG	GG	GG	AG	GG	GG	GG	AG	AG	AG	GG	AA
AX-165342867	DRDRP-825_2298	CC	CC	CC	CC	CC	CC	CC	CC	CC	CC	CC	CC	CC	CC	CC	CC	CC	CC	CC	CC	CC	CC	CC	CC	CC	CC	CC	CC	CC	CC	CC	CC	CC	CC	CC	CC	CC	CC	CC	CC	CC	CC	CC	CC	CC	CC	CC	CC
AX-165342869	DRDRP-805_1355	GG	GG	GG	GG	GG	GG	GG	GG	GG	GG	GG	GG	GG	GG	GG	GG	GG	GG	GG	GG	GG	GG	GG	GG	GG	GG	GG	GG	GG	GG	GG	GG	GG	GG	GG	GG	GG	GG	GG	GG	GG	GG	GG	GG	GG	GG	GG	GG
AX-165342871	DRDRP-137_480	AG	AA	AG	AA	GG	AA	AA	AG	AA	AA	AA	AA	AG	GG	AA	AA	AA	AA	AG	AA	AA	AA	AG	AA	AA	AA	AA	AG	AG	AA	AA	AA	AA	AA	AA	AA	AA	AA	GG	AG	AA	AG	AA	AA	AA	AA	AA	GG
AX-165342872	DRDRP-763_2523	AA	AA	AA	AA	AA	AA	AA	AA	AA	AA	AA	AA	AA	AA	AA	AA	AA	AA	AA	AA	AA	AA	AA	AA	AA	AA	AA	AA	AA	AA	AA	AA	AA	AA	AA	AA	AA	AA	AA	AA	AA	AA	AA	AA	AA	AA	AA	AA
AX-165342873	DRDRP-90_4857	TT	TT	TT	TT	TT	TT	TT	TT	TT	TT	TT	TT	TT	TT	TT	TT	TT	TT	TT	TT	TT	TT	TT	TT	TT	TT	TT	TT	TT	TT	TT	TT	TT	TT	TT	TT	TT	TT	TT	TT	TT	TT	TT	TT	TT	TT	TT	TT
AX-165342874	AGCP-178_860	GG	AA	AA	AA	AA	AA	AA	AA	AA	AA	AA	AA	AA	AA	AA	AA	AA	AA	AA	AA	AA	AA	AA	AA	AA	AA	AA	AA	AA	AA	AA	AA	AA	AA	AA	AA	AA	AA	AA	AA	AA	AA	AA	AA	AA	AA	AA	AA
AX-165342882	DRDRP-471_829	TT	TT	TT	TT	TT	TT	TT	TT	TT	TT	TT	TT	TT	TT	TT	TT	TT	TT	TT	TT	TT	TT	TT	TT	TT	TT	TT	TT	TT	TT	TT	TT	TT	TT	TT	TT	TT	TT	TT	TT	TT	TT	TT	TT	TT	TT	TT	TT
AX-165342885	DRDRP-835_2900	TT	TT	TT	TT	TT	TT	TT	TT	TT	TT	TT	TT	TT	TT	TT	TT	TT	TT	TT	TT	TT	TT	TT	TT	TT	TT	TT	TT	TT	TT	TT	TT	TT	TT	TT	TT	TT	TT	TT	TT	TT	TT	TT	TT	TT	TT	TT	TT
AX-165342886	DRDRP-214_10034	TT	TT	TT	TT	TT	TT	TT	TT	TT	TT	TT	TT	TT	TT	TC	TT	TT	TT	TT	TT	TT	TT	TT	TT	TT	TT	TT	TT	TT	TT	TT	TT	TT	TT	TT	TT	TT	TT	TT	TT	TT	TT	TT	TT	TT	TT	TT	TT
AX-165342889	DRDRP-104_3373	GG	GG	GG	GG	GG	GG	GG	GG	GG	GG	GG	GG	GG	GG	GG	GG	GG	GG	GG	GG	GG	GG	GG	GG	GG	GG	GG	GG	GG	GG	GG	GG	GG	GG	GG	GG	GG	GG	GG	GG	GG	GG	GG	GG	GG	GG	GG	GG
AX-165342890	AGCP-61_4310	AA	AT	AA	AA	AA	AA	AA	AA	AA	AA	AA	AA	AA	AA	AA	AA	AA	AA	AA	AA	AA	AA	AA	AA	AA	AA	AA	AA	AA	AA	AA	AA	AA	AA	AA	AA	AA	AA	AA	AA	AA	AA	AA	AA	AA	AA	AA	AA
AX-165342891	AGCP-100_1086	GG	GG	GG	GG	GG	GG	GG	GG	GG	GG	GG	GG	GG	GG	GG	GG	GG	GG	GG	GG	GG	GG	GG	GG	GG	GG	GG	GG	GG	GG	GG	GG	GG	GG	GG	GG	GG	GG	GG	GG	GG	GG	GG	GG	GG	GG	GG	GG
AX-165342892	DRDRP-600_209	TT	TT	TT	TG	TT	TT	TT	TT	TT	TT	TT	TT	TT	TT	TT	TT	TT	TT	TT	TT	TT	TT	TT	TT	TT	TT	TT	TT	TT	TT	TT	TT	TT	TT	TT	TT	TT	TT	TT	TT	TT	TT	TT	TT	TT	TT	TT	TT
AX-165342897	DRDRP-455_4187	TT	TT	TT	TT	TT	TT	TT	TT	TT	TT	TT	TT	TT	TT	TT	TT	TT	TT	TT	TT	TT	TT	TT	TT	TT	TT	TT	TT	TT	TT	TT	TT	TT	TT	TT	TT	TT	TT	TT	TT	TT	TT	TT	TT	TT	TT	TT	TT
AX-165342898	DRDRP-167_44	CC	CC	CC	CC	CC	CC	CC	CC	CC	CC	CC	CC	CC	CC	CC	CC	CC	CC	CC	CC	CC	CC	CC	CC	CC	CC	CC	CC	CC	CC	CC	CC	CC	CC	CC	CC	CC	CC	CC	CC	CC	CC	CC	CC	CC	CC	CC	CC
AX-165342899	DRDRP-353_3030	CC	CC	CC	CC	CC	CC	CC	CC	CC	CC	CC	CC	CC	CC	CC	CC	CC	CC	CC	CC	CC	CC	CC	CC	CC	CC	CC	CC	CC	CC	CC	CC	CC	CC	CC	CC	CC	CC	CC	CC	CC	CC	CC	CC	CC	CC	CC	CC
AX-165342902	DRDRP-570_66	AA	AA	AA	AA	AA	AA	AA	AA	AA	AA	AA	AA	AA	AA	AA	AA	AA	AA	AA	AA	AA	AA	AA	AA	AA	AA	AA	AA	AA	AA	AA	AA	AA	AA	AA	AA	AA	AA	AA	AA	AA	AA	AA	AA	AA	AA	AA	AA
AX-165342905	AGCP-21_3063	TT	TT	TT	TT	TT	TT	TT	TT	TT	TT	TT	TT	TT	TT	TT	TT	TT	TT	TT	TT	TT	TT	TT	TT	TT	TT	TT	TT	TT	TT	TT	TT	TT	TT	TT	TT	TT	TT	TT	TT	TT	TT	TT	TT	TT	TT	TT	TT
AX-165342907	DRDRP-723_1066	TT	TT	TT	TT	TT	TT	TT	TT	TT	TT	TT	TT	TT	TT	TT	TT	TT	TT	TT	TT	TT	TT	TT	TT	TT	TT	TT	TT	TT	TT	TT	TT	TT	TT	TT	TT	TT	TT	TT	TT	TT	TT	TT	TT	TT	TT	TT	TT
AX-165342910	DRDRP-710_2083	CC	CC	CC	CC	CC	CC	CC	CC	CC	CC	CC	CC	CC	CC	CC	CC	CC	CC	CC	CC	CC	CC	CC	CC	CC	CC	CC	CC	CC	CC	CC	CC	CC	CC	CC	CC	CC	CC	CC	CC	CC	CC	CC	CC	CC	CC	CC	CC
AX-165342912	DRDRP-630_447	GG	GG	GG	GG	GG	GG	GG	GG	GG	GG	GG	GG	GG	GG	GG	GG	GG	GG	GG	GG	GG	GG	GG	GG	GG	GG	GG	GG	GG	GG	GG	GG	GG	GG	GG	GG	GG	GG	GG	GG	GG	GG	GG	GG	GG	GG	GG	GG
AX-165342913	DRDRP-76_3253	AA	AA	AA	AA	AA	AA	AA	AA	AA	AA	AA	AA	AA	AA	AA	AA	AA	AA	AA	AA	AA	AA	AA	AA	AA	AA	AA	AA	AA	AA	AA	AA	AA	AA	AA	AA	AA	AA	AA	AA	AA	AA	AA	AA	AA	AA	AA	AA
AX-165342915	AGCP-88_1585	AA	AA	AA	AA	AA	AA	AA	AA	AA	AA	AA	AA	AA	AA	AA	AA	AA	AA	AA	AA	AA	AA	AA	AA	AA	AA	AA	AA	AA	AA	AA	AA	AA	AA	AA	AA	AA	AA	AA	AA	AA	AA	AA	AA	AA	AA	AA	AA
AX-165342916	DRDRP-825_2054	TT	TT	TT	TT	TT	TT	TT	TT	TT	TT	TT	TT	TT	TT	TT	TT	TT	TT	TT	TT	TT	TT	TT	TT	TT	TT	TT	TT	TT	TT	TT	TT	TT	TT	TT	TT	TT	TT	TT	TT	TT	TT	TT	TT	TT	TT	TT	TT
AX-165342917	DRDRP-340_1415	GG	GG	GG	GG	GG	GG	GG	GG	GG	GG	GG	GG	GG	GG	GG	GG	GG	GG	GG	GG	GG	GG	GG	GG	GG	GG	GG	GG	GG	GG	GG	GG	GG	GG	GG	GG	GG	GG	GG	GG	GG	GG	GG	GG	GG	GG	GG	GG
AX-165342926	AGCP-46_4095	GG	GG	GG	GG	GG	GG	GG	GG	GG	GG	GG	GG	GG	GG	GG	GG	GG	GG	GG	GG	GG	GG	GG	GG	GG	GG	GG	GG	GG	GG	GG	GG	GG	GG	GG	GG	GG	GG	GG	GG	GG	GG	GG	GG	GG	GG	GG	GG
AX-165342929	DRDRP-261_8289	TT	TT	TT	TT	TT	TT	TT	TT	TT	TT	TT	TT	TT	TT	TT	TT	TT	TT	TT	TT	TT	TT	TT	TT	TT	TT	TT	TT	TT	TT	TT	TT	TT	TT	TT	TT	TT	TT	TT	TT	TT	TT	TT	TT	TT	TT	TT	TT
AX-165342931	DRDRP-1_2465	TT	TT	TT	TT	TT	TT	TT	TT	TT	TT	TT	TT	TT	TT	TC	TT	TT	TT	TT	TT	TT	TT	TT	TT	TT	TT	TT	TT	TT	TT	TT	TT	TT	TT	TT	TT	TT	TT	TT	TT	TT	TT	TT	TT	TT	TT	TT	TT
AX-165342934	DRDRP-835_611	AA	AA	AA	AA	AA	AA	AA	AA	AA	AA	AA	AA	AA	AA	AA	AA	AA	AA	AA	AA	AA	AA	AA	AA	AA	AA	AA	AA	AA	AA	AA	AA	AA	AA	AA	AA	AA	AA	AA	AA	AA	AA	AA	AA	AA	AA	AA	AA
AX-165342935	DRDRP-209_760	AA	AA	AA	AA	TT	AT	AT	TT	TT	AA	AA	AA	AA	AA	TT	TT	TT	TT	AA	TT	TT	AT	AT	TT	TT	AT	AT	TT	TT	TT	AT	TT	TT	TT	AT	TT	TT	TT	AA	TT	TT	AT	TT	AT	TT	TT	AA	AA
AX-165342936	DRDRP-860_690	TT	TT	TT	AA	AT	AT	TT	AT	TT	AA	TT	TT	TT	AA	TT	TT	AA	TT	TT	AA	TT	AA	AA	AT	AA	AA	AT	AT	AT	TT	AT	AA	TT	TT	AT	AA	AA	AA	AA	AT	AA	AA	AA	AT	AT	AT	AA	TT
AX-165342938	DRDRP-331_3020	GG	GG	GG	GG	GG	GG	GG	GG	GG	GG	GG	GG	GG	GG	GG	GG	GG	GG	GG	GG	GG	GG	GG	GG	GG	GG	GG	GG	GG	GG	GG	GG	GG	GG	GG	GG	GG	GG	GG	GG	GG	GG	GG	GG	GG	GG	GG	GG
AX-165342939	DRDRP-481_2217	CC	CC	CC	CC	CC	CC	CC	CC	CC	CC	CC	CC	CC	CC	TT	TT	CC	CC	CC	CC	CC	CC	CC	CC	CC	CC	CC	TC	CC	CC	CC	CC	TT	CC	CC	CC	CC	CC	CC	CC	CC	CC	CC	TC	CC	TC	CC	CC
AX-165342941	DRDRP-444_3159	GG	GG	GG	GG	GG	GG	GG	GG	GG	GG	GG	GG	GG	GG	GG	GG	GG	GG	GG	GG	GG	GG	GG	GG	GG	GG	GG	GG	GG	GG	GG	GG	GG	GG	GG	GG	GG	GG	GG	GG	GG	GG	GG	GG	GG	GG	GG	GG
AX-165342942	CSCSP-6479_893	AT	AA	AA	AA	AA	AA	AA	AA	AA	AA	AA	AA	AA	AA	AA	AA	AA	AA	AA	AA	AA	AA	AA	AA	AA	AA	AA	AA	AA	AA	AA	AA	AA	AA	AA	AA	AA	AA	AA	AA	AA	AA	AA	AA	AA	AA	AA	AA
AX-165342943	DRDRP-713_531	TT	TT	TT	TT	TT	TT	TT	TT	TT	TT	TT	TT	TT	TT	TT	TT	TT	TT	TT	TT	TT	TT	TT	TT	TT	TT	TT	TT	TT	TT	TT	TT	TT	TT	TT	TT	TT	TT	TT	TT	TT	TT	TT	TT	TT	TT	TT	TT
AX-165342944	DRDRP-678_1102	CC	CC	CC	CC	CC	TC	CC	TC	TC	CC	CC	CC	CC	CC	CC	CC	CC	CC	CC	CC	CC	CC	CC	CC	CC	CC	CC	CC	CC	CC	CC	CC	CC	CC	TC	CC	CC	CC	CC	CC	CC	CC	CC	CC	CC	CC	CC	CC
AX-165342945	DRDRP-120_1695	TT	TT	TT	TT	TT	TT	TT	TT	TT	TT	TT	TT	TT	TT	TT	TT	TC	TT	TT	TT	TT	TT	TT	TT	TT	TT	TT	TT	TT	TT	TT	TT	TT	TT	TT	TT	TT	TT	TT	TT	TT	TT	TT	TT	TT	TT	TT	TT
AX-165342949	DRDRP-671_4226	CC	CC	CC	CG	CC	CC	CC	CC	CC	CC	CC	CC	CC	CC	CC	CC	CC	CC	CC	CC	CC	CC	CC	CC	CC	CC	CC	CG	CC	CC	CC	CC	CC	CC	CC	CC	CC	CC	CC	CC	CG	CC	CC	CC	CC	CC	CC	CC
AX-165342953	DRDRP-492_201	AA	AA	AA	AA	AA	AA	AA	AA	AA	AA	AA	AA	AA	AA	AA	AA	AA	AA	AA	AA	AA	AA	AA	AA	AA	AA	AA	AA	AA	AA	AA	AA	AA	AA	AA	AA	AA	AA	AA	AA	AA	AA	AA	AA	AA	AA	AA	AA
AX-165342960	DRDRP-521_335	GG	GG	GG	GG	GG	GG	GG	GG	GG	GG	GG	GG	GG	GG	GG	GG	GG	GG	GG	GG	GG	GG	GG	GG	GG	GG	GG	GG	GG	GG	GG	GG	GG	GG	GG	GG	GG	GG	GG	GG	GG	GG	GG	GG	GG	GG	GG	GG
AX-165342962	CSCSP-6043_589	GG	CG	CG	GG	CG	CC	CC	CC	CC	CC	CC	CG	CG	GG	CG	GG	CC	CC	CG	GG	CC	GG	CC	GG	CC	GG	CG	CC	CC	CC	CC	CC	GG	GG	CG	CC	CG	CG	CC	CC	CC	CC	CG	CG	CC	CG	GG	GG
AX-165342963	AGCP-46_4095	GG	GG	GG	GG	GG	GG	GG	GG	GG	GG	GG	GG	GG	GG	GG	GG	GG	GG	GG	GG	GG	GG	GG	GG	GG	GG	GG	GG	GG	GG	GG	GG	GG	GG	GG	GG	GG	GG	GG	GG	GG	GG	GG	GG	GG	GG	GG	GG
AX-165342964	DRDRP-785_1524	GG	GG	GG	GG	GG	GG	GG	GG	GG	GG	TG	GG	GG	GG	GG	GG	GG	GG	GG	GG	TG	GG	GG	TG	GG	GG	GG	TG	GG	GG	GG	GG	GG	GG	GG	GG	TG	GG	GG	GG	TG	GG	GG	GG	GG	GG	GG	GG
AX-165342966	DRDRP-861_2115	AA	AA	AA	AA	AA	AA	AT	AA	AA	AA	AA	AA	AA	AA	AA	AA	AA	AA	AA	AA	AA	AA	AA	AA	AA	AA	AA	AA	AA	AA	AA	AA	AA	AA	AA	AA	AA	AA	AA	AA	AA	AA	AA	AA	AA	AA	AA	AA
AX-165342968	DRDRP-104_2026	TT	TT	TT	TT	TT	TT	TT	TT	TT	TT	TT	TT	TT	TT	TT	TT	TT	TT	TT	TT	TT	TT	TT	TT	TT	TT	TT	TT	TT	TT	TT	TT	TT	TT	TT	TT	TT	TT	TT	TT	TT	TT	TT	TT	TT	TT	TT	TT
AX-165342969	DRDRP-796_2093	GG	GG	GG	GG	GG	AG	GG	GG	GG	GG	GG	GG	GG	GG	GG	GG	GG	GG	GG	GG	GG	GG	GG	GG	GG	GG	GG	GG	GG	GG	GG	GG	GG	GG	GG	GG	GG	GG	GG	GG	GG	GG	GG	GG	GG	GG	GG	GG
AX-165342970	DRDRP-320_1106	GG	GG	GG	GG	GG	GG	GG	GG	GG	GG	GG	GG	GG	GG	GG	GG	GG	GG	GG	GG	GG	GG	GG	GG	GG	GG	GG	GG	GG	GG	GG	GG	GG	GG	GG	GG	GG	GG	GG	GG	GG	GG	GG	GG	GG	GG	GG	GG
AX-165342971	DRDRP-526_259	CG	CG	GG	CG	CC	GG	GG	GG	GG	GG	GG	GG	GG	GG	CG	GG	CC	GG	CG	GG	GG	GG	GG	GG	GG	GG	GG	GG	GG	GG	GG	GG	GG	GG	GG	GG	GG	GG	GG	GG	GG	CC	GG	GG	GG	GG	GG	CG
AX-165342973	DRDRP-221_2490	TT	TT	TT	TT	TT	TT	TT	TT	TT	TT	TT	TT	TT	TT	TT	TT	TT	TT	TT	TT	TT	TT	TT	TT	TT	TT	TT	TT	TT	TT	TT	TT	TT	TT	TT	TT	TT	TT	TT	TT	TT	TT	TT	TT	TT	TT	TT	TT
AX-165342975	DRDRP-495_569	TT	TT	TT	TT	TT	TT	TT	TT	TT	TT	TT	TT	TT	TT	TT	TT	TT	TT	TT	TT	TT	TT	TT	TT	TT	TT	TT	TT	TT	TT	TT	TT	TT	TT	TT	TT	TT	TT	TT	TT	TT	TT	TT	TT	TT	TT	TT	TT
AX-165342977	DRDRP-234_4481	GG	GG	GG	GG	GG	GG	GG	GG	GG	GG	GG	GG	GG	GG	GG	GG	GG	GG	GG	GG	GG	GG	GG	GG	GG	GG	GG	GG	GG	GG	GG	GG	GG	GG	GG	GG	GG	GG	GG	GG	GG	GG	GG	GG	GG	GG	GG	GG
AX-165342984	DRDRP-698_1514	GG	GG	GG	GG	GG	GG	GG	GG	GG	GG	GG	GG	GG	GG	GG	GG	GG	GG	GG	GG	GG	GG	GG	GG	GG	GG	GG	GG	GG	GG	GG	GG	GG	GG	GG	GG	GG	GG	GG	GG	GG	GG	GG	GG	GG	GG	GG	GG
AX-165342987	DRDRP-547_1355	GG	GG	GG	GG	GG	GG	GG	GG	GG	GG	GG	GG	GG	GG	GG	GG	GG	GG	GG	GG	GG	GG	GG	GG	GG	GG	GG	GG	GG	GG	GG	GG	GG	GG	GG	GG	GG	GG	GG	GG	GG	GG	GG	GG	GG	GG	GG	GG
AX-165342988	DRDRP-308_924	TT	TT	TT	TT	TT	TT	TT	TT	TT	TT	TT	TT	TT	TT	TT	TT	TT	TT	TT	TT	TT	TT	TT	TT	TT	TT	TT	TT	TT	TT	TT	TT	TT	TT	TT	TT	TT	TT	TT	TT	TT	TT	TT	TT	TT	TT	TT	TT
AX-165342992	DRDRP-230_3533	TT	TT	TT	TT	TT	TT	TT	TT	TT	TT	TT	TT	TT	TT	TT	TT	TT	TT	TT	TT	TT	TT	TT	TT	TT	TT	TT	TT	TT	TT	TT	TT	TT	TT	TT	TT	TT	TT	TT	TT	TT	TT	TT	TT	TT	TT	TT	TT
AX-165342993	DRDRP-291_365	GG	GG	GG	GG	GG	GG	GG	GG	GG	GG	GG	GG	GG	GG	GG	GG	GG	GG	GG	GG	GG	GG	GG	GG	GG	GG	GG	GG	GG	GG	GG	GG	GG	GG	GG	GG	GG	GG	GG	GG	GG	GG	GG	GG	GG	GG	GG	GG
AX-165342997	DRDRP-789_1244	AA	AA	AA	AA	AA	AA	AA	AA	AA	AA	AA	AA	AA	AA	AA	AA	AA	AA	AA	AA	AA	AA	AA	AA	AA	AA	AA	AA	AA	AA	AA	AA	AA	AA	AA	AA	AA	AA	AA	AA	AA	AA	AA	AA	AA	AA	AA	AA
AX-165342999	SCP-4256_234	TT	TT	TT	TT	TT	TG	TT	TG	GG	TT	TT	GG	TT	TT	TT	TT	TT	TT	TT	TT	GG	TT	TT	TT	GG	TT	TT	TT	TT	TT	TT	TT	TT	TT	TT	TT	TT	TT	TT	TG	TT	TG	TT	TT	TT	TG	TT	TT
AX-165343000	DRDRP-233_1680	GG	GG	GG	GG	GG	GG	GG	GG	GG	GG	GG	GG	GG	GG	GG	GG	GG	GG	GG	GG	GG	GG	GG	GG	GG	GG	GG	GG	GG	GG	GG	GG	GG	GG	GG	GG	GG	GG	GG	GG	GG	GG	GG	GG	GG	GG	GG	GG
AX-165343001	DRDRP-415_908	AA	AA	AA	AA	AA	AA	AA	AA	AA	AA	AA	AA	AA	AA	AA	AA	AA	AA	AA	AA	AA	AA	AA	AA	AA	AA	AA	AA	AA	AA	AA	AA	AA	AA	AA	AA	AA	AA	AA	AA	AA	AA	AA	AA	AA	AA	AA	AA
AX-165343003	DRDRP-418_1458	AA	AA	AA	AA	AA	AA	AA	AA	AA	AA	AA	AA	AA	AA	AA	AA	AA	AA	AA	AA	AA	AA	AA	AA	AA	AA	AA	AA	AA	AA	AA	AA	AA	AA	AA	AA	AA	AA	AA	AA	AA	AA	AA	AA	AA	AA	AA	AA
AX-165343004	DRDRP-805_2488	CC	CC	CC	CC	CC	CC	CC	CC	CC	CC	CC	CC	CC	CC	CC	CC	CC	CC	CC	CC	CC	CC	CC	CC	CC	CC	CC	CC	CC	CC	CC	CC	CC	CC	CC	CC	CC	CC	CC	CC	CC	CC	CC	CC	CC	CC	CC	CC
AX-165343008	CSCSP-5916_49	AA	CC	CC	CC	CC	AC	AC	AC	AA	CC	AA	AA	AA	AC	AA	AA	AA	CC	CC	AA	AA	CC	AA	AA	AA	AC	AC	AA	AC	CC	AC	AA	AA	CC	AA	AA	AA	AC	AA	AA	AA	AA	AA	CC	AC	AC	CC	AA
AX-165343009	DRDRP-314_7902	GG	GG	GG	GG	GG	GG	GG	GG	GG	GG	GG	GG	GG	GG	GG	GG	GG	GG	GG	GG	GG	GG	GG	GG	GG	GG	GG	GG	GG	GG	GG	GG	GG	GG	GG	GG	GG	GG	GG	GG	GG	GG	GG	GG	GG	GG	GG	GG
AX-165343012	DRDRP-705_362	AA	AA	AA	AA	AA	AA	AA	AA	AA	AA	AA	AA	AA	AA	AA	AA	AA	AA	AA	AA	AA	AA	AA	AA	AA	AA	AA	AA	AA	AA	AA	AA	AA	AA	AA	AA	AA	AA	AA	AA	AA	AA	AA	AA	AA	AA	AA	AA
AX-165343017	DRDRP-452_3936	AA	AA	AA	AA	AA	AA	AA	AA	AA	AA	AA	AA	AA	AA	AA	AA	AA	AA	AA	AA	AA	AA	AA	AA	AA	AA	AA	AA	AA	AA	AA	AA	AA	AA	AA	AA	AA	AA	AA	AA	AA	AA	AA	AA	AA	AA	AA	AA
AX-165343021	DRDRP-283_3443	AA	AA	AA	AA	AA	AA	AA	AA	AA	AT	AT	AT	AA	AA	AA	AT	AA	AA	AA	AA	AA	AA	AA	AA	AA	AA	AA	AA	AA	AA	AA	AA	AA	AA	AA	AA	AA	AA	AA	AA	AT	AA	AA	AA	AA	AA	AA	AA
AX-165343022	DRDRP-678_1161	AA	AA	AA	AA	AA	AA	AA	AA	AA	AA	AA	AA	AA	AA	AA	AA	AA	AA	AA	AA	AA	AA	AA	AA	AA	AA	AA	AA	AA	AA	AA	AA	AA	AA	AA	AA	AA	AA	AA	AA	AA	AA	AA	AA	AA	AA	AA	AA
AX-165343024	DRDRP-632_4265	AA	AA	AA	AA	AA	AA	AA	AA	AA	AA	AA	AA	AA	AA	AA	AA	AA	AA	AA	AA	AA	AA	AA	AA	AA	AA	AA	AA	AA	AA	AA	AA	AA	AA	AA	AA	AA	AA	AA	AA	AA	AA	AA	AA	AA	AA	AA	AA
AX-165343025	DRDRP-672_3075	CC	CC	CC	CC	CC	CC	CC	CC	CC	CC	CC	CC	CC	CC	CC	CC	CC	CC	CC	CC	CC	CC	CC	CC	CC	CC	CC	CC	CC	CC	CC	CC	CC	CC	CC	CC	CC	CC	CC	CC	CC	CC	CG	CC	CG	CC	CC	CC
AX-165343028	DRDRP-666_2960	GG	GG	GG	GG	GG	GG	GG	GG	GG	GG	GG	GG	GG	GG	GG	GG	GG	GG	GG	GG	GG	GG	GG	GG	GG	GG	GG	GG	GG	GG	GG	GG	GG	GG	GG	GG	GG	GG	GG	GG	GG	GG	GG	GG	GG	GG	GG	GG
AX-165343031	DRDRP-17_4222	CC	CC	CC	CC	CC	CC	CC	CC	CC	CC	CC	CC	CC	CC	CC	CC	CC	CC	CC	CC	CC	CC	CC	CC	CC	CC	CC	CC	CC	CC	CC	CC	CC	CC	CC	CC	CC	CC	CC	CC	CC	CC	CC	CC	CC	CC	CC	CC
AX-165343033	DRDRP-476_4754	TT	TT	TT	TT	TT	TT	TT	TT	TT	TT	TT	TT	TT	TT	TT	TT	TT	TT	TT	TT	TT	TT	TT	TT	TT	TT	TT	TT	TT	TT	TT	TT	TT	TT	TT	TT	TT	TT	TT	TT	TT	TT	TT	TT	TT	TT	TT	TT
AX-165343036	AGCP-70_1126	GG	GG	GG	GG	GG	GG	GG	GG	GG	GG	GG	GG	GG	GG	GG	GG	GG	GG	GG	GG	GG	GG	GG	GG	GG	GG	GG	GG	GG	GG	GG	GG	GG	GG	GG	GG	GG	GG	GG	GG	GG	GG	GG	GG	GG	GG	GG	GG
AX-165343037	AGCP-3_1739	GG	GG	GG	GG	GG	GG	GG	GG	GG	GG	GG	GG	GG	GG	GG	GG	GG	GG	GG	GG	GG	GG	GG	GG	GG	GG	GG	GG	GG	GG	GG	GG	GG	GG	GG	GG	GG	GG	GG	GG	GG	GG	GG	GG	GG	GG	GG	GG
AX-165343038	DRDRP-443_5560	CC	CC	CC	CC	CC	CC	CC	CC	CC	CC	CC	CC	CC	CC	CC	CC	CC	CC	CC	CC	CC	CC	CC	CC	CC	CC	CC	CC	CC	CC	CC	CC	CC	CC	CC	CC	CC	CC	CC	CC	CC	CC	CC	CC	CC	CC	CC	CC
AX-165343039	AGCP-186_10162	TT	TT	TT	TT	TT	TT	TT	TT	TT	TT	TT	TT	TT	TT	TT	TT	TT	TT	TT	TT	TT	TT	TT	TT	TT	TT	TT	TT	TT	TT	TT	TT	TT	TT	TT	TT	TT	TT	TT	TT	TT	TT	TT	TT	TT	TT	TT	TT
AX-165343041	DRDRP-469_701	GG	GG	GG	GG	GG	GG	GG	GG	GG	GG	GG	GG	GG	GG	GG	GG	GG	GG	GG	GG	GG	GG	GG	GG	GG	GG	GG	GG	GG	GG	GG	GG	GG	GG	GG	GG	GG	GG	GG	GG	GG	GG	GG	GG	GG	GG	GG	GG
AX-165343043	DRDRP-185_1539	GG	GG	GG	GG	GG	GG	GG	GG	GG	GG	GG	GG	GG	GG	GG	GG	GG	GG	GG	GG	GG	GG	AG	GG	GG	GG	GG	GG	GG	GG	GG	GG	GG	GG	GG	GG	GG	GG	GG	GG	GG	GG	GG	GG	GG	GG	GG	GG
AX-165343044	DRDRP-674_346	CC	CC	CC	CC	CC	CC	CC	CC	CC	CC	CC	CC	CC	CC	CC	CC	CC	CC	CC	CC	CC	CC	CC	CC	CC	CC	CC	CC	TC	CC	CC	CC	CC	CC	CC	CC	CC	CC	CC	CC	CC	CC	CC	CC	CC	CC	CC	CC
AX-165343046	DRDRP-43_3725	GG	GG	GG	GG	GG	GG	GG	GG	GG	GG	GG	GG	GG	GG	GG	GG	GG	GG	GG	GG	GG	GG	GG	GG	GG	GG	GG	GG	GG	GG	GG	GG	GG	GG	GG	GG	GG	GG	GG	GG	GG	GG	GG	GG	GG	GG	GG	GG
AX-165343047	DRDRP-691_1378	AA	AA	AA	AA	AA	AA	AA	AA	AA	AA	AA	AA	AA	AA	AA	AA	AA	AA	AA	AA	AA	AA	AA	AT	AA	AA	AA	AA	AA	AA	AA	AA	AA	AA	AA	AA	AA	AA	AA	AA	AA	AA	AA	AA	AA	AA	AA	AA
AX-165343048	DRDRP-480_1778	CC	CC	CC	CC	CC	CC	CC	CC	CC	CC	CC	CC	CC	CC	CC	CC	CC	CC	CC	CC	CC	CC	CC	CC	CC	CC	CC	CC	CC	CC	CC	CC	CC	CC	CC	CC	CC	CC	CC	CC	CC	CC	CC	CC	CC	CC	CC	CC
AX-165343050	DRDRP-98_1873	AA	AA	AA	AA	AA	AA	AA	AA	AA	AA	AA	AA	AA	AA	AA	AA	AA	AT	AA	AA	AA	AA	AA	AA	AA	AA	AA	AA	AA	AA	AA	AA	AA	AA	AA	AA	AA	AA	AA	AA	AT	AA	AA	AA	AA	AA	AA	AA
AX-165343053	DRDRP-368_1333	AT	AT	AT	AT	AT	AT	AT	AT	AT	AT	AT	AT	AT	AT	TT	AT	AT	AT	AT	AT	AT	AT	AT	AT	AT	AT	AT	AT	AT	AT	AT	AA	AT	AT	AT	AT	AT	AT	TT	AT	AT	AT	AT	AT	AT	AT	AA	AT
AX-165343054	DRDRP-424_47	TT	TT	TT	TT	TT	TT	TT	TT	TT	TT	TT	TT	TT	TT	TT	TT	TT	TT	TT	TT	TT	TT	TT	TT	TT	TT	TT	TT	TT	TT	TT	TT	TT	TT	TT	TT	TT	TT	TT	TT	TT	TT	TT	TT	TT	TT	TT	TT
AX-165343055	DRDRP-665_3360	TT	TT	TT	TT	TT	TT	TT	TT	TT	TT	TT	TT	TT	TT	TT	TT	TT	TT	TT	TT	TT	TT	TT	TT	TT	TT	TT	TT	TT	TT	TT	TT	TT	TT	TT	TT	TT	TT	TT	TT	TT	TT	TT	TT	TT	TT	TT	TT
AX-165343056	AGCP-131_2509	CC	CC	CC	CC	CC	CC	CC	CC	CC	CC	CC	CC	CC	CC	CC	CC	CC	CC	CC	CC	CC	CC	CC	CC	CC	CC	CC	CC	CC	CC	CC	CC	CC	CC	CC	CC	CC	CC	CC	CC	CC	CC	CC	CC	CC	CC	CC	CC
AX-165343059	DRDRP-550_458	TT	TT	TT	TT	TT	TT	TT	TT	TT	TT	TT	TT	TT	TT	TT	TT	TT	TT	TT	TT	TT	TT	TT	TT	TT	TT	TT	TT	TT	TT	TT	TT	TT	TT	TT	TT	TT	TT	TT	TT	TT	TT	TT	TT	TT	TT	TT	TT
AX-165343060	DRDRP-314_973	TT	TT	TT	TT	TC	TC	TC	TC	TT	CC	CC	CC	TC	TC	CC	CC	CC	CC	TC	TT	CC	TT	CC	CC	CC	CC	CC	CC	CC	CC	TC	CC	CC	CC	TC	CC	CC	CC	TT	TC	CC	TT	CC	TC	TC	CC	TT	CC
AX-165343066	AGCP-140_1265	CC	CC	CC	CC	CC	CC	CC	CC	CC	CC	CC	CC	CC	CC	CC	CC	CC	CC	CC	CC	CC	CC	CC	CC	CC	CC	CC	CC	CC	CC	CC	CC	CC	CC	CC	CC	CC	CC	CC	CC	CC	CC	CC	CC	CC	CC	CC	CC
AX-165343069	DRDRP-738_3334	TT	TT	TT	TT	TT	TT	TT	TT	TT	TT	TT	TT	TT	TT	TT	TT	TT	TT	TT	TT	TT	TT	TT	TT	TT	TT	TT	TT	TT	TT	TT	TT	TT	TT	TT	TT	TT	TT	TT	TT	TT	TT	TT	TT	TT	TT	TT	TT
AX-165343070	DRDRP-65_3869	GG	GG	GG	GG	GG	GG	GG	GG	GG	GG	GG	GG	GG	GG	GG	GG	GG	GG	GG	GG	GG	GG	GG	GG	GG	GG	GG	GG	GG	GG	GG	GG	GG	GG	GG	GG	GG	GG	GG	GG	GG	GG	GG	GG	GG	GG	GG	GG
AX-165343072	DRDRP-728_2318	GG	GG	GG	GG	GG	GG	GG	GG	GG	GG	GG	GG	GG	GG	GG	GG	GG	GG	GG	GG	GG	GG	GG	GG	GG	GG	GG	GG	GG	GG	GG	GG	GG	GG	GG	GG	GG	GG	GG	GG	GG	GG	GG	GG	GG	GG	GG	GG
AX-165343073	DRDRP-825_2054	TT	TT	TT	TT	TT	TT	TT	TT	TT	TT	TT	TT	TT	TT	TT	TT	TT	TT	TT	TT	TT	TT	TT	TT	TT	TT	TT	TT	TT	TT	TT	TT	TT	TT	TT	TT	TT	TT	TT	TT	TT	TT	TT	TT	TT	TT	TT	TT
AX-165343075	DRDRP-261_7959	TT	TT	TT	TT	TT	TT	TT	TT	TT	TT	TT	TT	TT	TT	TT	TT	TT	TT	TT	TT	TT	TT	TT	TT	TT	TT	TT	TT	TT	TT	TT	TT	TT	TT	TT	TT	TT	TT	TT	TT	TT	TT	TT	TT	TT	TT	TT	TT
AX-165343076	DRDRP-45_649	CC	CC	CC	CC	CC	CC	CC	CC	CC	CC	CC	CC	CC	CC	CC	CC	CC	CC	CC	CC	CC	TC	CC	CC	CC	CC	CC	CC	CC	CC	CC	CC	CC	CC	CC	CC	CC	CC	CC	CC	CC	CC	CC	CC	CC	CC	CC	CC
AX-165343078	DRDRP-419_5096	TT	TT	TT	TT	TT	TT	TT	TT	TT	TT	TT	TT	TT	TT	TT	TT	TT	TT	TT	TT	TT	TT	TT	TT	TT	TT	TT	TT	TT	TT	TT	TT	TT	TT	TT	TT	TT	TT	TT	TT	TT	TT	TT	TT	TT	TT	TT	TT
AX-165343079	DRDRP-390_3186	CG	CC	CG	CC	CG	CC	CC	CC	CC	CG	CC	CC	CC	CG	CC	CG	CC	CC	CG	CC	CC	CC	CC	CC	CC	CC	CC	CC	CG	CC	CG	CC	CC	CC	CC	CG	CC	CC	CC	CC	CC	CC	CG	CC	CC	CC	CC	CC
AX-165343080	DRDRP-671_4024	CC	CC	CC	CC	CC	CC	CC	CC	CC	CC	CC	CC	CC	CC	CC	CC	CC	CC	CC	CC	CC	CC	CC	CC	CC	CC	CC	TC	CC	CC	CC	CC	CC	CC	CC	CC	CC	CC	CC	CC	CC	CC	CC	CC	CC	CC	CC	CC
AX-165343082	DRDRP-112_490	CC	CC	CC	CC	CC	CC	CC	CC	CC	CC	CC	CC	CC	AC	CC	CC	CC	CC	CC	CC	CC	CC	CC	CC	CC	CC	CC	AC	CC	CC	CC	CC	CC	CC	CC	CC	CC	CC	CC	CC	CC	CC	CC	CC	CC	CC	CC	CC
AX-165343087	DRDRP-150_4120	CC	CC	CC	CC	CC	CC	CC	CC	CC	CC	CC	CC	CC	CC	CC	CC	CC	CC	CC	CC	CC	CC	CC	CC	CC	CC	CC	CC	CC	CC	CC	CC	CC	CC	CC	CC	CC	CC	CC	CC	CC	CC	CC	CC	CC	CC	CC	CC
AX-165343089	DRDRP-562_1533	TT	TT	TT	TT	TT	TT	TT	TT	TT	TT	TT	TT	TT	TT	TT	TT	TT	TT	TT	TT	TT	TT	TT	TT	TT	TT	TT	TT	TT	TT	TT	TT	TT	TT	TT	TT	TT	TT	TT	TT	TT	TT	TT	TT	TT	TT	TT	TT
AX-165343093	DRDRP-851_70	AA	AA	AA	AA	AA	AA	AA	AA	AA	AA	AA	AA	AA	AT	AA	AA	AA	AA	AA	AA	AA	AA	AA	AA	AA	AA	AA	AA	AA	AA	AA	AA	AA	AA	AA	AA	AA	AA	AA	AA	AA	AA	AA	AA	AA	AA	AA	AA
AX-165343094	DRDRP-672_910	TT	TT	TT	TT	TT	TT	TT	TT	TT	TT	TT	TT	TT	TT	TT	TT	TT	TT	TT	TT	TT	TT	TT	TT	TT	TT	TT	TT	TT	TT	TT	TT	TT	TT	TT	TT	TT	TT	TT	TT	TT	TT	TT	TT	TT	TT	TT	TT
AX-165343098	DRDRP-548_825	TT	TT	TT	TT	TT	TT	TT	TT	TT	TT	TT	TT	TT	TT	TT	TT	TT	TT	TT	TT	TT	TT	TT	TT	TT	TT	TT	TT	TT	TT	TT	TT	TT	TT	TT	TT	TT	TT	TT	TT	TT	TT	TT	TT	TT	TT	TT	TT
AX-165343099	DRDRP-343_351	CC	CC	AC	AA	AC	CC	CC	CC	CC	CC	CC	CC	AA	CC	CC	CC	AA	CC	CC	AA	CC	AA	CC	CC	CC	AA	AC	AC	AC	CC	AC	AA	CC	CC	AA	AA	AA	AC	AA	CC	AA	AA	AA	AC	AC	AC	AA	CC
AX-165343102	DRDRP-324_2706	AA	CC	CC	CC	AC	AC	AC	AC	CC	CC	CC	CC	CC	AA	AA	AA	AA	AA	AA	AA	CC	AA	AA	AA	AA	CC	AA	AC	AC	AA	AC	AC	AA	CC	AC	AA	AA	AA	AA	AC	CC	CC	AA	AA	AC	AA	CC	CC
AX-165343104	DRDRP-707_1245	CC	CC	CC	CC	CC	CC	CC	CC	CC	CC	CC	CC	CC	CC	CC	CC	CC	CC	CC	CC	CC	CC	CC	CC	CC	CC	CC	CC	CC	CC	CC	CC	CC	CC	CC	CC	CC	CC	CC	CC	CC	CC	CC	CC	CC	CC	CC	CC
AX-165343105	DRDRP-662_1448	TT	TT	TT	TT	TT	TT	TT	TT	TT	TT	TT	TT	TT	TT	TT	TT	TT	TT	TT	TT	TT	TT	TT	TT	TT	TT	TT	TT	TT	TT	TT	TT	TT	TT	TT	TT	TT	TT	TT	TT	TT	TT	TT	TT	TT	TT	TT	TT
AX-165343107	DRDRP-290_2076	AA	AA	AA	AA	AA	AA	AA	AA	AA	AA	AA	AA	AA	AA	AA	AA	AA	AA	AA	AA	AA	AA	AA	AA	AA	AA	AA	AA	AA	AA	AA	AA	AA	AA	AA	AA	AA	AA	AA	AA	AA	AA	AA	AA	AA	AA	AA	AA
AX-165343110	DRDRP-282_1922	GG	GG	GG	GG	GG	GG	GG	GG	AA	GG	GG	GG	GG	GG	AG	GG	AA	AA	GG	AA	GG	GG	GG	AA	AA	AA	GG	GG	GG	GG	AA	GG	GG	AA	GG	AA	GG	AA	GG	GG	AA	GG	GG	GG	GG	AA	AA	AA
AX-165343111	DRDRP-375_4371	TT	TT	TT	TT	TT	TT	TT	TT	TT	TT	TT	TT	TT	TT	TT	TT	TT	TT	TT	TT	TT	TT	TT	TT	TT	TT	TT	TT	TT	TT	TT	TT	TT	TT	TT	TT	TT	TT	TT	TT	TT	TT	TT	TT	TT	TT	TT	TT
AX-165343113	DRDRP-469_646	GG	GG	GG	GG	GG	GG	GG	GG	GG	GG	GG	GG	GG	GG	GG	GG	GG	GG	GG	GG	GG	GG	GG	GG	GG	GG	GG	GG	GG	GG	GG	GG	GG	GG	GG	GG	GG	GG	GG	GG	GG	GG	GG	GG	GG	GG	GG	GG
AX-165343116	DRDRP-479_2675	AA	AT	AA	AA	AA	AA	AA	AA	AA	AA	AA	AA	AA	AA	AA	AA	AA	AA	AA	AA	AA	AA	AA	AA	AA	AA	AA	AA	AA	AA	AA	AA	AA	AA	AA	AA	AA	AA	AA	AA	AA	AA	AA	AA	AA	AA	AA	AA
AX-165343117	DRDRP-183_647	TT	TT	TT	TT	TT	TT	TT	TT	TT	TT	TT	TT	TT	TT	TC	TT	TT	TT	TT	TT	TT	TT	TT	TT	TT	TT	TT	TT	TT	TT	TT	TT	TT	TT	CC	TT	CC	TT	TT	TT	CC	TT	TT	TC	TT	TT	TT	TT
AX-165343122	DRDRP-137_140	TC	CC	TC	CC	TT	CC	CC	TC	CC	CC	CC	TC	TC	TT	CC	CC	CC	CC	TC	CC	CC	CC	TC	CC	CC	CC	CC	TC	TC	CC	CC	CC	CC	CC	CC	CC	CC	CC	TT	TC	CC	TC	CC	CC	CC	CC	CC	TT
AX-165343124	DRDRP-286_1361	AA	AA	AA	AA	AA	AA	AA	AA	AA	AA	AA	AA	AA	AA	AA	AA	AA	AA	AA	AA	AA	AA	AA	AA	AA	AA	AA	AA	AA	AA	AA	AA	AA	AA	AA	AA	AA	AA	AA	AA	AA	AA	AA	AA	AA	AA	AA	AA
AX-165343125	DRDRP-200_1213	GG	GG	GG	GG	GG	GG	GG	GG	GG	GG	GG	GG	GG	GG	GG	GG	GG	GG	GG	GG	GG	GG	GG	GG	GG	GG	GG	GG	GG	GG	GG	GG	GG	GG	GG	GG	GG	GG	GG	GG	GG	GG	GG	GG	GG	GG	GG	GG
AX-165343127	AGCP-160_87	AA	AA	AA	AA	AA	AA	AA	AA	AA	AA	AA	AA	AA	AA	AA	AA	AA	AA	AA	AA	AA	AA	AA	AA	AA	AA	AA	AA	AA	AA	AA	AA	AA	AA	AA	AA	AA	AA	AA	AA	AA	AA	AA	AA	AA	AA	AA	AA
AX-165343130	DRDRP-732_4392	AA	AA	AA	AA	AA	AA	AA	AA	AA	AA	AA	AA	AA	AA	AA	AA	AA	AA	AA	AA	AA	AA	AA	AA	AA	AA	AA	AA	AA	AA	AA	AA	AA	AA	AA	AA	AA	AA	AA	AA	AA	AA	AA	AA	AA	AA	AA	AA
AX-165343132	DRDRP-810_2197	AA	AA	AA	AA	AA	AA	AA	AA	AA	AA	AA	AA	AA	AA	AA	AA	AA	AA	AA	AA	AA	AA	AA	AA	AA	AA	AA	AA	AA	AA	AA	AA	AA	AA	AA	AA	AA	AA	AA	AA	AA	AA	AA	AA	AA	AA	AA	AA
AX-165343134	DRDRP-835_2067	CC	CC	CC	CC	CC	CC	CC	CC	CC	CC	CC	CC	CC	CC	CC	CC	CC	CC	CC	CC	CC	CC	CC	CC	CC	CC	CC	CC	CC	CC	CC	CC	CC	CC	CC	CC	CC	CC	CC	CC	CC	CC	CC	CC	CC	CC	CC	CC
AX-165343135	DRDRP-24_2444	AA	AA	AA	AA	AA	AA	AA	AA	AA	AA	AA	AA	AA	AA	AA	AA	AA	AA	AA	AA	AA	AA	AA	AA	AA	AA	AA	AA	AA	AA	AA	AA	AA	AA	AA	AA	AA	AA	AA	AA	AA	AA	AA	AA	AA	AA	AA	AA
AX-165343137	DRDRP-710_4660	GG	GG	GG	GG	GG	GG	GG	GG	GG	GG	GG	GG	GG	GG	GG	GG	GG	GG	GG	GG	GG	GG	GG	GG	GG	GG	GG	GG	GG	GG	GG	GG	GG	GG	GG	GG	GG	GG	GG	GG	GG	GG	GG	GG	GG	GG	GG	GG
AX-165343141	DRDRP-112_1088	AA	AA	AA	AA	AA	AA	AA	AA	AA	AA	AA	AA	AA	AG	AA	AA	AA	AA	AA	AA	AA	AA	AA	AA	AA	AA	AA	AG	AA	AA	AA	AA	AA	AA	AA	AA	AA	AA	AA	AA	AA	AA	AA	AA	AA	AA	AA	AA
AX-165343142	AGCP-187_1436	TT	TT	TT	TT	TT	TT	TT	TT	TT	TT	TT	TT	TT	TT	TT	TT	TT	TT	TT	TT	TT	TT	TT	TT	TT	TT	TT	TT	TT	TT	TT	TT	TT	TT	TT	TT	TT	TT	TT	TT	TT	TT	TT	TT	TT	TT	TT	TT
AX-165343143	AGCP-178_2610	GG	AA	AA	AA	AA	AA	AA	AA	AA	AA	AA	AA	AA	AA	AA	AA	AA	AA	AA	AA	AA	AA	AA	AA	AA	AA	AA	AA	AA	AA	AA	AA	AA	AA	AA	AA	AA	AA	AA	AA	AA	AA	AA	AA	AA	AA	AA	AA
AX-165343144	DRDRP-233_73	AA	AA	AA	AA	AA	AA	AA	AA	AA	AA	AA	AA	AA	AA	AA	AA	AA	AA	AA	AA	AA	AA	AA	AA	AA	AA	AA	AA	AA	AA	AA	AA	AA	AA	AA	AA	AA	AA	AA	AA	AA	AA	AA	AA	AA	AA	AA	AA
AX-165343146	AGCP-192_4278	TT	TT	TT	TT	TT	TT	TT	TT	TT	TT	TT	TT	TT	TT	TT	TT	TT	TT	TT	TT	TT	TT	TT	TT	TT	TT	TT	TT	TT	TT	TT	TT	TT	TT	TT	TT	TT	TT	TT	TT	TT	TT	TT	TT	TT	TT	TT	TT
AX-165343147	DRDRP-214_6078	GG	GG	AG	AA	AA	AG	AG	GG	GG	AA	GG	GG	AG	GG	GG	GG	AA	GG	GG	AA	GG	AG	AG	AG	AG	GG	AG	GG	AG	GG	GG	AA	GG	GG	AG	AG	AA	AA	GG	AG	AA	GG	AA	AG	AG	AG	AA	GG
AX-165343148	DRDRP-742_1777	TT	TT	TT	TT	TT	TT	TT	TT	TT	TT	TT	TT	TT	TT	TT	TT	TT	TT	TT	TT	TT	TT	TT	TT	TT	TT	TT	TT	TT	TT	TT	TT	TT	TT	TT	TT	TT	TT	TT	TT	TT	TT	TT	TT	TT	TT	TT	TT
AX-165343152	DRDRP-465_1372	AA	AA	AA	AA	AA	AA	AA	AA	AA	AA	AA	AA	AA	AA	AA	AA	AA	AA	AA	AA	AA	AA	AA	AA	AA	AA	AA	AA	AA	AA	AA	AA	AA	AA	AA	AA	AA	AA	AA	AA	AA	AA	AA	AA	AA	AA	AA	AA
AX-165343153	DRDRP-749_2439	CC	CC	CC	CC	CC	CC	CC	CC	CC	CC	CC	CC	CC	CC	CC	CC	CC	CC	CC	CC	CC	CC	CC	CC	CC	CC	CC	CC	CC	CC	CC	CC	CC	CC	CC	CC	CC	CC	CC	CC	CC	CC	CC	CC	CC	CC	CC	CC
AX-165343154	DRDRP-464_1394	TT	TT	TT	TT	TT	TT	TT	TT	TT	TT	TT	TT	TT	TT	TT	TT	TT	TT	TT	TT	TT	TT	TT	TT	TT	TT	TT	TT	TT	TT	TT	TT	TT	TT	TT	TT	TT	TT	TT	TT	TT	TT	TT	TT	TT	TT	TT	TT
AX-165343155	DRDRP-658_2501	CC	CC	CC	CC	CC	CC	CC	CC	CC	CC	CC	CC	CC	CC	CC	CC	CC	CC	CC	CC	CC	CC	CC	CC	CC	CC	CC	CC	CC	CC	CC	CC	CC	CC	CC	CC	CC	CC	CC	CC	CC	CC	CC	CC	CC	CC	CC	CC
AX-165343156	DRDRP-729_2198	GG	AG	AG	AG	GG	AA	AA	AA	AA	GG	GG	AA	GG	GG	GG	AA	AA	GG	AA	AA	AA	AA	AA	AA	AA	AG	AA	AA	AA	AA	AA	GG	AA	AG	AA	AA	AA	AA	AA	GG	AA	GG	AA	AG	AA	AA	AA	AA
AX-165343157	DRDRP-637_791	AA	AA	AA	AA	AA	AA	AA	AA	AA	AA	AA	AA	AA	AA	AA	AA	AA	AA	AA	AA	AA	AA	AA	AA	AA	AA	AA	AA	AA	AG	AA	AA	AA	AA	AA	AA	AA	AA	AA	AA	AA	AA	AA	AA	AA	AA	AA	AA
AX-165343160	DRDRP-750_510	AA	AA	AA	AA	AA	AA	AA	AA	AA	AA	AA	AA	AA	AA	AA	AA	AA	AA	AA	AA	AA	AA	AA	AA	AA	AA	AA	AA	AA	AA	AA	AA	AA	AA	AA	AA	AA	AA	AA	AA	AA	AA	AA	AA	AA	AA	AA	AA
AX-165343162	DRDRP-24_1301	GG	GG	GG	GG	GG	GG	GG	GG	GG	GG	AA	GG	GG	GG	AA	AA	AA	GG	GG	AA	AA	AA	GG	GG	GG	AA	AA	AG	AA	GG	AG	AA	GG	AA	AA	AA	AA	AA	AA	AG	GG	AA	AA	AG	GG	GG	GG	AA
AX-165343163	DRDRP-659_1710	TT	TT	TT	TT	TT	TT	TT	TT	TT	TT	TT	TT	TT	TT	TT	TT	TT	TT	TT	TT	TT	TT	TT	TT	TT	TT	TT	TT	TT	TT	TT	TT	TT	TT	TT	TT	TT	TT	TT	TT	TT	TT	TT	TT	TT	TT	TT	TT
AX-165343164	DRDRP-432_2428	TT	TT	TT	TT	TT	TT	TT	TT	TT	TT	TT	TT	TT	TT	TT	TT	TT	TT	TT	TT	TT	TT	TT	TT	TT	TT	TT	TT	TT	TT	TT	TT	TT	TT	TT	TT	TT	TT	TT	TT	TT	TT	TT	TT	TT	TT	TT	TT
AX-165343169	DRDRP-563_964	TT	TT	TT	TT	TT	TT	TT	TT	TT	TT	TT	TT	TT	TT	TT	TT	TT	TT	TT	TT	TT	TT	TT	TT	TT	TT	TT	TT	TT	TT	TT	TT	TT	TT	TT	TT	TT	TT	TT	TT	TT	TT	TT	TT	TT	TT	TT	TT
AX-165343170	DRDRP-751_142	CC	CC	CC	CC	CC	CC	CC	CC	CC	CC	CC	CC	CC	CC	CC	CC	CC	CC	CC	CC	CC	CC	CC	CC	CC	CC	CC	CC	CC	CC	CC	CC	CC	CC	CC	CC	CC	CC	CC	CC	CC	TC	CC	CC	CC	CC	CC	CC
AX-165343171	DRDRP-432_2414	CC	CC	CC	CC	CC	CC	CC	CC	CC	CC	CC	CC	CC	CC	CC	CC	CC	CC	CC	CC	CC	CC	CC	CC	CC	CC	CC	CC	CC	CC	CC	CC	CC	CC	CC	CC	CC	CC	CC	CC	CC	CC	CC	CC	CC	CC	CC	CC
AX-165343173	DRDRP-291_642	CC	CC	CC	CC	CC	CC	CC	CC	CC	CC	CC	CC	CC	CC	CC	CC	CC	CC	CC	CC	CC	CC	CC	CC	CC	CC	CC	CC	CC	CC	CC	CC	CC	CC	CC	CC	CC	CC	CC	CC	CC	CC	CC	CC	CC	CC	CC	CC
AX-165343175	DRDRP-82_377	AA	AA	AA	AA	AA	AA	AA	AA	AA	AA	AA	AA	AA	AA	AA	AA	AA	AA	AA	AA	AA	AA	AA	AA	AA	AA	AA	AA	AA	AA	AA	AA	AA	AA	AA	AA	AA	AA	AA	AA	AA	AA	AA	AA	AA	AA	AA	AA
AX-165343176	DRDRP-476_4846	AA	AA	AA	AA	AA	AA	AA	AA	AA	AA	AA	AA	AA	AA	AA	AA	AA	AA	AA	AA	AA	AA	AA	AA	AA	AA	AA	AA	AA	AA	AA	AA	AA	AA	AA	AA	AA	AA	AA	AA	AA	AA	AA	AA	AA	AA	AA	AA
AX-165343177	AGCP-116_3890	CC	CC	CC	CC	CC	TC	TC	TC	TT	CC	CC	CC	TC	CC	TC	CC	CC	CC	CC	CC	CC	CC	CC	CC	CC	CC	CC	CC	CC	CC	TC	CC	CC	CC	CC	CC	CC	CC	CC	CC	CC	CC	CC	CC	CC	CC	CC	CC
AX-165343178	DRDRP-594_1053	AA	AA	AA	AA	AA	AA	AA	AA	AA	AA	AA	AA	AA	AA	AA	AA	AA	AA	AA	AA	AA	AA	AA	AA	AA	AA	AA	AA	AA	AA	AA	AA	AA	AA	AA	AA	AA	AA	AA	AA	AA	AA	AA	AA	AA	AA	AA	AA
AX-165343179	DRDRP-707_2488	AA	AA	AA	AA	AA	AA	AA	AA	AA	AA	AA	AA	AA	AA	AA	AA	AA	AA	AA	AA	AA	AA	AA	AA	AA	AA	AA	AA	AA	AA	AA	AA	AA	AA	AA	AA	AA	AA	AA	AA	AA	AA	AA	AA	AA	AA	AA	AA
AX-165343181	DRDRP-828_1187	TT	TT	TT	TT	TT	TT	TT	TT	TT	TT	TT	TT	TT	TT	TT	TT	TT	TT	TT	TT	TT	TT	TT	TT	TT	TT	TT	TT	TT	TT	TT	TT	TT	TT	TT	TT	TT	TT	TT	TT	TT	TT	TT	TT	TT	TT	TT	TT
AX-165343182	DRDRP-742_2227	GG	GG	GG	GG	GG	GG	GG	GG	GG	GG	GG	GG	GG	GG	GG	GG	GG	GG	GG	GG	GG	GG	GG	GG	GG	GG	GG	GG	GG	GG	GG	GG	GG	GG	GG	GG	GG	GG	GG	GG	GG	GG	GG	GG	GG	GG	GG	GG
AX-165343183	DRDRP-601_3896	CC	CC	CC	CC	CC	CC	CC	CC	CC	CC	CC	CC	CC	CC	CC	CC	CC	CC	CC	CC	CC	CC	CC	CC	CC	CC	CC	CC	CC	CC	CC	CC	CC	CC	CC	CC	CC	CC	CC	CC	CC	CC	CC	CC	CC	CC	CC	CC
AX-165343185	DRDRP-324_1807	CC	AA	AA	AA	AC	AC	AC	AC	AA	AA	AA	AA	AA	CC	CC	CC	CC	CC	CC	CC	AA	CC	CC	CC	CC	AA	CC	AC	AC	CC	AC	AC	CC	AA	AC	CC	CC	CC	CC	AC	AA	AA	CC	CC	AC	CC	AA	AA
AX-165343187	AGCP-41_810	TC	CC	TT	TC	TC	CC	CC	CC	CC	CC	TT	CC	CC	CC	CC	CC	CC	TT	CC	CC	TT	CC	TC	CC	CC	CC	TC	CC	TC	CC	CC	CC	CC	CC	CC	CC	CC	CC	CC	TC	CC	TT	CC	CC	CC	CC	CC	CC
AX-165343188	DRDRP-282_339	AA	AA	AA	AA	AA	AC	AA	AA	CC	AA	AA	AA	AC	AA	CC	AA	CC	CC	AC	CC	AA	AA	AA	CC	CC	CC	AA	AC	AA	AA	CC	AA	AC	CC	AC	CC	AA	CC	AA	AC	CC	AA	AA	AC	AC	CC	CC	CC
AX-165343189	DRDRP-356_110	TT	TT	TT	TT	TT	TT	TT	TT	TT	TT	TT	TT	TT	TT	TT	TT	TT	TT	TT	TT	TT	TT	TT	TT	TT	TT	TT	TT	TT	TT	TT	TT	TT	TT	TT	TT	TT	TT	TT	TT	TT	TT	TT	TT	TT	TT	TT	TT
AX-165343195	DRDRP-476_4694	CC	CC	CC	CC	CC	CC	CC	CC	CC	CC	CC	CC	CC	CC	CC	CC	CC	CC	CC	CC	CC	CC	CC	CC	CC	CC	CC	CC	CC	CC	CC	CC	CC	CC	CC	CC	CC	CC	CC	CC	CC	CC	CC	CC	CC	CC	CC	CC
AX-165343196	DRDRP-244_2312	TT	AA	AT	AA	AA	AA	AA	AA	AA	AA	AA	AA	AT	AA	AA	AA	AA	AA	TT	AA	AA	AA	AA	AA	AA	AA	AA	AA	AA	AA	AA	AA	AA	AA	AA	AA	AA	AA	AA	AA	AA	AA	AA	AA	AA	AA	AA	AA
AX-165343198	DRDRP-644_526	GG	AA	GG	AG	AA	GG	GG	AG	GG	GG	GG	GG	GG	GG	GG	AA	GG	GG	AG	GG	GG	GG	GG	GG	GG	GG	GG	GG	GG	GG	GG	GG	GG	GG	GG	GG	GG	GG	GG	AG	GG	GG	GG	GG	GG	GG	GG	GG
AX-165343199	DRDRP-232_1941	CC	CC	CC	CC	CC	CC	CC	CC	CC	CC	CC	CC	CC	CC	CC	CC	CC	CC	CC	CC	CC	CC	CC	CC	CC	CC	CC	CC	CC	CC	CC	CC	CC	CC	CC	CC	CC	CC	CC	CC	CC	CC	CC	CC	CC	CC	CC	CC
AX-165343206	DRDRP-336_2016	AA	AA	AA	AA	AA	AA	AA	AA	AA	AA	AA	AA	AA	AA	AA	AA	AA	AA	AA	AA	AA	AA	AA	AA	AA	AA	AA	AA	AA	AA	AA	AA	AA	AA	AA	AA	AA	AA	AA	AA	AA	AA	AA	AA	AA	AA	AA	AA
AX-165343209	DRDRP-432_3771	TT	TT	TT	TT	TT	TT	TT	TT	TT	TT	TT	TT	TT	TT	TT	TT	TT	TT	TT	TT	TT	TT	TT	TT	TT	TT	TT	TT	TT	TT	TT	TT	TT	TT	TT	TT	TT	TT	TT	TT	TT	TT	TT	TT	TT	TT	TT	TT
AX-165343210	DRDRP-728_1247	TT	TT	TT	TT	TT	TT	TT	TT	TT	TT	TT	TT	TT	TT	TT	TT	TT	TT	TT	TT	TT	TT	TT	TT	TT	TT	TT	TT	TT	TT	TT	TT	TT	TT	TT	TT	TT	TT	TT	TT	TT	TT	TT	TT	TT	TT	TT	TT
AX-165343211	DRDRP-514_470	GG	GG	GG	GG	GG	GG	GG	GG	GG	GG	GG	GG	GG	GG	GG	GG	GG	GG	GG	GG	GG	GG	GG	GG	GG	GG	GG	GG	GG	GG	GG	GG	GG	GG	GG	GG	GG	GG	GG	GG	GG	GG	GG	GG	GG	GG	GG	GG
AX-165343212	DRDRP-360_434	CC	CC	CC	CC	CC	CC	CC	CC	CC	CC	CC	CC	CC	CC	CC	CC	CC	CC	CC	CC	CC	CC	CC	CC	CC	CC	CC	CC	CC	CC	CC	CC	CC	CC	CC	CC	CC	CC	CC	CC	CC	CC	CC	CC	CC	CC	CC	CC
AX-165343213	DRDRP-216_106	AA	AA	AA	AA	AT	AA	AA	AA	AA	AA	AA	AA	AA	AA	AA	AA	AA	AA	AA	AA	AA	AA	AA	AA	AA	AA	AA	AA	AA	AA	AT	AT	AA	AA	AA	AT	AA	AA	AA	AT	AA	AA	AA	AA	AA	AA	AA	AA
AX-165343214	DRDRP-146_1987	GG	GG	GG	CG	GG	CG	CG	CG	CC	GG	GG	CC	GG	GG	GG	GG	CC	GG	GG	CC	GG	GG	GG	GG	GG	GG	GG	GG	CG	GG	CG	GG	GG	GG	CG	GG	CC	CC	GG	GG	CG	GG	GG	GG	GG	GG	CC	GG
AX-165343216	DRDRP-181_1361	TT	TT	TT	TT	TT	TT	TT	TT	TT	TT	TT	TT	TT	TT	TT	TT	TT	TT	TT	TT	TT	TT	TT	TT	TT	TT	TT	TT	TT	TT	TT	TT	TT	TT	TT	TT	TT	TT	TT	TT	TT	TT	TT	TT	TT	TT	TT	TT
AX-165343218	DRDRP-791_2330	GG	GG	GG	GG	GG	GG	GG	GG	GG	GG	GG	GG	GG	GG	GG	GG	GG	GG	GG	GG	GG	GG	GG	GG	GG	GG	GG	GG	GG	GG	GG	GG	GG	GG	GG	GG	GG	GG	GG	GG	GG	GG	GG	GG	GG	GG	GG	GG
AX-165343219	AGCP-116_2956	TT	TT	TT	TT	TT	TT	TT	TT	TT	TT	TT	TT	TT	TT	TT	TT	TT	TT	TT	TT	TT	TT	TT	TT	TT	TT	TT	TT	TT	TT	TT	TT	TT	TT	TT	TT	TT	TT	TT	TT	TT	TT	TT	TT	TT	TT	TT	TT
AX-165343220	DRDRP-779_5878	AA	AA	GG	AA	AA	AA	AA	AA	AA	AA	AA	AA	AA	AA	AA	AA	AA	AA	AA	AA	AA	AA	AA	AA	AA	AA	AA	AA	AA	AA	AA	AA	AA	AA	AA	AA	AA	AA	AA	AA	AA	AA	AA	AA	AA	AA	AA	AA
AX-165343222	DRDRP-594_1896	AA	AA	AA	AA	AA	AA	AA	AA	AA	AA	AA	AA	AA	AA	AA	AA	AA	AA	AA	AA	AA	AA	AA	AA	AA	AA	AA	AA	AA	AA	AA	AA	AA	AA	AA	AA	AA	AA	AA	AA	AA	AA	AA	AA	AA	AA	AA	AA
AX-165343223	DRDRP-320_1372	AC	CC	AC	CC	AC	CC	CC	AC	CC	CC	CC	CC	AC	AC	CC	CC	CC	AC	AC	AC	AC	CC	CC	AC	AC	AC	AC	AC	AC	CC	AC	CC	CC	AC	AC	CC	AC	CC	CC	AC	AC	CC	CC	AC	AC	AC	CC	AA
AX-165343224	DRDRP-314_7335	CC	CC	CC	CC	CC	CC	CC	CC	CC	CC	CC	CC	CC	CC	CC	CC	CC	CC	CC	CC	CC	CC	CC	CC	CC	CC	CC	CC	CC	CC	CC	CC	CC	CC	CC	CC	CC	CC	CC	CC	CC	CC	CC	CC	CC	CC	CC	CC
AX-165343226	DRDRP-36_190	AA	AA	AA	AA	AA	AA	AA	AA	AA	AA	AA	AA	AA	AA	AA	AA	AA	AA	AA	AA	AA	AA	AA	AA	AA	AA	AA	AA	AA	AA	AA	AA	AA	AA	AA	AA	AA	AA	AA	AA	AA	AA	AA	AA	AA	AA	AA	AA
AX-165343230	DRDRP-403_353	CC	CC	CC	CC	CC	CC	CC	CC	CC	CC	CC	CC	CC	CC	CC	CC	CC	CC	CC	CC	CC	TT	CC	CC	CC	CC	TC	TT	CC	CC	CC	CC	CC	TT	CC	CC	CC	CC	CC	CC	CC	CC	TT	CC	TC	CC	CC	CC
AX-165343234	DRDRP-254_1054	TT	TT	TC	TT	TT	TT	TT	TT	TT	TT	TT	TT	TC	TT	TT	TT	TT	TT	TC	TT	TT	TT	TT	TT	TT	TT	TT	TT	TT	TT	TT	TT	TT	TT	TT	TT	TT	TT	TT	TT	TT	TT	TT	TT	TT	TT	TT	TT
AX-165343237	AGCP-140_2284	AA	AA	AA	AT	AA	AA	AA	AA	AT	AA	AA	AA	AA	AA	AA	AA	AA	AA	AA	AA	AA	AA	AA	AA	AA	AA	AA	AA	AA	AA	AA	AA	AA	AA	AA	AA	AA	AA	AA	AA	AA	AA	AA	AA	AA	AA	AA	AA
AX-165343239	DRDRP-25_3609	TT	TT	TT	TT	TT	TT	TT	TT	TT	TT	TT	TT	TT	TT	TT	TT	TT	TT	TT	TT	TT	TT	TT	TT	TT	TT	TT	TT	TT	TT	TT	TT	TT	TT	TT	TT	TT	TT	TT	TT	TT	TT	TT	TT	TT	TT	TT	TT
AX-165343240	DRDRP-690_202	CC	TT	CC	CC	CC	CC	CC	CC	CC	CC	CC	CC	CC	CC	CC	CC	CC	CC	CC	CC	CC	CC	CC	CC	CC	CC	CC	CC	CC	CC	CC	CC	CC	CC	CC	CC	CC	CC	CC	CC	TC	CC	CC	CC	CC	CC	CC	CC
AX-165343242	DRDRP-77_2189	GG	GG	GG	GG	GG	GG	GG	GG	GG	GG	GG	GG	GG	GG	TG	GG	TT	GG	GG	TT	GG	GG	GG	GG	GG	GG	GG	GG	GG	GG	GG	GG	GG	GG	GG	GG	GG	GG	GG	GG	GG	GG	GG	GG	GG	GG	GG	GG
AX-165343245	DRDRP-728_1134	GG	GG	GG	GG	GG	GG	GG	GG	GG	GG	GG	GG	GG	GG	GG	GG	GG	GG	GG	GG	GG	GG	GG	GG	GG	GG	GG	GG	GG	GG	GG	GG	GG	GG	GG	GG	GG	GG	GG	GG	GG	GG	GG	GG	GG	GG	GG	GG
AX-165343246	DRDRP-672_2520	GG	GG	GG	GG	GG	GG	GG	GG	GG	GG	GG	GG	GG	GG	GG	GG	GG	GG	GG	GG	GG	GG	GG	GG	GG	GG	GG	GG	GG	GG	GG	GG	GG	GG	GG	GG	GG	GG	GG	GG	GG	GG	GG	GG	GG	GG	GG	GG
AX-165343247	DRDRP-134_2439	TT	TT	TT	TT	TT	TT	TT	TT	TT	TT	TT	TT	TT	TT	TT	TT	TT	TT	TT	TT	TT	TT	TT	TT	TT	TT	TT	TT	TT	TT	TT	TT	TT	TT	TT	TT	TT	TT	TT	TT	TT	TT	TT	TT	TT	TT	TT	TT
AX-165343249	DRDRP-240_676	GG	GG	AA	AG	AG	AA	AA	AG	AA	GG	GG	AG	AG	AA	AA	AA	AA	GG	AG	AA	GG	GG	AG	AA	GG	AG	AA	AG	AA	AA	AG	GG	AA	AA	GG	AA	AG	AG	AA	AG	AA	AA	GG	AG	AG	AG	AA	GG
AX-165343250	DRDRP-770_2089	GG	GG	GG	GG	GG	GG	GG	GG	GG	GG	GG	GG	GG	GG	GG	GG	GG	GG	GG	GG	GG	GG	GG	GG	GG	GG	GG	GG	GG	GG	GG	GG	GG	GG	GG	GG	GG	GG	GG	GG	GG	GG	GG	GG	GG	GG	GG	GG
AX-165343251	DRDRP-391_650	AA	AA	AA	AA	AA	AA	AA	AA	AA	AA	AA	AA	AA	AA	AA	AA	AA	AA	AA	AA	AA	AA	AA	AA	AA	AA	AA	AA	AA	AA	AA	AA	AA	AA	AA	AA	AA	AA	AA	AA	AA	AA	AA	AA	AA	AA	AA	AA
AX-165343253	DRDRP-765_687	AA	AA	AA	AA	AA	AA	AA	AA	AA	AA	AA	AA	AA	AA	AA	AA	AA	AA	AA	AA	AA	AA	AA	AA	AA	AA	AA	AA	AA	AA	AA	AA	AA	AA	AA	AA	AA	AA	AA	AA	AA	AA	AA	AA	AA	AA	AA	AA
AX-165343254	DRDRP-710_1538	CC	CC	AA	CC	CC	AC	AC	AC	AC	CC	CC	CC	CC	CC	CC	CC	CC	CC	CC	CC	CC	CC	CC	CC	CC	CC	CC	CC	CC	CC	CC	CC	CC	CC	CC	CC	CC	CC	CC	CC	CC	CC	CC	CC	CC	CC	CC	CC
AX-165343256	DRDRP-659_233	GG	GG	GG	GG	GG	GG	GG	GG	GG	GG	GG	GG	GG	GG	GG	GG	GG	GG	GG	GG	GG	GG	GG	GG	GG	GG	GG	GG	GG	GG	GG	GG	GG	GG	GG	GG	GG	GG	GG	GG	GG	GG	GG	GG	GG	GG	GG	GG
AX-165343259	DRDRP-189_571	AG	AA	AG	AA	AG	AG	AG	AA	AA	AA	AA	GG	AA	GG	AA	AA	AA	AG	AA	AA	AA	AA	AA	AA	AA	AA	AA	AA	AA	AA	AA	AA	AA	AA	AA	AA	AA	AA	AA	AA	AA	AA	AA	AA	AA	AA	AA	AA
AX-165343261	AGCP-28_2521	AA	AA	AA	AA	AA	AA	AA	AA	AA	AA	AA	AA	AA	AA	AA	AA	AA	AA	AA	AA	AA	AA	AA	AA	AA	AA	AA	AA	AA	AA	AA	AA	AA	AA	AA	AA	AA	AA	AA	AA	AA	AA	AA	AA	AA	AA	AA	AA
AX-165343267	AGCP-40_1825	TT	TT	TT	TT	TT	TT	TT	TT	TT	TT	TT	TT	TT	TT	TT	TT	TT	TT	TT	TT	TT	TT	TT	TT	TT	TT	TT	TT	TT	TT	TT	TT	TT	TT	TT	TT	TT	TT	TT	TT	TT	TT	TT	TT	TT	TT	TT	TT
AX-165343269	AGCP-128_800	GG	GG	GG	GG	GG	GG	GG	GG	GG	GG	GG	GG	GG	GG	GG	GG	GG	GG	GG	GG	GG	GG	GG	GG	GG	GG	GG	GG	GG	GG	GG	GG	GG	GG	GG	GG	GG	GG	GG	GG	GG	GG	GG	GG	GG	GG	GG	GG
AX-165343270	DRDRP-144_99	GG	GG	GG	GG	GG	GG	GG	GG	GG	GG	GG	GG	GG	GG	GG	GG	GG	GG	GG	GG	GG	GG	GG	GG	GG	GG	GG	GG	GG	GG	GG	GG	GG	GG	GG	GG	GG	GG	GG	GG	GG	GG	GG	GG	GG	GG	GG	GG
AX-165343273	DRDRP-687_1436	CC	CC	CC	CC	CC	CC	CC	CC	CC	CC	CC	CC	CC	CC	CC	CC	CC	CC	CC	CC	CC	CC	CC	CC	CC	CC	CC	CC	CC	CC	CC	CC	CC	CC	CC	CC	CC	CC	CC	CC	CC	CC	CC	CC	CC	CC	CC	CC
AX-165343277	DRDRP-668_3257	GG	GG	GG	GG	GG	GG	GG	GG	GG	GG	GG	GG	GG	GG	GG	GG	GG	GG	GG	GG	GG	GG	GG	GG	GG	GG	GG	GG	GG	GG	GG	GG	GG	GG	GG	GG	GG	GG	GG	GG	GG	GG	GG	GG	GG	GG	GG	GG
AX-165343278	DRDRP-554_276	TT	TT	TT	TT	TT	TT	TT	TT	TT	TT	GG	TT	TT	TT	TT	GG	TT	TT	TT	TT	TT	TT	TT	TT	TT	TT	TT	TT	TG	TT	TT	TT	TT	TT	TT	TT	TT	TT	TT	TG	TT	TT	TT	TT	TT	TT	TT	TT
AX-165343280	DRDRP-840_194	AA	AA	AA	AA	AA	AA	AA	AC	AA	AA	CC	AA	AA	AA	AA	AA	AA	CC	AA	CC	AA	AA	AA	AA	AA	AA	AA	AA	AC	AA	AC	CC	AA	AA	AA	AA	AA	AA	AA	CC	AA	CC	CC	AC	AA	AA	AA	CC
AX-165343281	DRDRP-180_2592	TT	TT	TT	TT	TT	TT	TT	TT	TT	TT	TT	TT	TT	TT	TT	TT	TT	TT	TT	TT	TT	TT	TT	TT	TT	TT	TT	TT	TT	TT	TT	TT	TT	TT	TT	TT	TT	TT	TT	TT	TT	TT	TT	TT	TT	TT	TT	TT
AX-165343283	AGCP-116_735	CC	CC	CC	CC	CC	CC	CC	CC	CC	CC	CC	CC	CC	CC	CC	CC	CC	CC	CC	CC	CC	CC	CC	CC	CC	CC	CC	CC	CC	CC	CC	CC	CC	CC	CC	CC	CC	CC	CC	CC	CC	CC	CC	CC	CC	CC	CC	CC
AX-165343284	DRDRP-128_988	AA	AA	AA	AA	AA	AA	AA	AA	AA	AA	AA	AA	AA	AA	AA	AA	AA	AA	AA	AA	AA	AA	AA	AA	AA	AA	AA	AA	AA	AA	AA	AA	AA	AA	AA	AA	AA	AA	AA	AA	AA	AA	AA	AA	AA	AA	AA	AA
AX-165343285	DRDRP-710_798	TT	TT	TT	TT	TT	TT	TT	TT	TT	TT	TT	TT	TT	TT	TT	TT	TT	TT	TT	TT	TT	TT	TT	TT	TT	TT	TT	TT	TT	TT	TT	TT	TT	TT	TT	TT	TT	TT	TT	TT	TT	TT	TT	TT	TT	TT	TT	TT
AX-165343287	DRDRP-537_836	GG	GG	GG	GG	GG	GG	GG	GG	GG	GG	GG	GG	GG	GG	GG	GG	GG	GG	GG	GG	GG	GG	GG	GG	GG	GG	GG	GG	GG	GG	GG	GG	GG	GG	GG	GG	GG	GG	GG	GG	GG	GG	GG	GG	GG	GG	GG	GG
AX-165343289	DRDRP-17_986	TT	AA	AA	AA	AA	AA	AA	AA	AA	AA	TT	AA	AA	AT	AA	AA	AA	AA	AT	AA	TT	AA	AA	AA	AA	AA	AA	AA	AT	AT	AT	AA	AA	TT	AA	AA	AA	AA	AA	AA	AA	AA	AA	AA	AA	AA	AA	AA
AX-165343291	DRDRP-791_446	GG	GG	GG	GG	GG	GG	GG	GG	GG	GG	GG	GG	GG	GG	GG	GG	GG	GG	GG	GG	GG	GG	GG	GG	GG	GG	GG	GG	GG	GG	GG	GG	GG	GG	GG	GG	GG	GG	GG	GG	GG	GG	GG	GG	GG	GG	GG	GG
AX-165343294	DRDRP-778_124	CC	CC	CC	CC	CC	CC	CC	CC	CC	CC	CC	CC	CC	CC	CC	CC	CC	CC	CC	CC	CC	CC	CC	CC	CC	CC	CC	CC	CC	CC	CC	CC	CC	CC	CC	CC	CC	CC	CC	CC	CC	CC	CC	CC	CC	CC	CC	CC
AX-165343297	DRDRP-872_1612	GG	GG	GG	GG	GG	GG	GG	GG	GG	GG	GG	GG	GG	GG	GG	GG	GG	GG	GG	GG	GG	GG	GG	GG	GG	GG	GG	GG	GG	GG	GG	GG	GG	GG	GG	GG	GG	GG	GG	GG	GG	GG	GG	GG	GG	GG	GG	GG
AX-165343300	DRDRP-245_2847	CC	CC	CC	CC	CC	CC	CC	CC	CC	CC	CC	CC	CC	CC	CC	CC	CC	CC	CC	CC	CC	CC	CC	CC	CC	CC	CC	CC	CC	CC	CC	CC	CC	CC	CC	CC	CC	CC	CC	CC	CC	CC	CC	CC	CC	CC	CC	CC
AX-165343302	AGCP-116_485	AA	AA	AA	AA	AA	AT	AT	AT	TT	AA	AA	AA	AT	AA	TT	AA	AA	AA	AA	AA	AA	AA	AA	AA	AA	AA	AA	AA	AA	AA	AT	AA	AA	AA	AA	AA	AA	AA	AA	AA	AA	AA	AA	AA	AA	AA	AA	AA
AX-165343306	DRDRP-426_248	CC	CC	CC	CC	CC	CC	CC	CC	CC	CC	CC	CC	CC	CC	CC	CC	CC	CC	CC	CC	CC	CC	CC	CC	CC	CC	CC	CC	CC	CC	CC	CC	CC	CC	CC	CC	CC	CC	CC	CC	CC	CC	CC	CC	CC	CC	CC	CC
AX-165343310	DRDRP-223_2423	TT	TT	TT	TT	TT	TT	TT	TT	TT	TT	TT	TT	TT	TT	TT	TT	TT	TT	TT	TT	TT	TT	TT	TT	TT	TT	TT	TT	TT	TT	TT	TT	TT	TT	TT	TT	TT	TT	TT	TT	TT	TT	TT	TT	TT	TT	TT	TT
AX-165343312	DRDRP-855_1291	GG	GG	GG	GG	GG	GG	GG	GG	GG	GG	GG	GG	GG	GG	GG	GG	GG	GG	GG	GG	CG	GG	GG	GG	CG	GG	GG	GG	GG	GG	GG	GG	GG	GG	GG	GG	GG	GG	GG	GG	GG	GG	GG	GG	GG	GG	GG	GG
AX-165343314	DRDRP-855_1279	TT	TT	TT	TT	TT	TT	TT	TT	TT	TT	TT	TT	TT	TT	TT	TT	TT	TT	TT	TT	TT	TT	TT	TT	TT	TT	TT	TT	TT	TT	TT	TT	TT	TT	TT	TT	TT	TT	TT	TT	TT	TT	TT	TT	TT	TT	TT	TT
AX-165343316	DRDRP-331_1425	AA	AA	AA	AA	AA	AA	AA	AA	AA	AA	AA	AA	AA	AA	AA	AA	AA	AA	AA	AA	AA	AA	AA	AA	AA	AA	AA	AA	AA	AA	AA	AA	AA	AA	AA	AA	AA	AA	AA	AA	AA	AA	AA	AA	AA	AA	AA	AA
AX-165343318	DRDRP-326_126	CC	CC	CC	CC	AC	CC	CC	CC	CC	CC	CC	CC	CC	CC	CC	CC	CC	CC	CC	CC	CC	CC	CC	CC	CC	CC	CC	CC	CC	CC	CC	CC	CC	CC	CC	CC	CC	CC	CC	CC	CC	CC	CC	CC	CC	CC	CC	CC
AX-165343321	DRDRP-565_299	GG	GG	GG	GG	GG	GG	GG	GG	GG	GG	TT	GG	GG	GG	TT	TT	TT	GG	GG	TT	TT	TT	GG	GG	GG	TT	TT	TG	TT	GG	TG	TT	GG	TT	TT	TT	TT	TT	TT	TG	GG	TT	TT	TG	GG	GG	GG	TT
AX-165343322	DRDRP-514_1132	GG	GG	GG	GG	GG	GG	GG	GG	GG	GG	GG	GG	GG	GG	GG	GG	GG	GG	GG	GG	GG	GG	GG	GG	GG	GG	GG	GG	GG	GG	GG	GG	GG	GG	GG	GG	GG	GG	GG	GG	GG	GG	GG	GG	GG	GG	GG	GG
AX-165343326	AGCP-21_4605	GG	GG	GG	GG	GG	GG	GG	GG	GG	GG	GG	GG	GG	GG	GG	GG	GG	GG	GG	GG	GG	GG	GG	GG	GG	GG	GG	GG	GG	GG	GG	GG	GG	GG	GG	GG	GG	GG	GG	GG	GG	GG	GG	GG	GG	GG	GG	GG
AX-165343327	DRDRP-290_2606	GG	GG	GG	GG	GG	GG	GG	GG	GG	GG	GG	GG	GG	GG	GG	GG	GG	GG	GG	GG	GG	GG	GG	GG	GG	GG	GG	GG	GG	GG	GG	GG	GG	GG	GG	GG	GG	GG	GG	GG	GG	GG	GG	GG	GG	GG	GG	GG
AX-165343333	DRDRP-549_1765	TT	TT	TT	TT	TT	AT	AT	TT	TT	TT	TT	AA	AT	TT	TT	TT	TT	TT	TT	TT	TT	TT	TT	TT	TT	TT	TT	TT	TT	TT	TT	TT	TT	TT	TT	TT	TT	TT	TT	TT	TT	TT	TT	TT	TT	TT	TT	TT
AX-165343334	DRDRP-366_857	AA	AA	AA	AA	AA	AA	AA	AA	AA	AA	AA	AA	AA	AA	AA	AA	AA	AA	AA	AA	AA	AA	AA	AA	AA	AA	AA	AA	AA	AA	AA	AA	AA	AA	AA	AA	AA	AA	AA	AA	AA	AA	AA	AA	AA	AA	AA	AA
AX-165343335	AGCP-70_2317	GG	GG	GG	GG	GG	GG	GG	GG	GG	GG	GG	GG	GG	GG	GG	GG	GG	GG	GG	GG	GG	GG	GG	GG	GG	GG	GG	GG	GG	GG	GG	GG	GG	GG	GG	GG	GG	GG	GG	GG	GG	GG	GG	GG	GG	GG	GG	GG
AX-165343338	DRDRP-197_405	AA	AA	AA	AA	AA	AA	AA	AA	AA	AA	AA	AA	AA	AT	AA	AA	AA	AA	AA	AA	AA	AA	AA	AA	AA	AA	AA	AA	AA	AA	AA	AA	AA	AA	AA	AA	AA	AA	AA	AA	AA	AA	AA	AA	AA	AA	AA	AA
AX-165343342	DRDRP-180_2303	TT	TT	TT	TT	TT	TT	TT	TT	TT	TT	TT	TT	TC	TT	TT	TT	CC	CC	TT	TT	TT	TT	TT	TT	TT	TT	TT	TT	TT	TC	TT	TT	TT	TC	TT	TT	TT	TT	TT	TT	TT	TT	TT	TT	TC	TC	TT	TT
AX-165343343	DRDRP-264_3576	TT	TT	TT	TT	TT	TT	TT	TT	TC	TT	TT	TT	TT	TT	TT	TT	TT	TT	TT	TT	TT	TT	TT	TT	TT	TT	TT	TT	TT	TT	TT	TT	TT	TT	TT	TT	TT	TT	TT	TT	TT	TT	TT	TT	TT	TT	TT	TT
AX-165343347	DRDRP-387_383	GG	GG	GG	GG	GG	GG	GG	GG	GG	GG	GG	GG	GG	GG	GG	GG	GG	GG	GG	GG	GG	GG	GG	GG	GG	GG	GG	GG	GG	GG	GG	GG	GG	GG	GG	GG	GG	GG	GG	GG	GG	GG	GG	GG	GG	GG	GG	GG
AX-165343350	DRDRP-121_2611	CC	CC	CC	CC	CC	CC	CC	CC	CC	CC	CC	CC	CC	CC	CC	CC	CC	CC	CC	CC	CC	CC	CC	CC	CC	CC	CC	CC	CC	CC	CC	CC	CC	CC	CC	CC	CC	CC	CC	CC	CC	CC	CC	CC	CC	CC	CC	CC
AX-165343353	DRDRP-633_4525	TT	TT	TT	TT	TT	TT	TT	TT	TT	TT	TT	TT	TT	TT	TT	TT	TT	TT	TT	TT	TT	TT	TT	TT	TT	TT	TT	TT	TT	TT	TT	TT	TT	TT	TT	TT	TT	TT	TT	TT	TT	TT	TT	TT	TT	TT	TT	TT
AX-165343355	DRDRP-349_1652	AG	AA	AG	AA	AA	AG	AG	AG	AG	AG	AG	AG	AA	AG	AG	AG	AG	AG	AG	AA	AG	AA	AG	AA	AG	AG	AG	AA	AG	AG	AG	AA	AG	AG	AA	AG	AG	AG	AG	AG	AG	GG	AG	AA	AG	AA	AA	AG
AX-165343359	DRDRP-465_2094	CC	CC	CC	CC	CC	CC	CC	CC	CC	CC	CC	CC	CC	CC	CC	CC	CC	CC	CC	CC	CC	CC	CC	CC	CC	CC	CC	CC	CC	CC	CC	CC	CC	CC	CC	CC	CC	CC	CC	CC	CC	CC	CC	CC	CC	CC	CC	CC
AX-165343360	DRDRP-516_5375	TC	TC	TT	CC	CC	TT	TT	TT	TT	CC	TT	TT	TT	TT	TC	TT	CC	TT	TC	CC	TT	CC	TT	TT	TT	TT	TC	TC	CC	TT	TC	TT	TC	TC	CC	CC	CC	CC	CC	TC	CC	TC	TT	TC	TC	CC	CC	TC
AX-165343362	AGCP-117_2863	AA	AA	AA	AA	AA	AA	AA	AA	AA	AA	AA	AA	AA	AA	AA	AA	AA	AA	AA	AA	AA	AA	AA	AA	AA	AA	AA	AA	AA	AA	AA	AA	AA	AA	AA	AA	AA	AA	AA	AA	AA	AA	AA	AA	AA	AA	AA	AA
AX-165343363	DRDRP-664_1058	TT	TT	TT	AT	TT	TT	TT	TT	TT	TT	TT	TT	TT	TT	TT	TT	TT	TT	TT	TT	TT	TT	TT	TT	TT	TT	TT	TT	TT	TT	TT	TT	TT	TT	TT	TT	TT	TT	TT	TT	TT	TT	TT	TT	TT	TT	TT	TT
AX-165343364	DRDRP-727_3228	GG	GG	GG	GG	GG	GG	GG	GG	GG	GG	GG	GG	GG	GG	GG	GG	GG	GG	GG	GG	GG	GG	GG	GG	GG	GG	GG	GG	GG	GG	GG	GG	GG	GG	GG	GG	GG	GG	GG	GG	GG	GG	GG	GG	GG	GG	GG	GG
AX-165343365	DRDRP-503_713	GG	GG	GG	GG	GG	GG	GG	GG	GG	GG	GG	GG	GG	GG	GG	GG	GG	GG	GG	GG	GG	GG	GG	GG	GG	GG	GG	GG	GG	GG	GG	GG	GG	GG	GG	GG	GG	GG	GG	GG	GG	GG	GG	GG	GG	GG	GG	GG
AX-165343369	DRDRP-432_4856	CC	CC	CC	CC	CC	CC	CC	CC	CC	CC	CC	CC	CC	CC	CC	CC	CC	CC	CC	CC	CC	CC	CC	CC	CC	CC	CC	CC	CC	CC	CC	CC	CC	CC	CC	CC	CC	CC	CC	CC	CC	CC	CC	CC	CC	CC	CC	CC
AX-165343370	DRDRP-779_4444	AA	AA	AA	AA	AA	AA	AA	AA	AA	AA	AA	AA	AA	AA	AA	AA	AA	AA	AA	AA	AA	AA	AA	AA	AA	AA	AA	AA	AA	AA	AA	AA	AA	AA	AA	AA	AA	AA	AA	AA	AA	AA	AA	AA	AA	AA	AA	AA
AX-165343372	DRDRP-134_5497	CC	CC	CC	CC	CC	CC	CC	CC	CC	CC	CC	CC	CC	CC	CC	CC	CC	CC	CC	CC	CC	CC	CC	CC	CC	CC	CC	CC	CC	CC	CC	CC	CC	CC	CC	CC	CC	CC	CC	CC	CC	CC	CC	CC	CC	CC	CC	CC
AX-165343375	AGCP-152_3743	TG	GG	TG	GG	GG	GG	GG	GG	GG	GG	GG	GG	TT	TT	TT	TT	GG	GG	GG	GG	GG	GG	GG	TT	GG	GG	GG	GG	GG	GG	TG	TT	GG	GG	GG	GG	GG	GG	GG	GG	GG	TT	GG	GG	GG	GG	GG	GG
AX-165343376	DRDRP-291_631	AA	AA	AA	AA	AA	AA	AA	AA	AA	AA	AA	AA	AA	AA	AA	AA	AA	AA	AA	AA	AA	AA	AA	AA	AA	AA	AA	AA	AA	AA	AA	AA	AA	AA	AA	AA	AA	AA	AA	AA	AA	AA	AA	AA	AA	AA	AA	AA
AX-165343384	DRDRP-390_695	AA	GG	AG	GG	AG	GG	GG	GG	GG	AA	GG	GG	GG	AA	GG	GG	GG	GG	AG	GG	GG	GG	GG	GG	GG	GG	GG	GG	AG	GG	GG	GG	GG	GG	GG	GG	GG	GG	GG	GG	GG	GG	GG	GG	GG	GG	GG	GG
AX-165343386	DRDRP-841_730	CC	CC	CC	CC	CC	CC	CC	CC	CC	CC	CC	CC	CC	CC	CC	CC	CC	CC	CC	CC	CC	CC	CC	CC	CC	CC	CC	CC	CC	CC	CC	CC	CC	CC	CC	CC	CC	CC	CC	CC	CC	CC	CC	CC	CC	CC	CC	CC
AX-165343387	DRDRP-377_2025	AA	GG	AA	AA	AA	AG	AG	AA	AA	AA	AA	GG	AG	AA	AA	AA	AA	AA	AA	AA	AA	AA	AA	AA	AA	AA	AA	AG	AA	AA	AA	GG	AA	AA	AA	AA	AA	AA	AA	GG	GG	GG	AA	AG	AA	AA	AA	AA
AX-165343388	AGCP-61_4804	CC	CC	CC	CC	CC	CC	CC	CC	CC	CC	CC	CC	CC	CC	CC	CC	CC	CC	CC	CC	CC	CC	CC	CC	CC	CC	CC	CC	CC	CC	CC	CC	CC	CC	CC	CC	CC	CC	CC	CC	CC	CC	CC	CC	CC	CC	CC	CC
AX-165343389	DRDRP-566_894	GG	GG	GG	GG	GG	GG	GG	GG	GG	GG	GG	GG	GG	GG	GG	GG	GG	GG	GG	GG	GG	GG	GG	GG	GG	GG	GG	GG	GG	GG	GG	GG	GG	GG	GG	GG	GG	GG	GG	GG	GG	GG	GG	GG	GG	GG	GG	GG
AX-165343390	DRDRP-96_714	GG	GG	GG	GG	GG	GG	GG	GG	GG	GG	GG	GG	GG	GG	GG	GG	GG	GG	GG	GG	GG	GG	GG	GG	GG	GG	GG	GG	GG	GG	GG	GG	GG	GG	GG	GG	GG	GG	GG	GG	GG	GG	GG	GG	GG	GG	GG	GG
AX-165343391	DRDRP-720_326	CC	CC	CC	CC	CC	CC	CC	CC	CC	CC	CC	CC	CC	CC	CC	CC	CC	CC	CC	CC	CC	CC	CC	CC	CC	CC	CC	CC	CC	CC	CC	CC	CC	CC	CC	CC	CC	CC	CC	CC	CC	CC	CC	CC	CC	CC	CC	CC
AX-165343394	DRDRP-727_2138	GG	GG	AG	GG	AG	AG	AG	AA	AA	AA	AA	AA	AA	GG	AA	AA	GG	GG	AG	GG	AA	AA	AA	AA	GG	AG	AG	AG	AA	AA	AG	GG	AA	GG	GG	GG	GG	AG	GG	GG	AG	GG	AG	AA	AG	GG	GG	GG
AX-165343396	DRDRP-451_473	AA	AA	AA	AA	AA	AA	AA	AA	AA	AA	AA	AA	AA	AA	AA	AA	AA	AA	AA	AA	AA	AA	AA	AA	AA	AA	AA	AA	AA	AA	AA	AA	AA	AA	AA	AA	AA	AA	AA	AA	AA	AA	AA	AA	AA	AA	AA	AA
AX-165343397	DRDRP-856_2226	CC	CC	CC	CC	CC	CC	CC	CC	CC	CC	CC	CC	CC	CC	CC	CC	CC	CC	CC	CC	CC	CC	CC	CC	CC	CC	CC	CC	CC	CC	CC	CC	CC	CC	CC	CC	CC	CC	CC	CC	CC	CC	CC	CC	CC	CC	CC	CC
AX-165343398	DRDRP-548_1365	GG	GG	GG	GG	GG	GG	GG	GG	GG	GG	GG	GG	GG	GG	GG	GG	GG	GG	GG	GG	GG	GG	GG	GG	GG	GG	GG	GG	GG	GG	GG	GG	GG	GG	GG	GG	GG	GG	GG	GG	GG	GG	GG	GG	GG	GG	GG	GG
AX-165343399	AGCP-24_2138	TT	TT	TT	TC	TT	TT	TT	TT	TT	TT	TT	TT	TT	TT	TT	TT	TT	TT	TT	TT	TT	TT	TT	TT	TT	TT	TT	TT	TT	TT	TT	TT	TT	TT	TT	TT	TT	TT	TT	TT	TT	TT	TT	TT	TT	TT	TT	TT
AX-165343402	DRDRP-636_1661	CC	CC	CC	CC	CC	CC	CC	CC	CC	CC	CC	CC	CC	CC	CC	CC	CC	CC	CC	CC	CC	CC	CC	CC	CC	CC	CC	CC	CC	CC	CC	CC	CC	CC	CC	CC	CC	CC	CC	CC	CC	CC	CC	CC	CC	CC	CC	CC
AX-165343404	DRDRP-601_982	TT	TT	TT	TT	TT	TT	TT	TT	TT	TT	TT	TT	TT	TT	TT	TT	TT	TT	TT	TT	TT	TT	TT	TT	TT	TT	TT	TT	TT	TT	TT	TT	TT	TT	TT	TT	TT	TT	TT	TT	TT	TT	TT	TT	TT	TT	TT	TT
AX-165343405	DRDRP-176_1395	GG	GG	GG	GG	GG	GG	GG	GG	GG	GG	GG	GG	GG	GG	GG	GG	GG	GG	GG	GG	GG	GG	GG	GG	GG	GG	GG	GG	GG	GG	GG	GG	GG	GG	GG	GG	GG	GG	GG	GG	GG	GG	GG	GG	GG	GG	GG	GG
AX-165343406	DRDRP-791_944	GG	GG	GG	GG	GG	GG	GG	GG	GG	GG	GG	GG	GG	GG	GG	GG	GG	GG	GG	GG	GG	GG	GG	GG	GG	GG	GG	GG	GG	GG	GG	GG	GG	GG	GG	GG	GG	GG	GG	GG	GG	GG	GG	GG	GG	GG	GG	GG
AX-165343407	DRDRP-339_704	GG	GG	GG	GG	GG	GG	GG	GG	GG	GG	GG	GG	GG	GG	GG	GG	GG	GG	GG	GG	GG	GG	GG	GG	GG	GG	GG	GG	GG	GG	GG	GG	GG	GG	GG	GG	GG	GG	GG	GG	GG	GG	GG	GG	GG	GG	GG	GG
AX-165343408	DRDRP-525_1463	CC	CC	CC	CC	CC	CC	CC	CC	CC	CC	CC	TT	CC	CC	CC	CC	CC	CC	CC	CC	CC	CC	CC	CC	CC	CC	TC	CC	CC	CC	CC	CC	CC	CC	CC	CC	CC	CC	CC	CC	CC	CC	CC	CC	CC	CC	CC	CC
AX-165343409	AGCP-115_1999	CC	CC	CC	CC	CC	CC	CC	CC	CC	CC	CC	CC	CC	CC	CC	CC	CC	CC	CC	CC	CC	CC	CC	AA	CC	CC	CC	CC	CC	CC	CC	CC	CC	CC	CC	CC	CC	CC	CC	AC	CC	CC	CC	CC	AC	AC	CC	CC
AX-165343413	DRDRP-522_51	AA	AA	AA	AA	AA	AA	AA	AA	AA	AA	AA	AA	AA	AA	AA	AA	AA	AA	AA	AA	AA	AA	AA	AA	AA	AA	AA	AA	AA	AA	AA	AA	AA	AA	AA	AA	AA	AA	AA	AA	AA	AA	AA	AA	AA	AA	AA	AA
AX-165343414	DRDRP-789_3111	CC	CC	CC	CC	CC	CC	CC	CC	CC	CC	CC	CC	CC	CC	TC	CC	CC	CC	CC	CC	CC	CC	CC	CC	CC	CC	CC	CC	CC	CC	CC	CC	CC	CC	CC	CC	CC	CC	CC	CC	CC	CC	CC	CC	CC	CC	CC	CC
AX-165343415	DRDRP-662_1500	AA	AA	AA	AA	AA	AA	AA	AA	AA	AA	AA	AA	AA	AA	AA	AA	AA	AA	AA	AA	AA	AA	AA	AA	AA	AA	AA	AA	AA	AA	AA	AA	AA	AA	AA	AA	AA	AA	AA	AA	AA	AA	AA	AA	AA	AA	AA	AA
AX-165343416	DRDRP-537_4002	CC	CC	CC	CC	CC	CC	CC	CC	CC	CC	CC	CC	CC	CC	CC	CC	CC	CC	CC	CC	CC	CC	CC	CC	CC	CC	CC	CC	CC	CC	CC	CC	CC	CC	CC	CC	CC	CC	CC	CC	CC	CC	CC	CC	CC	CC	CC	CC
AX-165343421	DRDRP-798_83	TT	TT	TT	TT	TT	AT	AT	TT	TT	TT	TT	AA	AT	TT	TT	TT	TT	TT	TT	TT	TT	TT	TT	TT	TT	TT	TT	TT	TT	TT	TT	TT	TT	TT	TT	TT	TT	TT	TT	TT	TT	TT	TT	TT	AT	AT	TT	TT
AX-165343423	DRDRP-72_6416	TT	TT	TT	TT	TT	TT	TT	TT	TT	TT	TT	TT	TT	TT	TT	TT	TT	TT	TT	TT	TT	TT	TT	TT	TT	TT	TT	TT	TT	TT	TT	TT	TT	TT	TT	TT	TT	TT	TT	TT	TT	TT	TT	TT	TT	TT	TT	TT
AX-165343427	DRDRP-242_1585	CC	CC	CC	CC	CC	CC	CC	CC	CC	CC	TT	CC	TC	CC	TC	CC	TT	CC	CC	TT	TT	CC	CC	TC	CC	TC	TC	TC	TC	CC	TT	CC	CC	TC	TC	CC	TC	TT	CC	CC	TC	CC	TT	TC	TC	CC	TT	CC
AX-165343428	DRDRP-658_589	GG	GG	GG	GG	GG	GG	GG	GG	GG	GG	GG	GG	GG	GG	GG	GG	GG	GG	GG	GG	GG	GG	GG	GG	GG	GG	GG	GG	GG	GG	GG	GG	GG	GG	GG	GG	GG	GG	GG	GG	GG	GG	GG	GG	GG	GG	GG	GG
AX-165343430	DRDRP-548_851	GG	GG	GG	GG	GG	GG	GG	GG	GG	GG	GG	GG	GG	GG	GG	GG	GG	GG	GG	GG	GG	GG	GG	GG	GG	GG	GG	GG	GG	GG	GG	GG	GG	GG	GG	GG	GG	GG	GG	GG	GG	GG	GG	GG	GG	GG	GG	GG
AX-165343431	DRDRP-331_3154	AA	AA	AA	AA	AA	AA	AA	AA	AA	AA	AA	AA	AA	AA	AA	AA	AA	AA	AA	AA	AA	AA	AA	AA	AA	AA	AA	AA	AA	AA	AA	AA	AA	AA	AA	AA	AA	AA	AA	AA	AA	AA	AA	AA	AA	AA	AA	AA
AX-165343432	DRDRP-234_1403	CC	CC	CC	CC	CC	CC	CC	CC	CC	CC	CC	CC	CC	CC	CC	CC	CC	CC	CC	CC	CC	CC	CC	CC	CC	CC	CC	CC	CC	CC	CC	CC	CC	CC	CC	CC	CC	CC	CC	CC	CC	CC	CC	CC	CC	CC	CC	CC
AX-165343435	AGCP-108_3748	CC	CC	CC	CC	CC	CC	CC	CC	CC	CC	CC	CC	CC	CC	CC	CC	CC	CC	CC	CC	CC	CC	CC	CC	CC	CC	CC	CC	CC	CC	CC	CC	CC	CC	CC	CC	CC	CC	CC	CC	CC	CC	CC	CC	CC	CC	CC	CC
AX-165343440	DRDRP-674_3347	GG	GG	GG	GG	GG	GG	GG	GG	GG	GG	GG	GG	GG	GG	GG	GG	GG	GG	GG	GG	GG	GG	GG	GG	GG	GG	GG	GG	GG	GG	GG	GG	GG	GG	GG	GG	GG	GG	GG	GG	GG	GG	GG	GG	GG	GG	GG	GG
AX-165343442	DRDRP-90_5035	CC	CC	CC	CC	CC	CC	CC	CC	CC	CC	CC	CC	CC	CC	CC	CC	CC	CC	CC	CC	CC	CC	CC	CC	CC	CC	CC	CC	CC	CC	CC	CC	CC	CC	CC	CC	CC	CC	CC	CC	CC	CC	CC	CC	CC	CC	CC	CC
AX-165343443	AGCP-178_4198	GG	AA	AA	AA	AA	AA	AA	AA	AA	AA	AA	AA	AA	AA	AA	AA	AA	AA	AA	AA	AA	AA	AA	AA	AA	AA	AA	AA	AA	AA	AA	AA	AA	AA	AA	AA	AA	AA	AA	AA	AA	AA	AA	AA	AA	AA	AA	AA
AX-165343444	DRDRP-728_691	CC	CC	CC	AC	CC	CC	CC	CC	CC	CC	CC	CC	CC	CC	CC	CC	CC	CC	CC	CC	CC	CC	CC	CC	CC	CC	CC	CC	CC	CC	CC	CC	CC	CC	CC	CC	CC	CC	CC	CC	CC	CC	CC	CC	CC	CC	CC	CC
AX-165343446	DRDRP-593_59	TT	CC	TT	CC	TT	CC	CC	TC	CC	CC	CC	CC	TC	TC	CC	CC	CC	TT	TT	TT	TT	CC	CC	TT	TC	TT	TC	TC	TT	CC	TT	CC	CC	TT	TT	CC	TT	CC	CC	TT	TT	CC	CC	TC	TC	TC	CC	TT
AX-165343449	DRDRP-555_1706	CC	CC	CC	CC	CC	CC	CC	CC	CC	CC	CC	CC	CC	CC	CC	CC	CC	CC	CC	CC	CC	CC	CC	CC	CC	CC	CC	CC	CC	CC	CC	CC	CC	CC	CC	CC	CC	CC	CC	CC	CC	CC	CC	CC	CC	CC	CC	CC
AX-165343450	AGCP-177_598	CC	CC	CC	CC	CC	CC	CC	CC	CC	CC	CC	CC	CC	CC	CC	CC	CC	CC	CC	CC	CC	CC	CC	CC	CC	CC	CC	CC	CC	CC	CC	CC	CC	CC	CC	CC	CC	CC	CC	CC	CC	CC	CC	CC	CC	CC	CC	CC
AX-165343452	AGCP-70_184	AA	AA	AA	AA	AA	AA	AA	AA	AA	AA	AA	AA	AA	AA	AA	AA	AA	AA	AA	AA	AA	AA	AA	AA	AA	AA	AA	AA	AA	AA	AA	AA	AA	AA	AA	AA	AA	AA	AA	AA	AA	AA	AA	AA	AA	AA	AA	AA
AX-165343454	DRDRP-285_844	GG	GG	GG	GG	GG	GG	GG	GG	GG	GG	GG	GG	GG	GG	GG	GG	GG	GG	GG	GG	GG	GG	GG	GG	GG	GG	GG	GG	GG	GG	GG	GG	GG	GG	GG	GG	GG	GG	GG	GG	GG	GG	GG	GG	GG	GG	GG	GG
AX-165343457	DRDRP-791_3334	TT	TT	TT	TT	TT	TT	TT	TT	TT	TT	TT	TT	TT	TT	TT	TT	TT	TT	TT	TT	TT	TT	TT	TT	TT	TT	TT	TT	TT	TT	TT	TT	TT	TT	TT	TT	TT	TT	TT	TT	TT	TT	TT	TT	TT	TT	TT	TT
AX-165343459	DRDRP-595_360	AA	AA	AA	AA	AA	AA	AA	AA	AA	AA	AA	AA	AA	AA	AA	AA	AA	AA	AA	AA	AA	AA	AA	AA	AA	AA	AA	AA	AA	AA	AA	AA	AA	AA	AA	AA	AA	AA	AA	AA	AA	AA	AA	AA	AA	AA	AA	AA
AX-165343464	DRDRP-159_3447	AA	AA	AA	AA	AA	AA	AA	AA	AA	AA	AA	AA	AA	AA	AA	AA	AA	AA	AA	AA	AA	AA	AA	AA	AA	AA	AA	AA	AA	AA	AA	AA	AA	AA	AA	AA	AA	AA	AA	AA	AA	AA	AA	AA	AA	AA	AA	AA
AX-165343465	DRDRP-72_7511	GG	GG	GG	GG	GG	GG	GG	GG	GG	GG	GG	GG	GG	GG	GG	GG	GG	GG	GG	GG	GG	GG	GG	GG	GG	GG	GG	GG	GG	GG	GG	GG	GG	GG	GG	GG	GG	GG	GG	GG	GG	GG	GG	GG	GG	GG	GG	GG
AX-165343466	DRDRP-492_257	TT	TT	TT	TT	TT	TT	TT	TT	TT	TT	TT	TT	TT	TT	TT	TT	TT	TT	TT	TT	TT	TT	TT	TT	TT	TT	TT	TT	TT	TT	TT	TT	TT	TT	TT	TT	TT	TT	TT	TT	TT	TT	TT	TT	TT	TT	TT	TT
AX-165343469	DRDRP-43_4908	TT	TT	TT	TT	TT	TT	TT	TT	TT	TT	TT	TT	TT	TT	TT	TT	TT	TT	TT	TT	TT	TT	TT	TT	TT	TT	TT	TT	TT	TT	TT	TT	TT	TT	TT	TT	TT	TT	TT	TT	TT	TT	TT	TT	TT	TT	TT	TT
AX-165343471	DRDRP-659_702	CC	CC	CC	CC	CC	CC	CC	CC	CC	CC	CC	CC	CC	CC	CC	CC	CC	CC	CC	CC	CC	CC	CC	CC	CC	CC	CC	CC	CC	CC	CC	CC	CC	CC	CC	CC	CC	CC	CC	CC	CC	CC	CC	CC	CC	CC	CC	CC
AX-165343473	DRDRP-418_1855	TT	TT	TT	TT	TT	TT	TT	TT	TT	TT	TT	TT	TT	TT	TT	TT	TT	TT	TT	TT	TT	TT	TT	TT	TT	TT	TT	TT	TT	TT	TT	TT	TT	TT	TT	TT	TT	TT	TT	TT	TT	TT	TT	TT	TT	TT	TT	TT
AX-165343475	DRDRP-283_2978	GG	GG	GG	GG	GG	GG	GG	GG	GG	AA	AA	AG	GG	GG	GG	AA	GG	GG	GG	GG	GG	GG	GG	GG	GG	GG	GG	GG	GG	GG	GG	GG	GG	GG	GG	GG	GG	GG	GG	GG	AG	GG	GG	GG	GG	GG	GG	GG
AX-165343477	DRDRP-484_1064	CC	CC	CC	CC	CC	CC	CC	CC	CC	CC	CC	CC	CC	CC	CC	CC	CC	CC	CC	CC	CC	CC	CC	CC	CC	CC	CC	CC	CC	CC	CC	CC	TC	TC	CC	CC	CC	CC	CC	CC	CC	CC	CC	CC	CC	CC	CC	CC
AX-165343480	DRDRP-863_1577	AA	AA	AA	AA	AA	AA	AA	AA	AA	AA	AA	AA	AA	AA	AA	AA	AA	AA	AA	AA	AA	AA	AA	AA	AA	AA	AA	AA	AA	AA	AA	AA	AA	AA	AA	AA	AA	AA	AA	AA	AA	AA	AA	AA	AA	AA	AA	AA
AX-165343482	DRDRP-789_1558	AA	AA	AA	AA	AA	AA	AA	AA	AA	AA	AA	AA	AA	AA	AA	AA	AA	AA	AA	AA	AA	AA	AA	AA	AA	AA	AA	AA	AA	AA	AA	AA	AA	AA	AA	AA	AA	AA	AA	AA	AA	AA	AA	AA	AA	AA	AA	AA
AX-165343484	DRDRP-841_326	TT	TT	TT	TT	TT	TT	TT	TT	TT	TT	TT	TT	TT	TT	TT	TT	TT	TT	TT	TT	TT	TT	TT	TT	TT	TT	TT	TT	TT	TT	TT	TT	TT	TT	TT	TT	TT	TT	TT	TT	TT	TT	TT	TT	TT	TT	TT	TT
AX-165343485	DRDRP-331_1676	AC	CC	CC	CC	AA	AA	AA	AA	AA	AA	AA	AA	AC	AA	CC	AA	AA	AC	AC	AA	CC	CC	AA	AA	AA	AA	CC	AA	AA	AA	CC	CC	AA	CC	AA	AA	AA	AA	AA	AC	CC	CC	AA	AC	AA	AC	AA	AA
AX-165343486	DRDRP-44_5018	CC	CC	CC	CC	CC	CC	CC	CC	CC	CC	CC	CC	CC	CC	CC	CC	CC	CC	CC	CC	CC	CC	CC	CC	CC	CC	CC	CC	CC	CC	CC	CC	CC	CC	CC	CC	CC	CC	CC	CC	CC	CC	CC	CC	CC	CC	CC	CC
AX-165343490	DRDRP-852_910	GG	AG	AG	AG	AG	AG	AG	AG	AG	AG	GG	AA	AG	AG	AG	AG	AG	GG	AG	AG	GG	AG	AG	AG	AG	AG	AG	AG	AG	GG	AG	AG	AG	AG	AG	AG	AA	AG	AG	AG	AG	AG	AG	AG	AG	GG	AG	AG
AX-165343491	DRDRP-15_262	AA	AA	AA	AA	AA	AA	AA	AA	AA	AA	AA	AA	AA	AA	AA	AA	AA	AA	AA	AA	AA	AA	AA	AA	AA	AA	AA	AA	AA	AA	AA	AA	AA	AA	AA	AA	AA	AA	AA	AA	AA	AA	AA	AA	AA	AA	AA	AA
AX-165343493	DRDRP-94_3611	GG	GG	GG	GG	GG	GG	GG	GG	GG	GG	AA	GG	GG	GG	GG	GG	GG	GG	GG	GG	AA	GG	AG	GG	GG	GG	GG	AG	GG	AA	GG	GG	GG	AA	GG	GG	GG	GG	GG	GG	GG	GG	GG	GG	GG	GG	GG	GG
AX-165343495	DRDRP-839_5008	CC	CC	CC	CC	CC	CC	CC	CC	CC	GG	CC	GG	CC	CC	CC	CC	CC	CC	GG	GG	CC	CC	CC	GG	CG	CC	GG	CG	CG	CC	CG	CC	CC	CC	CG	GG	GG	CC	CC	CG	CG	CC	GG	CC	CC	CG	CC	CC
AX-165343496	DRDRP-537_2053	CC	CC	CC	CC	CC	CC	CC	CC	CC	CC	CC	CC	CC	CC	CC	CC	CC	CC	CC	CC	CC	CC	CC	CC	CC	CC	CC	CC	CC	CC	CC	CC	CC	CC	CC	CC	CC	CC	CC	CC	CC	CC	CC	CC	CC	CC	CC	CC
AX-165343499	AGCP-192_4346	CC	CC	CC	CC	CC	CC	CC	CC	CC	CC	CC	CC	CC	CC	CC	CC	CC	CC	CC	CC	CC	CC	CC	CC	CC	CC	CC	CC	CC	CC	CC	CC	CC	CC	CC	CC	CC	CC	CC	CC	CC	CC	CC	CC	CC	CC	CC	CC
AX-165343501	DRDRP-476_2419	GG	GG	GG	GG	GG	GG	GG	GG	GG	GG	GG	GG	GG	GG	GG	GG	GG	GG	GG	GG	GG	GG	GG	GG	GG	GG	GG	GG	GG	GG	GG	GG	GG	GG	GG	GG	GG	GG	GG	GG	GG	GG	GG	GG	GG	GG	GG	GG
AX-165343502	DRDRP-243_989	CC	TT	TT	TC	CC	CC	CC	TC	CC	TT	TT	CC	TC	TC	TT	CC	TT	TT	TC	TT	TT	TT	CC	CC	CC	TT	TC	TC	TT	TT	TC	TT	CC	TT	TT	TT	TT	TT	TT	TC	TT	TT	TT	TC	TT	TT	TT	TT
AX-165343505	DRDRP-45_1058	GG	GG	GG	GG	GG	GG	GG	GG	GG	GG	GG	GG	GG	GG	GG	GG	GG	GG	GG	GG	GG	GG	GG	GG	GG	GG	GG	GG	GG	GG	GG	GG	GG	GG	GG	GG	GG	GG	GG	GG	GG	GG	GG	GG	GG	GG	GG	GG
AX-165343506	DRDRP-403_1305	CG	GG	GG	GG	GG	GG	GG	GG	GG	GG	GG	CG	GG	GG	GG	GG	GG	GG	GG	GG	GG	CG	GG	GG	GG	GG	GG	GG	GG	GG	GG	GG	GG	GG	GG	GG	GG	GG	GG	GG	GG	GG	GG	GG	GG	GG	GG	GG
AX-165343507	DRDRP-696_1041	CC	CC	CC	CC	CC	CC	CC	CC	CC	CC	CC	CC	CC	CC	CC	CC	CC	CC	CC	CC	CC	CC	CC	CC	CC	CC	CC	CC	CC	CC	CC	CC	CC	CC	CC	CC	CC	CC	CC	CC	CC	CC	CC	CC	CC	CC	CC	CC
AX-165343510	AGCP-172_3120	GG	GG	GG	GG	GG	GG	GG	GG	GG	GG	GG	GG	GG	GG	GG	GG	GG	GG	GG	GG	GG	GG	GG	GG	GG	GG	GG	GG	GG	GG	GG	GG	GG	GG	GG	GG	GG	GG	GG	GG	GG	GG	GG	GG	GG	GG	GG	GG
AX-165343514	AGCP-118_2880	GG	GG	GG	GG	GG	GG	GG	GG	GG	GG	GG	GG	GG	GG	GG	GG	GG	GG	GG	GG	GG	GG	GG	GG	GG	GG	GG	GG	GG	GG	GG	GG	GG	GG	GG	GG	GG	GG	GG	GG	GG	GG	GG	GG	GG	GG	GG	GG
AX-165343515	AGCP-12_2404	AT	AA	AA	AA	AT	AA	AA	AA	AA	AA	AA	AA	AA	AA	AA	AA	AA	AA	AA	AA	AA	AA	AA	AA	AA	AA	AA	AA	AA	AA	AA	AA	AA	AA	AA	AA	AA	AA	AA	AA	AA	AA	AA	AA	AA	AA	AA	AA
AX-165343517	DRDRP-728_515	CC	CC	CC	AC	CC	CC	CC	CC	CC	CC	CC	CC	CC	CC	AC	CC	CC	CC	CC	CC	CC	CC	CC	CC	CC	CC	CC	CC	CC	CC	CC	CC	CC	CC	CC	CC	CC	CC	CC	CC	CC	CC	CC	CC	CC	CC	CC	CC
AX-165343520	DRDRP-573_2212	AA	AA	AA	AA	AA	AA	AA	AA	AA	AA	AA	AA	AA	AA	AA	AA	AA	AA	AA	AA	AA	AA	AA	AA	AA	AA	AA	AA	AA	AA	AA	AA	AA	AA	AA	AA	AA	AA	AA	AA	AA	AA	AA	AA	AA	AA	AA	AA
AX-165343521	AGCP-23_374	TT	CC	TT	CC	CC	CC	CC	CC	CC	CC	CC	CC	TC	CC	CC	CC	CC	CC	TT	CC	CC	CC	CC	CC	CC	CC	CC	CC	CC	CC	CC	CC	CC	CC	CC	CC	CC	CC	CC	CC	CC	CC	CC	CC	CC	CC	CC	CC
AX-165343524	DRDRP-745_2948	GG	GG	GG	GG	GG	GG	GG	GG	GG	GG	GG	GG	GG	GG	GG	GG	GG	GG	GG	GG	GG	GG	GG	GG	GG	GG	GG	GG	GG	GG	GG	GG	GG	GG	GG	GG	GG	GG	GG	GG	GG	GG	GG	GG	GG	GG	GG	GG
AX-165343525	DRDRP-632_2121	CC	CC	CC	CC	CC	CC	CC	CC	CC	CC	CC	CC	CC	CC	CC	TC	CC	CC	CC	CC	CC	CC	CC	CC	CC	CC	CC	CC	CC	CC	CC	CC	CC	CC	CC	CC	CC	CC	CC	CC	CC	CC	CC	CC	CC	CC	CC	CC
AX-165343527	DRDRP-801_1651	TT	TT	TT	TT	TT	TT	TT	TT	TT	TT	TT	TT	TT	TT	TT	TT	TT	TT	TT	TT	TT	TT	TT	TT	TT	TT	TT	TT	TT	TT	TT	TT	TT	TT	TT	TT	TT	TT	TT	TT	TT	TT	TT	TT	TT	TT	TT	TT
AX-165343528	DRDRP-802_1676	CC	CC	CC	CC	CC	CC	CC	CC	CC	CC	CC	CC	CC	CC	CC	CC	CC	CC	CC	CC	CC	CC	CC	CC	CC	CC	CC	CC	CC	CC	CC	CC	CC	CC	CC	CC	CC	CC	CC	CC	CC	CC	CC	CC	CC	CC	CC	CC
AX-165343529	AGCP-153_3242	CC	CC	CC	CC	CC	CC	CC	CC	CC	CC	CC	CC	CC	CC	CC	CC	CC	CC	CC	CC	CC	CC	CC	CC	CC	CC	CC	CC	CC	CC	CC	CC	CC	CC	CC	CC	CC	CC	CC	CC	CC	CC	CC	CC	CC	CC	CC	CC
AX-165343530	DRDRP-546_127	TT	TT	TT	TT	TT	TT	TT	TT	TT	TT	TT	TT	TT	TT	TT	TT	TT	TT	TT	TT	TT	TT	TT	TT	TT	TT	TT	TT	TT	TT	TT	TT	TT	TT	TT	TT	TT	TT	TT	TT	TT	TT	TT	TT	TT	TT	TT	TT
AX-165343531	DRDRP-749_2439	CC	CC	CC	CC	CC	CC	CC	CC	CC	CC	CC	CC	CC	CC	CC	CC	CC	CC	CC	CC	CC	CC	CC	CC	CC	CC	CC	CC	CC	CC	CC	CC	CC	CC	CC	CC	CC	CC	CC	CC	CC	CC	CC	CC	CC	CC	CC	CC
AX-165343532	DRDRP-789_2028	CC	CC	CC	CC	CC	CC	CC	CC	CC	CC	CC	CC	CC	CC	CC	CC	CC	CC	CC	CC	CC	CC	CC	CC	CC	CC	CC	CC	CC	CC	CC	CC	CC	CC	CC	CC	CC	CC	CC	CC	CC	CC	CC	CC	CC	CC	CC	CC
AX-165343537	DRDRP-234_1964	GG	GG	GG	GG	GG	GG	GG	GG	GG	GG	GG	GG	GG	GG	GG	GG	GG	GG	GG	GG	GG	GG	GG	GG	GG	GG	GG	GG	GG	GG	GG	GG	GG	GG	GG	GG	GG	GG	GG	GG	GG	GG	GG	GG	GG	GG	GG	GG
AX-165343539	DRDRP-547_3629	AA	AA	AA	AA	AA	AA	AA	AA	AA	AA	AA	AA	AA	AA	AA	AA	AA	AA	AA	AA	AA	AA	AA	AA	AA	AA	AA	AA	AA	AA	AA	AA	AA	AA	AA	AA	AA	AA	AA	AA	AA	AA	AA	AA	AA	AA	AA	AA
AX-165343541	DRDRP-724_4210	TT	TT	TT	TT	TT	TT	TT	TT	TT	TT	TT	TT	TT	TT	TT	TT	TT	TT	TT	TT	TT	TT	TT	TT	TT	TT	TT	TT	TT	TT	TT	TT	TT	TT	TT	TT	TT	TT	TT	TT	TT	TT	TT	TT	TT	TT	TT	TT
AX-165343542	DRDRP-272_1812	TT	TT	TT	TT	TT	TT	TT	TT	TT	TT	TT	TT	TT	TT	TT	TT	TT	TT	TT	TT	TT	TT	TT	TT	TT	TT	TT	TT	TT	TT	TT	TT	TT	TT	TT	TT	TT	TT	TT	TT	TT	TT	TT	TT	TT	TT	TT	TT
AX-165343545	DRDRP-804_269	AA	AA	AA	AA	AA	AA	AA	AA	AA	AA	AA	AA	AA	AA	AA	AA	AA	AA	AA	AA	AA	AA	AA	AA	AA	AA	AA	AA	AA	AA	AA	AA	AA	AA	AA	AA	AA	AA	AA	AA	AA	AA	AA	AA	AA	AA	AA	AA
AX-165343549	DRDRP-234_5704	CC	CC	CC	CC	CC	CC	CC	CC	CC	CC	CC	CC	CC	CC	CC	CC	CC	CC	CC	CC	CC	CC	CC	CC	CC	CC	CC	CC	CC	CC	CC	CC	CC	CC	CC	CC	CC	CC	CC	CC	CC	CC	CC	CC	CC	CC	CC	CC
AX-165343556	DRDRP-665_5713	TT	TT	TT	TT	TT	TT	TT	TT	TT	TT	TT	TT	TT	TT	TT	TT	TT	TT	TT	TT	TT	TT	TT	TT	TT	TT	TT	TT	TT	TT	TT	TT	TT	TT	TT	TT	TT	TT	TT	TT	TT	TT	TT	TT	TT	TT	TT	TT
AX-165343558	DRDRP-455_2441	GG	GG	GG	GG	GG	GG	GG	GG	GG	GG	GG	GG	GG	GG	GG	GG	GG	GG	GG	GG	GG	GG	GG	GG	GG	GG	GG	GG	GG	GG	GG	GG	GG	GG	GG	GG	GG	GG	GG	GG	GG	GG	GG	GG	GG	GG	GG	GG
AX-165343560	DRDRP-563_890	CC	CC	CC	CC	CC	CC	CC	CC	CC	CC	CC	CC	CC	CC	CC	CC	CC	CC	CC	CC	CC	CC	CC	CC	CC	CC	CC	CC	CC	CC	CC	CC	CC	CC	CC	CC	CC	CC	CC	CC	CC	CC	CC	CC	CC	CC	CC	CC
AX-165343562	DRDRP-555_882	GG	GG	GG	GG	GG	GG	GG	GG	GG	GG	GG	GG	GG	GG	GG	GG	GG	GG	GG	GG	GG	GG	GG	GG	GG	GG	GG	GG	GG	GG	GG	GG	GG	GG	GG	GG	GG	GG	GG	GG	GG	GG	GG	GG	GG	GG	GG	GG
AX-165343563	DRDRP-662_3814	AA	AA	AA	AA	AA	AC	AA	AA	CC	AA	CC	AA	AA	AA	AA	AA	AA	CC	AA	AA	AC	AA	AA	AA	AA	AA	AA	AA	AC	CC	AA	AA	AA	AA	AA	AA	AA	AA	AA	AA	AA	AA	AA	AA	AA	AA	AA	AA
AX-165343569	DRDRP-348_109	CC	CC	TC	CC	CC	TC	TC	CC	CC	CC	CC	CC	TC	CC	CC	TT	CC	CC	TC	CC	CC	CC	CC	CC	CC	CC	CC	CC	CC	CC	CC	CC	CC	CC	CC	CC	CC	CC	CC	CC	CC	CC	CC	CC	CC	CC	CC	TC
AX-165343570	DRDRP-214_5947	TT	TT	AT	AA	AA	AT	AT	TT	TT	AA	TT	TT	AT	TT	TT	TT	AA	TT	TT	AA	TT	AT	AT	AT	AT	TT	AT	TT	AT	TT	TT	AA	TT	TT	AT	AT	AA	AA	TT	AT	AA	TT	AA	AT	AT	AT	AA	TT
AX-165343571	AGCP-114_3920	CC	AA	CC	CC	CC	CC	AC	CC	CC	AA	AA	CC	CC	CC	CC	AA	AA	CC	AA	CC	CC	CC	AA	CC	CC	AC	AC	CC	CC	AA	CC	CC	AA	CC	AC	AC	AA	CC	CC	CC	CC	AA	AA	AA	AC	CC	CC	CC
AX-165343572	DRDRP-57_2677	AA	AA	AA	AA	AA	AA	AA	AA	AA	AA	AA	AA	AA	AA	AA	AA	AA	AA	AA	AA	AA	AA	AA	AA	AA	AA	AA	AA	AA	AA	AA	AA	AA	AA	AA	AA	AA	AA	AA	AA	AA	AA	AA	AA	AA	AA	AA	AA
AX-165343573	AGCP-182_325	AA	AA	AA	AA	AA	AA	AA	AA	AA	AA	AA	AA	AA	AA	AA	AA	AA	AA	AA	AA	AA	AA	AA	AA	AA	AA	AA	AA	AA	AA	AA	AA	AA	AA	AA	AA	AA	AA	AA	AA	AA	AA	AA	AA	AA	AA	AA	AA
AX-165343574	DRDRP-75_1266	AA	AA	AA	AA	AA	AA	AA	AA	AA	AA	AA	AA	AA	AA	AA	AA	AA	AA	AA	AA	AA	AA	AA	AA	AA	AA	AA	AA	AA	AA	AA	AA	AA	AA	AA	AA	AA	AA	AA	AA	AA	AA	AA	AA	AA	AA	AA	AA
AX-165343575	DRDRP-320_4328	TT	TT	TT	TT	TT	TT	TT	TT	TT	TT	TT	TT	TT	TT	TT	TT	TT	TT	TT	TT	TT	TT	TT	TT	TT	TT	TT	TT	TT	TT	TT	TT	TT	TT	TT	TT	TT	TT	TT	TT	TT	TT	TT	TT	TT	TT	TT	TT
AX-165343576	DRDRP-230_3629	GG	GG	GG	GG	GG	GG	GG	GG	CG	GG	GG	GG	GG	GG	GG	GG	GG	GG	GG	GG	GG	GG	CG	GG	GG	GG	GG	GG	GG	GG	GG	GG	GG	GG	GG	GG	GG	GG	GG	GG	GG	GG	GG	GG	GG	GG	GG	GG
AX-165343577	DRDRP-375_2421	GG	GG	GG	GG	TG	GG	GG	GG	GG	GG	GG	GG	GG	GG	GG	GG	GG	GG	GG	GG	GG	GG	GG	GG	TG	GG	GG	GG	GG	GG	TG	TG	GG	GG	GG	GG	GG	GG	GG	TG	GG	GG	GG	GG	GG	GG	GG	GG
AX-165343581	DRDRP-1_4158	AA	AA	AA	AA	AA	AA	AA	AA	AA	AA	AA	AA	AA	AA	AA	AA	AA	AA	AA	AA	AA	AA	AA	AA	AA	AA	AA	AA	AA	AA	AA	AA	AA	AA	AA	AA	AA	AA	AA	AA	AA	AA	AA	AA	AA	AA	AA	AA
AX-165343585	DRDRP-548_903	AA	AA	AA	AA	AA	AA	AA	AA	AA	AA	AA	AA	AA	AA	AA	AA	AA	AA	AA	AA	AA	AA	AA	AA	AA	AA	AA	AA	AA	AA	AA	AA	AA	AA	AA	AA	AA	AA	AA	AA	AA	AA	AA	AA	AA	AA	AA	AA
AX-165343588	DRDRP-282_3820	TT	TT	TT	TT	TT	TT	TT	TT	TT	TT	TT	TT	TT	TT	TT	TT	TT	TT	TT	TT	TT	TT	TT	TT	TT	TT	TT	TT	TT	TT	TT	TT	TT	TT	TT	TT	TT	TT	TT	TT	TT	TT	TT	TT	TT	TT	TT	TT
AX-165343589	DRDRP-386_445	GG	GG	GG	GG	GG	GG	GG	GG	GG	GG	GG	GG	GG	GG	GG	GG	GG	GG	GG	GG	GG	GG	GG	GG	GG	GG	GG	GG	GG	GG	GG	GG	GG	GG	GG	GG	GG	GG	GG	GG	GG	GG	GG	GG	GG	GG	GG	GG
AX-165343590	DRDRP-113_767	AA	AA	AA	AA	AA	AA	AA	AA	AA	AA	AA	AA	AA	AA	AA	AA	AA	AA	AA	AA	AA	AA	AA	AA	AA	AA	AA	AA	AA	AA	AA	AA	AA	AA	AA	AA	AA	AA	AA	AA	AA	AA	AA	AA	AA	AA	AA	AA
AX-165343591	DRDRP-733_2339	GG	GG	GG	GG	GG	GG	GG	CG	GG	GG	GG	GG	GG	GG	GG	CC	GG	GG	GG	GG	GG	GG	CG	GG	GG	GG	GG	GG	CG	GG	GG	GG	GG	GG	CG	GG	GG	GG	GG	GG	GG	GG	GG	GG	GG	GG	GG	CC
[truncated: 28,428 more rows]
[truncated: 47 more columns]
