# Supplementary material for: A 62K genic-SNP chip array for genetic studies and breeding applications in pigeonpea (Cajanus cajan L. Millsp.)
Source: Sci Rep. 2020 Mar 18;10:4960. doi: 10.1038/s41598-020-61889-0 (PMC7080765; doi:10.1038/s41598-020-61889-0)
Supplement: Supplementary file 4 — Supplementary information4 [file 41598_2020_61889_MOESM4_ESM.xls]

## Sheet: Sheet1
Table S6: Genotyping data on 33 genome wide SNPs of known positions on pigeonpea linkage groups with 100 percent call rates and MAF ≥0.3 on 95 pigeonpea genotypes used for population structure analysis.
Affymetrix Probe Id	NIPB SNP Id	MAF	Linkage group	Position (cM)	Pusa 2001	Pusa 2002	Pusa 2012-1	Pusa 991	Pusa 992	AKCMS-11A	AKCMS-11B	AKCMS-13A	AKCMS-13B	AKPHM-11303	AKPR-303	Asha Dwarf	Asha	B-DG11115	BDN2029	BDN708	BRG-2	BSMR-853	BSMR- 846	Bahar	CO-5	DG(Rg)-15	DG(Rg)-16	DG(Rg)-23	DG(Rg)-24	DG(Rg)-26	DG(Rg)-27	DG(Rg)-29	DG(Rg)-3	DG(Rg)-38	DG(Rg)-39	DG(Rg)-40	DG(Rg)-41	DG(Rg)-42	DG(Rg)-44	DG(Rg)-45	DG(Rg)-46	DG(Rg)-47	DG(Rg)-48	DG(Rg)-51	DG(Rg)-52	DG(Rg)-53	DG(Rg)-54	DG(Rg)-55	DG(Rg)-56
AX-165361996	CSCSP-6767_1132	0.333	LG 1	4.36	TG	GG	TG	GG	GG	TT	TT	TT	TT	TT	TG	TT	GG	GG	GG	TT	GG	TG	TG	GG	TT	TT	TT	TT	TT	TT	TG	TT	TG	TT	TG	TT	TT	TT	TT	TT	TT	TT	TT	TT	TT	TG	TT	TT	TT
AX-165364530	CSCSP-6767_928	0.318	LG 1	4.99	AT	AA	AT	AT	AA	TT	TT	TT	TT	TT	AT	TT	AA	AA	AA	TT	AA	AT	AT	AA	TT	TT	TT	TT	TT	TT	AT	TT	AT	TT	AT	TT	TT	TT	TT	TT	TT	TT	TT	TT	TT	AT	TT	TT	TT
AX-165357540	DRDRP-188_3001	0.443	LG 1	13.01	AG	GG	AG	AG	AG	AG	AG	AG	AG	AG	AG	AG	AG	GG	AG	GG	AG	AG	AG	AG	AG	AG	AG	AG	AG	AG	AG	AG	AG	AG	AG	AG	AG	AG	AG	AG	AG	AG	AG	AG	AG	AG	AG	AG	AG
AX-123666077	CSCSP-12106_516	0.401	LG 2	1.59	TC	CC	CC	TT	CC	TC	TT	CC	CC	CC	CC	TT	TC	TC	CC	CC	TT	CC	CC	TT	TT	TT	TC	CC	CC	TT	TT	TT	TT	TT	TT	TT	TT	TT	TT	TT	TT	TT	CC	TC	TT	CC	TT	TT	TT
AX-165390331	CSCSP-14565_843	0.484	LG 2	26.79	AG	AA	AG	GG	AA	AA	AA	AG	AA	AA	GG	GG	GG	AG	GG	AA	AA	GG	GG	GG	AA	AA	AA	AA	AA	AG	GG	AG	GG	GG	AA	AA	AG	AA	AA	AA	AA	GG	GG	GG	AG	AA	GG	AG	AG
AX-165350969	DRDRP-64_1248	0.332	LG 2	84.37	CC	TT	TT	TC	TT	TC	TT	TC	CC	CC	TT	TT	TT	TC	TT	TT	TT	TT	TC	TT	TT	TT	CC	TT	CC	TC	TC	TC	TT	TT	TC	TT	TT	TT	TC	TT	CC	TT	TT	TT	TT	TT	TT	TC	TC
AX-123680096	CSCSP-14088_3061	0.359	LG 3	21.34	CC	CC	CC	TC	CC	CC	CC	TC	CC	CC	TT	TT	TC	CC	TT	CC	TT	TT	CC	TT	TT	TT	TC	CC	TC	TT	TT	TT	TT	TT	TT	TC	TT	TT	TT	TC	TT	TT	TT	TC	TT	TT	TT	TT	CC
AX-123704794	CSCSP-3536_553	0.391	LG 3	97.18	AG	AA	AG	AA	AA	AA	AG	AA	AA	GG	GG	AA	AG	AG	GG	AA	AA	GG	AA	AA	GG	AA	AA	AA	AA	AA	AA	AA	AA	AA	AA	AA	AA	AA	AA	AA	AA	AG	AA	AG	GG	GG	AA	AA	GG
AX-165371240	CSCSP-11945_5977	0.432	LG 3	151.9	CC	CC	AA	AA	AC	AA	AA	AC	AA	AA	AA	AA	AA	AA	AA	AA	CC	CC	AA	CC	AA	AC	AA	AA	AA	CC	CC	CC	AC	AA	AC	AA	AA	CC	CC	CC	CC	CC	CC	CC	AA	AA	AA	AC	AC
AX-165398553	CSCSP-7183_65	0.427	LG 4	5.35	CG	CC	CG	CG	GG	CC	GG	CC	CC	CC	GG	GG	CG	GG	GG	CC	CG	GG	GG	GG	GG	CC	GG	GG	GG	CC	CC	CG	CC	CC	CC	CC	CC	CC	CC	CC	CG	CC	GG	CC	CC	CG	GG	CC	CC
AX-123673893	DRDRP-634_875	0.365	LG 4	30.06	CC	CC	CC	CC	TT	CC	CC	CC	CC	CC	CC	TT	TC	TT	CC	CC	CC	TT	CC	TT	CC	CC	TC	TT	CC	TC	CC	TC	TC	TT	TC	TT	TT	CC	TC	CC	CC	CC	TT	CC	CC	CC	TT	CC	CC
AX-123669160	DRDRP-122_2435	0.405	LG 4	46.92	GG	GG	GG	AG	GG	GG	GG	AG	GG	AA	AA	GG	AG	AA	AA	GG	AA	GG	GG	GG	AA	AA	GG	AA	AA	AA	AG	AG	AA	AA	AG	AA	AA	AA	AA	AA	AA	AA	AA	AG	GG	AA	GG	AA	AA
AX-165356968	DRDRP-337_733	0.344	LG 5	29.29	CC	AC	AC	CC	CC	AC	AA	AC	CC	CC	CC	AA	AC	CC	CC	CC	CC	CC	CC	CC	CC	AA	AC	CC	AA	CC	AC	AC	AA	AA	AC	AA	CC	CC	AC	AC	AA	AA	AA	AC	CC	CC	CC	AC	CC
AX-165402747	SCP-10135_668	0.401	LG 5	99.18	CC	AA	CC	CC	AC	AC	AC	CC	CC	CC	AA	CC	AC	AC	CC	CC	AA	CC	AC	CC	AA	AA	CC	CC	CC	AA	AA	CC	AA	CC	AA	CC	CC	AC	AC	AA	AC	AA	CC	AA	CC	CC	CC	AC	AA
AX-165394155	CSCSP-14041_293	0.495	LG 5	175.42	GG	AA	GG	GG	AG	AG	AG	AG	AA	GG	AA	AA	AG	GG	GG	GG	GG	AA	GG	GG	AA	AA	GG	GG	AG	GG	AA	AA	AA	AA	GG	AG	AG	AA	AA	AA	GG	GG	AA	AA	AG	AG	AA	GG	GG
AX-123675216	CSCSP-15166_3768	0.453	LG 6	0	CC	CC	TC	TC	CC	CC	CC	TC	CC	CC	CC	CC	CC	CC	TT	TT	TT	TT	TT	TT	TT	TT	TC	CC	CC	TT	TT	TT	TC	TT	TC	TT	CC	TT	TT	TT	TT	CC	CC	TT	TT	TT	TT	CC	TC
AX-165396843	CSCSP-12115_1085	0.422	LG 6	33.91	AA	TT	AT	TT	TT	AT	AT	AT	AA	TT	TT	TT	AT	TT	AA	TT	TT	TT	TT	AA	TT	AA	TT	AA	AA	AA	AT	AT	TT	TT	AT	TT	AT	TT	AA	TT	AA	TT	TT	AT	AA	AA	TT	AT	AT
AX-165373224	CSCSP-4822_892	0.484	LG 6	62.79	AG	AA	GG	GG	AG	AG	AG	AG	GG	AA	GG	AA	AG	GG	GG	AA	AA	AA	AA	AA	AG	AA	GG	AA	AA	AG	AG	AG	AG	GG	AG	AA	AA	AG	AG	AG	GG	GG	GG	AG	AA	GG	AA	AA	AG
AX-165381718	SCP-1543_308	0.49	LG 7	21.79	AA	GG	GG	AG	AA	GG	GG	AA	AA	AA	AA	GG	AA	GG	AA	GG	AA	GG	AA	AA	AA	AA	GG	AA	AG	GG	AA	GG	GG	GG	AA	GG	AA	AA	AA	GG	AA	GG	GG	AA	GG	GG	AA	GG	GG
AX-165382515	SCP-3871_594	0.354	LG 7	47.9	TT	AA	AT	AA	AA	AT	AT	AT	AA	AA	TT	TT	TT	AT	TT	TT	AT	AA	TT	TT	TT	AA	AA	AA	AT	AA	AT	AA	AA	AA	AA	AT	AA	AA	AA	TT	AA	AA	AA	AT	TT	TT	AA	AT	TT
AX-165375250	CSCSP-11300_1067	0.5	LG 7	66.02	TC	TT	TC	TT	TT	TT	TT	TT	TT	CC	TT	TT	TC	TC	CC	CC	CC	TT	TC	CC	TT	CC	TC	CC	CC	TC	TC	TC	CC	CC	CC	TT	CC	TT	TC	TT	TT	CC	CC	CC	CC	CC	CC	CC	CC
AX-165386832	CSCSP-11703_1367	0.406	LG 8	0	TT	TT	TT	TC	TT	CC	CC	CC	CC	TT	CC	CC	TT	TT	CC	CC	TT	CC	TT	TT	CC	CC	TT	TC	CC	TT	CC	CC	TC	TT	TC	CC	CC	CC	TC	CC	TT	TT	CC	CC	CC	CC	TT	CC	CC
AX-165372521	CSCSP-6698_2531	0.479	LG 8	39.88	AA	CC	AC	AA	AA	AC	AC	AC	CC	AA	CC	AA	AC	AA	CC	CC	CC	AA	CC	CC	CC	CC	AC	AA	CC	AA	AC	AC	AC	CC	AA	AA	AC	AA	AA	AC	AA	AC	AA	AC	AA	AA	CC	CC	CC
AX-123696677	CSCSP-1986_1288	0.422	LG 8	64.28	GG	GG	GG	TG	GG	TT	TT	TT	TT	GG	TT	TT	GG	GG	TT	TT	TT	GG	TT	GG	TG	TT	TT	TT	TT	TT	TT	TG	TT	TT	TG	TT	GG	TT	TT	GG	GG	TT	GG	TG	GG	GG	GG	TT	TT
AX-165354308	DRDRP-336_1710	0.307	LG 9	2.97	CC	CC	GG	GG	GG	GG	GG	CG	GG	CC	CC	CG	CG	GG	GG	GG	GG	CC	CG	GG	CC	GG	GG	GG	CC	GG	GG	CG	GG	GG	GG	GG	GG	GG	CG	GG	GG	GG	GG	CG	GG	CC	GG	GG	GG
AX-123678293	SCP-13780_506	0.375	LG 9	31.28	AA	AA	GG	GG	AA	GG	GG	GG	GG	AA	AA	AG	AA	AA	GG	AA	GG	AA	AA	GG	AA	GG	AG	AA	GG	GG	GG	AG	GG	GG	GG	GG	GG	AA	AG	GG	AG	GG	GG	GG	GG	GG	AA	AG	AG
AX-165373858	CSCSP-4572_12258	0.359	LG 9	82.95	GG	AG	GG	GG	AG	AG	AG	AG	AA	GG	AA	AG	AG	AA	AA	GG	AA	AA	GG	GG	AA	AA	AG	GG	AA	AA	AA	AG	AA	GG	AA	AA	AG	GG	AA	AA	AA	AA	AA	AA	AA	AA	AA	AG	AG
AX-165368973	CSCSP-4425_668	0.469	LG 10	12.72	TT	TT	CC	CC	CC	TC	TC	TC	TT	CC	CC	TT	TC	TC	TT	CC	TT	TT	CC	TT	CC	CC	TC	CC	TT	TC	TC	TT	TT	CC	TT	TC	CC	CC	TC	TT	TT	TT	TT	TC	TT	TT	TT	TC	TT
AX-165388436	CSCSP-5713_1732	0.453	LG 10	34.08	GG	GG	TG	TT	GG	TT	TT	TT	TT	GG	GG	TG	GG	GG	TT	TT	TT	GG	GG	TT	GG	TT	TT	GG	TT	TT	TT	TG	TT	GG	TG	TT	TT	GG	TG	TT	TT	TT	TT	TT	TT	GG	TT	TG	TG
AX-165343249	DRDRP-240_676	0.421	LG 10	72.55	GG	GG	AA	AG	AG	AA	AA	AG	AA	GG	GG	AG	AG	AA	AA	AA	AA	GG	AG	AA	GG	GG	AG	AA	GG	AG	AA	AG	AA	AA	AG	GG	AA	AA	GG	AA	AG	AG	AA	AG	AA	AA	GG	AG	AG
AX-165347731	CSCSP-13259_5492	0.495	LG 11	1.85	AG	GG	AG	GG	GG	AA	AA	AA	AA	AA	AA	AA	GG	GG	GG	AA	GG	AA	GG	GG	AA	GG	AG	AA	AA	AG	AG	AG	GG	AA	GG	GG	AA	GG	GG	GG	AA	GG	AA	AA	GG	AA	AA	AG	GG
AX-165395105	SCP-3061_365	0.38	LG 11	34.34	CC	AA	AC	AA	AA	AC	AC	CC	CC	CC	AA	AA	CC	AA	CC	AA	CC	CC	AA	AA	AA	CC	AC	AA	AA	AA	AC	AC	AC	CC	AC	AA	CC	AC	AA	AA	AA	CC	AA	AA	AA	CC	AA	AC	AC
AX-123707862	CSCSP-14513_2157	0.302	LG 11	57.96	GG	TT	TT	TG	GG	TT	TG	TG	TT	GG	TT	GG	TG	TG	GG	TT	GG	TT	GG	GG	TT	GG	GG	GG	GG	GG	TG	TG	TG	GG	TG	GG	GG	GG	GG	GG	GG	GG	GG	TG	TT	TG	GG	GG	GG
[truncated: 50 more columns]
